# Supplementary material for: Comprehensive omics analyses profile genesets related with tumor heterogeneity of multifocal glioblastomas and reveal LIF/CCL2 as biomarkers for mesenchymal subtype
Source: Theranostics. 2022 Jan 1;12(1):459–73. doi: 10.7150/thno.65739 (PMC8690928; doi:10.7150/thno.65739)
Supplement: Supplementary file 5 — Supplementary dataset 3. [file thnov12p0459s5.xlsx]

## Sheet: Sheet1
Dataset 3. Promoter methylation levels in different tumor foci from same mGBM patients.
Gene name	mGBM1_C_meanMethy	mGBM1_B_meanMethy	diff.Methy		mGBM1_C_meanMethy	mGBM1_B_meanMethy	diff.Methy	C_context	Gene name		mGBM1_C_meanMethy	mGBM1_A_meanMethy	diff.Methy	C_context	Gene name		mGBM1_C_meanMethy	mGBM1_A_meanMethy	diff.Methy	C_context	Gene name		mGBM1_C_meanMethy	mGBM1_D_meanMethy	diff.Methy	C_context	Gene name		mGBM1_C_meanMethy	mGBM1_D_meanMethy	diff.Methy	C_context	Gene name		mGBM1_B_meanMethy	mGBM1_A_meanMethy	diff.Methy	C_context	Gene name		mGBM1_B_meanMethy	mGBM1_A_meanMethy	diff.Methy	C_context	Gene name		mGBM1_B_meanMethy	mGBM1_D_meanMethy	diff.Methy
MTATP8P1	0.115698	0.000548696	0.11515		0.774917	0.941949	-0.167033	CG	DDX11L1		0.865795	0.550362	0.315433	CG	RP11-34P13.7		0.00114705	0.486587	-0.48544	CHH	DDX11L1		0.131636	0.00500284	0.126633	CHH	MTATP8P1		0.582825	0.885726	-0.3029	CG	DDX11L1		0.0854243	0.000383862	0.0850405	CHH	OR4G4P		0.000214574	0.0762073	-0.0759927	CHH	OR4F5		0.109256	0.000246938	0.109009
MTATP6P1	0.115698	0.000548696	0.11515		0.000514655	0.10925	-0.108735	CHH	OR4G4P		0.125028	0.00186671	0.123161	CHH	MTATP8P1		0.812324	0.949586	-0.137262	CG	DDX11L1		0.131636	0.00500284	0.126633	CHH	MTATP6P1		0.0038732	0.108663	-0.10479	CHH	AP006222.2		0.107039	0.000413731	0.106625	CHG	RP11-34P13.7		0.00808754	0.187474	-0.179387	CHH	RP11-34P13.16		0.110777	0.000732263	0.110045
RP5-857K21.11	0.115698	0.000548696	0.11515		0.000347623	0.107504	-0.107157	CHH	RP11-34P13.7		0.125028	0.00186671	0.123161	CHH	MTATP6P1		0.00206848	0.075226	-0.0731575	CHH	OR4F5		0.131636	0.00500284	0.126633	CHH	RP5-857K21.11		0.152081	0.629131	-0.47705	CG	FAM41C		0.109973	0.000448611	0.109525	CHH	RP11-34P13.7		0.00808754	0.187474	-0.179387	CHH	AL627309.1		0.118718	0.000502216	0.118216
WBP1LP6	0.104827	0.00416271	0.100664		0.000545308	0.10872	-0.108175	CHG	RP11-34P13.7		0.125028	0.00186671	0.123161	CHH	RP5-857K21.11		0.00019114	0.0643972	-0.0642061	CHH	OR4F5		0.156233	0.00357387	0.152659	CHH	WBP1LP6		0.674856	0.928632	-0.253775	CG	ISG15		0.11261	0.00427899	0.108331	CHH	RP5-857K21.7		0.0014083	0.0821462	-0.0807379	CHH	RP5-857K21.11		0.118705	0.00277346	0.115931
WBP1LP6	0.153865	0.00128627	0.152579		0.0016113	0.111223	-0.109612	CHH	RP5-857K21.7		0.157777	0.00582927	0.151948	CHH	WBP1LP6		0.00795591	0.185516	-0.17756	CHH	RP11-34P13.16		0.108088	0.000938905	0.107149	CHG	WBP1LP6		0.266639	0.758487	-0.491848	CG	AGRN		0.11261	0.00427899	0.108331	CHH	MTATP8P1		0.00280116	0.113612	-0.110811	CHH	AL669831.1		0.118705	0.00277346	0.115931
SAMD11	0.824713	0.264683	0.56003		0.0016113	0.111223	-0.109612	CHH	MTATP8P1		0.108128	0.000263918	0.107864	CHG	WBP1LP6		0.00795591	0.185516	-0.17756	CHH	AL627309.1		0.11556	0.00656628	0.108993	CHH	C1orf159		0.321179	0.810492	-0.489313	CG	TTLL10		0.11261	0.00427899	0.108331	CHH	MTATP6P1		0.00649235	0.18672	-0.180228	CHH	PLEKHN1		0.118705	0.00277346	0.115931
AL645608.1	0.888788	0.192436	0.696351		0.0016113	0.111223	-0.109612	CHH	MTATP6P1		0.520032	0.146454	0.373579	CG	RP11-206L10.9		0.00142492	0.0810278	-0.0796029	CHH	RP5-857K21.11		0.387233	0.10507	0.282163	CG	B3GALT6		0.00259292	0.207599	-0.205006	CHH	RP5-902P8.12		0.308035	0.000760886	0.307275	CHH	SAMD11		0.000996321	0.176573	-0.175577	CHH	PLEKHN1		0.307753	0.000675091	0.307077
RP11-54O7.11	0.777488	0.385468	0.392021		0.000526922	0.244535	-0.244008	CHH	NOC2L		0.520032	0.146454	0.373579	CG	RP11-206L10.2		0.000566568	0.114645	-0.114078	CHH	AL669831.1		0.387233	0.10507	0.282163	CG	SDF4		0.00658538	0.251146	-0.24456	CHG	RP5-902P8.12		0.476369	0.105794	0.370575	CG	SAMD11		0.000715076	0.118016	-0.117301	CHH	SDF4		0.476406	0.124436	0.35197
C1orf159	0.116151	0.00367757	0.112473		0.00129824	0.445508	-0.444209	CHG	NOC2L		0.586234	0.172983	0.413251	CG	AL645608.1		0.00115821	0.178929	-0.177771	CHH	PLEKHN1		0.100441	0.000823402	0.099618	CHH	ACAP3		0.0002478	0.0570747	-0.0568269	CHH	CCNL2		0.645979	0.235546	0.410433	CG	SAMD11		0.00183292	0.360615	-0.358782	CHH	ACAP3		0.267008	0.00095533	0.266052
C1orf159	0.820519	0.400458	0.420061		0.00129824	0.445508	-0.444209	CHG	KLHL17		0.891202	0.290798	0.600403	CG	AL645608.1		0.00125884	0.183761	-0.182502	CHH	PLEKHN1		0.461477	0.131556	0.32992	CG	AL645728.1		0.000737942	0.114818	-0.11408	CHH	ATAD3A		0.230721	0.000839549	0.229881	CHH	SAMD11		0.442743	0.882114	-0.439371	CG	MXRA8		0.255663	0.00071448	0.254949
RP11-465B22.5	0.898995	0.356796	0.542199		0.001162	0.547005	-0.545843	CHH	NOC2L		0.891344	0.479959	0.411385	CG	C1orf170		0.659557	0.877785	-0.218227	CG	RP11-54O7.10		0.461477	0.131556	0.32992	CG	SSU72		0.000305015	0.0690312	-0.0687262	CHH	AL645728.2		0.264868	0.000425027	0.264443	CHH	NOC2L		0.00188377	0.189034	-0.18715	CHH	ANKRD65		0.300246	0.00168	0.298566
MIR200B	0.903253	0.647943	0.25531		0.001162	0.547005	-0.545843	CHH	KLHL17		0.791155	0.218918	0.572236	CG	RP11-54O7.11		0.189357	0.820083	-0.630726	CG	TTLL10		0.228586	0.000887769	0.227699	CHH	MIB2		0.560946	0.79897	-0.238024	CG	SSU72		0.43714	0.00102923	0.436111	CHG	NOC2L		0.107739	0.302014	-0.194275	CG	C1orf233		0.300246	0.00168	0.298566
MIR200A	0.903253	0.647943	0.25531		0.247515	0.779395	-0.53188	CG	NOC2L		0.245328	0.00479752	0.240531	CHH	AGRN		0.763771	0.917773	-0.154002	CG	SDF4		0.171258	0.00158661	0.169672	CHH	CDK11B		0.000553862	0.579075	-0.578522	CHH	C1orf233		0.43714	0.00102923	0.436111	CHG	KLHL17		0.00476659	0.271098	-0.266331	CHH	MIB2		0.468759	0.00112053	0.467639
MIR429	0.801467	0.325537	0.475929		0.247515	0.779395	-0.53188	CG	KLHL17		0.201886	0.000991342	0.200894	CHG	AGRN		0.00128484	0.115527	-0.114242	CHH	SDF4		0.171258	0.00158661	0.169672	CHH	RP11-345P4.10		0.0133449	0.604237	-0.590892	CHG	C1orf233		0.540878	0.000963113	0.539915	CHH	NOC2L		0.00130752	0.325037	-0.323729	CHG	MIB2		0.468759	0.00112053	0.467639
RP11-465B22.8	0.801467	0.325537	0.475929		0.000832618	0.257372	-0.25654	CHH	PLEKHN1		0.137077	0.00202253	0.135055	CHH	C1orf159		0.000883941	0.33222	-0.331336	CHH	ACAP3		0.110161	0.0067823	0.103379	CHH	CDK11A		0.766394	0.931015	-0.164621	CG	MIB2		0.540878	0.000963113	0.539915	CHH	KLHL17		0.00116106	0.302192	-0.301031	CHH	CDK11A		0.257623	0.0235119	0.234111
FAM132A	0.773615	0.174039	0.599575		0.000908267	0.318394	-0.317486	CHG	PLEKHN1		0.0950325	0.0110691	0.0839634	CHH	C1orf159		0.00159184	0.234608	-0.233016	CHH	ANKRD65		0.171451	0.000622097	0.170829	CHG	CDK11A		0.00559489	0.0963057	-0.0907108	CHH	CDK11B		0.766354	0.189221	0.577133	CG	NOC2L		0.00172304	0.498164	-0.496441	CHG	CDK11A		0.404559	0.0528076	0.351751
ACAP3	0.106599	0.000818897	0.10578		0.00139719	0.297066	-0.295669	CHG	PLEKHN1		0.31816	0.0578083	0.260352	CG	B3GALT6		0.765674	0.909473	-0.143799	CG	MIB2		0.18358	0.000871596	0.182708	CHH	RP1-283E3.8		0.001547	0.112689	-0.111142	CHH	CDK11A		0.766354	0.189221	0.577133	CG	KLHL17		0.00436122	0.0863766	-0.0820154	CHH	PRKCZ		0.361139	0.000834353	0.360304
ACAP3	0.82341	0.157781	0.665628		0.000864863	0.197765	-0.1969	CHH	PLEKHN1		0.31816	0.0578083	0.260352	CG	SDF4		0.000882591	0.253038	-0.252156	CHH	MIB2		0.20697	0.00381394	0.203156	CHH	NADK		0.00338003	0.150355	-0.146975	CHH	NADK		0.271693	0.00160013	0.270093	CHH	PLEKHN1		0.0145029	0.143986	-0.129483	CHH	SKI		0.303519	0.000872911	0.302646
CPSF3L	0.795034	0.439544	0.35549		0.661831	0.885902	-0.224071	CG	RP11-54O7.10		0.845249	0.322927	0.522321	CG	FAM132A		0.00107846	0.322448	-0.32137	CHG	MIB2		0.286961	0.000639773	0.286322	CHG	NADK		0.00136368	0.380759	-0.379395	CHH	NADK		0.363877	0.000970529	0.362907	CHG	PLEKHN1		0.00313379	0.202812	-0.199678	CHH	MMEL1		0.108786	0.000988433	0.107798
CPSF3L	0.8054	0.234558	0.570842		0.00157504	0.112655	-0.11108	CHG	RP11-54O7.11		0.824975	0.354225	0.47075	CG	ACAP3		0.00127769	0.33893	-0.337653	CHH	CDK11A		0.563307	0.2038	0.359508	CG	PRKCZ		0.00151363	0.307615	-0.306101	CHG	NADK		0.306832	0.0300106	0.276822	CHH	PLEKHN1		0.00143336	0.152776	-0.151342	CHG	MMEL1		0.112673	0.000978188	0.111695
MXRA8	0.760763	0.43438	0.326383		0.00190332	0.112724	-0.110821	CHH	RP11-54O7.11		0.291345	0.069406	0.221939	CG	ACAP3		0.00214871	0.0831982	-0.0810495	CHH	PRKCZ		0.135988	0.000501837	0.135487	CHH	PRKCZ		0.00084121	0.15564	-0.154799	CHH	NADK		0.372177	0.0201666	0.35201	CHG	PLEKHN1		0.00161708	0.328929	-0.327312	CHH	ARHGEF16		0.236509	0.00146912	0.23504
MIB2	0.76018	0.249621	0.510558		0.00233239	0.203603	-0.201271	CHH	AGRN		0.291345	0.069406	0.221939	CG	PUSL1		0.377596	0.695896	-0.3183	CG	C1orf86		0.14602	0.00102291	0.144997	CHH	AL590822.2		0.00101501	0.187126	-0.186111	CHG	NADK		0.109192	0.000706614	0.108485	CHH	RP11-54O7.11		0.00144643	0.258574	-0.257127	CHG	ARHGEF16		0.3031	0.00114214	0.301957
RP11-345P4.9	0.76018	0.249621	0.510558		0.00868513	0.297295	-0.288609	CHH	AGRN		0.415267	0.106668	0.308599	CG	AURKAIP1		0.00214025	0.148388	-0.146247	CHH	SKI		0.831162	0.15396	0.677202	CG	AL590822.2		0.000631203	0.335277	-0.334646	CHH	CALML6		0.205707	0.00148508	0.204222	CHH	AGRN		0.00741003	0.451912	-0.444502	CHH	WRAP73		0.234937	0.00103845	0.233899
MIB2	0.223623	0.000982705	0.22264		0.00181554	0.246074	-0.244258	CHG	AGRN		0.751409	0.233195	0.518215	CG	MIB2		0.00101608	0.218814	-0.217798	CHH	MMEL1		0.575358	0.185874	0.389484	CG	SKI		0.000555846	0.399422	-0.398866	CHG	CALML6		0.263891	0.00179726	0.262094	CHH	AGRN		0.00741003	0.451912	-0.444502	CHH	TP73		0.339177	0.00852846	0.330648
CDK11B	0.172636	0.000993959	0.171642		0.00470847	0.273103	-0.268394	CHH	AGRN		0.751409	0.233195	0.518215	CG	RP11-345P4.9		0.000787554	0.210282	-0.209494	CHG	MMEL1		0.636933	0.0892086	0.547724	CG	SKI		0.42756	0.832508	-0.404948	CG	PRKCZ		0.253871	0.00154383	0.252327	CHG	AGRN		0.00622494	0.451756	-0.445531	CHG	WRAP73		0.185516	0.00137908	0.184137
RP11-345P4.10	0.172636	0.000993959	0.171642		0.00139936	0.232384	-0.230985	CHH	AGRN		0.797474	0.202506	0.594968	CG	MIB2		0.000808137	0.269608	-0.268799	CHG	PRDM16		0.74238	0.190419	0.551961	CG	SKI		0.42035	0.868514	-0.448164	CG	C1orf86		0.297376	0.00613208	0.291244	CHH	AGRN		0.00622494	0.451756	-0.445531	CHG	TP73		0.216798	0.00124583	0.215553
CDK11A	0.102093	0.00246568	0.0996274		0.00141628	0.445963	-0.444547	CHG	AGRN		0.221581	0.00704973	0.214531	CHH	MIB2		0.000808137	0.269608	-0.268799	CHG	LINC00982		0.0629918	0.000365464	0.0626263	CHH	RER1		0.000979483	0.247689	-0.246709	CHH	AL590822.1		0.354549	0.00125474	0.353295	CHG	AGRN		0.00215027	0.39	-0.387849	CHH	KCNAB2		0.307234	0.00143841	0.305795
RP1-283E3.8	0.173625	0.00090796	0.172717		0.00107262	0.21674	-0.215667	CHG	AGRN		0.178777	0.000703596	0.178073	CHG	CDK11B		0.199181	0.603176	-0.403995	CG	PRDM16		0.0629918	0.000365464	0.0626263	CHH	MORN1		0.00122514	0.068695	-0.0674698	CHH	AL589739.1		0.248327	0.000950816	0.247376	CHH	AGRN		0.00164278	0.534879	-0.533236	CHG	KCNAB2		0.177517	0.000704619	0.176813
NADK	0.192844	0.000549176	0.192295		0.000890891	0.311848	-0.310957	CHH	AGRN		0.178777	0.000703596	0.178073	CHG	RP11-345P4.10		0.199181	0.603176	-0.403995	CG	LINC00982		0.245806	0.0517935	0.194012	CHH	HES5		0.000732031	0.253054	-0.252322	CHH	PANK4		0.216657	0.00126595	0.215391	CHH	AGRN		0.207756	0.611461	-0.403705	CG	RP1-120G22.11		0.53191	0.000719649	0.53119
NADK	0.286633	0.000470892	0.286162		0.000544301	0.17709	-0.176545	CHH	AGRN		0.171731	0.000629934	0.171101	CHH	CDK11B		0.00073152	0.192927	-0.192195	CHH	ARHGEF16		0.239762	0.000422015	0.23934	CHH	RP13-436F16.1		0.00076749	0.357178	-0.35641	CHG	PANK4		0.2933	0.00126867	0.292031	CHG	AGRN		0.207756	0.611461	-0.403705	CG	RNF207		0.0797177	0.0027805	0.0769372
RP11-547D24.1	0.653236	0.192983	0.460253		0.000823315	0.505621	-0.504797	CHG	TTLL10-AS1		0.171731	0.000629934	0.171101	CHH	RP11-345P4.10		0.000634805	0.239928	-0.239293	CHH	ARHGEF16		0.0607154	0.000324392	0.060391	CHH	RP11-46F15.2		0.000656064	0.142608	-0.141952	CHH	HES5		0.234309	0.0008272	0.233482	CHG	AGRN		0.000503691	0.159429	-0.158925	CHG	RP3-510D11.1		0.106664	0.00635211	0.100312
PRKCZ	0.862516	0.429321	0.433195		0.00598798	0.397982	-0.391994	CHH	TTLL10-AS1		0.0988965	0.00327424	0.0956223	CHH	CDK11A		0.000590035	0.252543	-0.251953	CHG	ARHGEF16		0.338142	0.000684513	0.337458	CHH	WRAP73		0.239263	0.883661	-0.644397	CG	TNFRSF14		0.247042	0.00961341	0.237428	CHH	AGRN		0.000272452	0.10897	-0.108697	CHH	RP11-84A14.4		0.104481	0.000630798	0.103851
PRKCZ	0.59066	0.169557	0.421103		0.000514358	0.408566	-0.408051	CHH	TTLL10		0.177314	0.00214828	0.175166	CHG	CDK11A		0.000777219	0.444057	-0.44328	CHH	WRAP73		0.295134	0.000687659	0.294446	CHG	WRAP73		0.239263	0.883661	-0.644397	CG	RP3-395M20.8		0.177637	0.00235312	0.175284	CHH	AGRN		0.000272452	0.10897	-0.108697	CHH	NMNAT1		0.296968	0.00119515	0.295773
PRKCZ	0.739115	0.240663	0.498451		0.000522024	0.408435	-0.407913	CHG	TTLL10		0.226585	0.0591782	0.167407	CG	NADK		0.000777219	0.444057	-0.44328	CHH	TP73		0.447948	0.000585198	0.447363	CHH	TP73		0.485376	0.763504	-0.278128	CG	TTC34		0.294175	0.00100332	0.293172	CHH	TTLL10-AS1		0.228722	0.642233	-0.413511	CG	RP4-734G22.3		0.372573	0.000942177	0.37163
PRKCZ	0.865176	0.565032	0.300144		0.000342531	0.0788801	-0.0785375	CHH	SDF4		0.205606	0.00112841	0.204477	CHH	NADK		0.000707926	0.423339	-0.422631	CHG	WRAP73		0.419131	0.0113185	0.407813	CHG	TP73		0.269722	0.593613	-0.323892	CG	WRAP73		0.294175	0.00100332	0.293172	CHH	TTLL10		0.00135647	0.295824	-0.294467	CHH	CASZ1		0.228576	0.00130357	0.227272
PRKCZ	0.917235	0.526237	0.390998		0.000381769	0.100028	-0.0996459	CHG	SDF4		0.288686	0.00098253	0.287703	CHG	NADK		0.000707926	0.423339	-0.422631	CHG	TP73		0.574409	0.000740957	0.573668	CHG	TP73		0.269722	0.593613	-0.323892	CG	TP73		0.357842	0.000618835	0.357223	CHG	TTLL10-AS1		0.00277165	0.306627	-0.303855	CHG	CASZ1		0.228576	0.00130357	0.227272
PRKCZ	0.85168	0.575027	0.276653		0.000569658	0.103871	-0.103302	CHH	UBE2J2		0.280865	0.0806095	0.200255	CG	RP1-140A9.1		0.227238	0.6619	-0.434662	CG	WRAP73		0.527613	0.000783044	0.52683	CHH	TP73		0.000925187	0.282545	-0.28162	CHH	TP73-AS1		0.462732	0.000683776	0.462048	CHH	TTLL10		0.204942	0.767712	-0.56277	CG	TARDBP		0.252652	0.00110229	0.25155
PRKCZ	0.133846	0.000536134	0.13331		0.00118744	0.282089	-0.280902	CHH	ACAP3		0.280865	0.0806095	0.200255	CG	GNB1		0.227238	0.6619	-0.434662	CG	TP73		0.0709077	0.000532695	0.070375	CHH	TP73-AS1		0.0012881	0.380174	-0.378886	CHG	TP73-AS1		0.509215	0.000674498	0.508541	CHG	TTLL10		0.00814527	0.276474	-0.268329	CHH	RP11-149P14.1		0.252652	0.00110229	0.25155
PRKCZ	0.933117	0.366786	0.566331		0.00121831	0.344955	-0.343736	CHG	ACAP3		0.856891	0.325258	0.531633	CG	PRKCZ		0.196438	0.373013	-0.176574	CG	AJAP1		0.0719631	0.000238172	0.071725	CHH	CEP104		0.344323	0.741275	-0.396953	CG	SMIM1		0.131747	0.0334599	0.0982866	CG	B3GALT6		0.00405317	0.190231	-0.186178	CHG	RP11-149P14.1		0.636344	0.136027	0.500318
AL590822.2	0.177009	0.00199553	0.175014		0.00164545	0.236166	-0.234521	CHH	ACAP3		0.573979	0.162478	0.411501	CG	PRKCZ		0.00138406	0.389225	-0.387841	CHH	KCNAB2		0.0681888	0.00308922	0.0650996	CHH	CEP104		0.269735	0.686161	-0.416426	CG	AJAP1		0.131747	0.0334599	0.0982866	CG	SDF4		0.00719198	0.273358	-0.266166	CHH	FBXO6		0.449029	0.00115237	0.447876
AL590822.2	0.84106	0.149766	0.691293		0.00164545	0.236166	-0.234521	CHH	PUSL1		0.675784	0.144417	0.531367	CG	PRKCZ		0.00114856	0.550054	-0.548905	CHG	KCNAB2		0.189783	0.000617801	0.189166	CHH	MIR4689		0.184277	0.541413	-0.357136	CG	RNF207		0.0797483	0.00273411	0.0770142	CHH	SDF4		0.00098521	0.359616	-0.35863	CHG	FBXO6		0.385953	0.000729382	0.385224
SKI	0.638158	0.0887205	0.549438		0.00140333	0.253943	-0.252539	CHG	ACAP3		0.811892	0.370753	0.441139	CG	PRKCZ		0.235223	0.616998	-0.381775	CG	RP1-120G22.11		0.365672	0.000649528	0.365023	CHG	MIR4689		0.184277	0.541413	-0.357136	CG	RPL22		0.106701	0.00554791	0.101154	CHG	SDF4		0.000679952	0.164999	-0.164319	CHH	Y_RNA		0.302807	0.000601246	0.302206
SKI	0.75967	0.167026	0.592644		0.00140333	0.253943	-0.252539	CHG	PUSL1		0.812037	0.274428	0.537609	CG	PRKCZ		0.235223	0.616998	-0.381775	CG	RNF207		0.33712	0.00112	0.336	CHH	KCNAB2		0.165117	0.537409	-0.372292	CG	RNF207		0.104446	0.000450413	0.103996	CHH	UBE2J2		0.000411301	0.231193	-0.230782	CHG	Y_RNA		0.239991	0.000575903	0.239415
SKI	0.783636	0.167763	0.615873		0.00109102	0.385174	-0.384083	CHG	ACAP3		0.132975	0.000909914	0.132065	CHH	PRKCZ		0.10204	0.509262	-0.407222	CG	DNAJC11		0.243461	0.000968795	0.242492	CHG	KCNAB2		0.165117	0.537409	-0.372292	CG	RP1-120G22.11		0.444187	0.0995792	0.344608	CG	RP5-902P8.10		0.000435715	0.26866	-0.268224	CHH	PDPN		0.533363	0.00070842	0.532655
AL589739.1	0.801183	0.393021	0.408162		0.00100905	0.432152	-0.431143	CHH	ACAP3		0.149147	0.000785528	0.148361	CHG	PRKCZ		0.00033608	0.157407	-0.157071	CHG	RP3-510D11.1		0.159667	0.000903794	0.158764	CHH	KCNAB2		0.191833	0.734748	-0.542915	CG	RNF207		0.444187	0.0995792	0.344608	CG	UBE2J2		0.000212877	0.0955023	-0.0952894	CHH	AL359771.1		0.480224	0.000665511	0.479559
RP4-713A8.1	0.801183	0.393021	0.408162		0.316156	0.755989	-0.439832	CG	ACAP3		0.917013	0.391614	0.525399	CG	PRKCZ		0.000307352	0.126902	-0.126594	CHH	UBE4B		0.191501	0.000978657	0.190522	CHG	KCNAB2		0.000306918	0.111543	-0.111236	CHG	RP11-431K24.4		0.284011	0.000783076	0.283227	CHH	ACAP3		0.00066204	0.0896485	-0.0889864	CHH	PRDM2		0.121043	0.000799876	0.120244
RP4-740C4.8	0.651847	0.0770838	0.574763		0.000747604	0.303053	-0.302306	CHH	ACAP3		0.149135	0.000880566	0.148254	CHH	AL590822.2		0.00025459	0.0991243	-0.0988697	CHH	APITD1-CORT		0.092241	0.000286076	0.0919549	CHH	RPL22		0.00473335	0.07617	-0.0714366	CHH	RP11-431K24.4		0.34831	0.000634491	0.347676	CHG	ACAP3		0.00323511	0.116684	-0.113448	CHH	FHAD1		0.0828891	0.00100408	0.081885
AL513477.1	0.849557	0.285729	0.563828		0.000740929	0.232429	-0.231688	CHG	ACAP3		0.83908	0.165846	0.673234	CG	AL590822.2		0.251295	0.649805	-0.398511	CG	RP4-734G22.3		0.214338	0.0059312	0.208407	CHH	RP1-120G22.11		0.000227408	0.0883826	-0.0881552	CHH	RERE		0.130745	0.000973206	0.129772	CHH	ACAP3		0.000701635	0.160277	-0.159575	CHH	EFHD2		0.0828891	0.00100408	0.081885
MORN1	0.849557	0.285729	0.563828		0.000788926	0.472919	-0.47213	CHG	CPSF3L		0.454438	0.0877666	0.366671	CG	SKI		0.257015	0.520378	-0.263363	CG	CASZ1		0.214338	0.0059312	0.208407	CHH	RNF207		0.0898674	0.280086	-0.190219	CG	RERE		0.130745	0.000973206	0.129772	CHH	PUSL1		0.00338096	0.202334	-0.198953	CHH	PLEKHM2		0.122676	0.00083771	0.121839
RER1	0.0630262	0.000660796	0.0623654		0.000750463	0.410212	-0.409461	CHH	CPSF3L		0.619495	0.142837	0.476658	CG	SKI		0.257015	0.520378	-0.263363	CG	RP4-734G22.3		0.23136	0.000498239	0.230862	CHG	RP1-120G22.11		0.172121	0.71252	-0.5404	CG	ENO1-IT1		0.254548	0.0189565	0.235592	CHH	ACAP3		0.00052407	0.235082	-0.234558	CHG	PLEKHM2		0.122676	0.00083771	0.121839
MORN1	0.0630262	0.000660796	0.0623654		0.000694264	0.121177	-0.120483	CHH	CPSF3L		0.747912	0.124974	0.622938	CG	SKI		0.000700011	0.275996	-0.275296	CHG	CASZ1		0.23136	0.000498239	0.230862	CHG	RNF207		0.172121	0.71252	-0.5404	CG	ENO1		0.254548	0.0189565	0.235592	CHH	PUSL1		0.00205004	0.114133	-0.112083	CHH	RP11-5P18.5		0.0629423	0.000575868	0.0623664
PLCH2	0.77416	0.144903	0.629258		0.000581624	0.128421	-0.127839	CHG	CPSF3L		0.804706	0.285661	0.519045	CG	RP4-740C4.9		0.000658306	0.279185	-0.278526	CHH	CASZ1		0.107363	0.000625626	0.106737	CHH	HES2		0.000524051	0.0910354	-0.0905113	CHH	PIK3CD		0.262412	0.0505393	0.211872	CG	ACAP3		0.00326343	0.147634	-0.14437	CHH	RP11-5P18.5		0.0629423	0.000575868	0.0623664
HES5	0.243643	0.00190548	0.241737		0.000581624	0.128421	-0.127839	CHG	RP5-890O3.9		0.804706	0.285661	0.519045	CG	MORN1		0.00018669	0.0808716	-0.0806849	CHH	RP11-340B24.3		0.165574	0.000913233	0.164661	CHH	ESPN		0.186384	0.788999	-0.602615	CG	C1orf200		0.262412	0.0505393	0.211872	CG	PUSL1		0.192481	0.490714	-0.298233	CG	ARHGEF19		0.0915034	0.00270726	0.0887961
HES5	0.284959	0.00220074	0.282758		0.000827787	0.0858519	-0.0850241	CHH	CPSF3L		0.0876327	0.000416883	0.0872159	CHG	RER1		0.336627	0.772955	-0.436328	CG	TARDBP		0.42526	0.111778	0.313483	CG	TAS1R1		0.00051857	0.206033	-0.205515	CHH	RN7SL614P		0.422559	0.000642573	0.421916	CHH	ACAP3		0.00488701	0.100181	-0.0952942	CHH	NBPF1		0.239387	0.00144511	0.237941
TNFRSF14	0.830708	0.504596	0.326112		0.000827787	0.0858519	-0.0850241	CHH	RP5-890O3.9		0.0876327	0.000416883	0.0872159	CHG	MORN1		0.000252264	0.254659	-0.254407	CHH	RP11-149P14.1		0.42526	0.111778	0.313483	CG	NOL9		0.000448062	0.136588	-0.13614	CHH	CASZ1		0.367304	0.000599875	0.366704	CHG	ACAP3		0.112886	0.281112	-0.168226	CG	EIF1AXP1		0.239387	0.00144511	0.237941
RP13-436F16.1	0.123971	0.00180673	0.122164		0.00100779	0.123621	-0.122613	CHH	CPSF3L		0.0742213	0.000488881	0.0737324	CHH	RER1		0.00023018	0.190092	-0.189862	CHG	RP11-149P14.1		0.243214	0.000953045	0.242261	CHH	KLHL21		0.000390849	0.237748	-0.237357	CHG	CASZ1		0.631101	0.180274	0.450827	CG	ACAP3		0.00152935	0.0955731	-0.0940437	CHH	ESPNP		0.330249	0.00360052	0.326648
RP13-436F16.1	0.0992784	0.000440268	0.0988381		0.00100779	0.123621	-0.122613	CHH	RP5-890O3.9		0.0742213	0.000488881	0.0737324	CHH	MORN1		0.000393551	0.25202	-0.251626	CHH	FBXO6		0.244879	0.000933695	0.243946	CHG	KLHL21		0.000569693	0.263675	-0.263105	CHH	CASZ1		0.30179	0.00205984	0.29973	CHH	ACAP3		0.000502287	0.0856461	-0.0851438	CHG	ESPNP		0.180005	0.000478845	0.179526
RP11-740P5.3	0.677972	0.246376	0.431596		0.000544747	0.0608172	-0.0602725	CHH	CPSF3L		0.246244	0.00814737	0.238097	CHH	HES5		0.000439945	0.345824	-0.345384	CHG	FBXO6		0.070046	0.0019613	0.0680847	CHH	RP11-312B8.1		0.332195	0.799783	-0.467588	CG	TARDBP		0.264367	0.00129513	0.263072	CHG	ACAP3		0.000954375	0.401502	-0.400548	CHH	CROCCP4		0.0730823	0.0050025	0.0680798
RP1-163G9.2	0.899319	0.61602	0.283299		0.000544747	0.0608172	-0.0602725	CHH	GLTPD1		0.302061	0.000889471	0.301172	CHG	HES5		0.00321565	0.177615	-0.1744	CHH	Y_RNA		0.100186	0.000503247	0.0996827	CHH	VAMP3		0.00088352	0.379139	-0.378256	CHH	FBXO2		0.53378	0.00154115	0.532239	CHG	CPSF3L		0.00469161	0.143671	-0.138979	CHH	PADI1		0.0760517	0.000611012	0.0754407
ARHGEF16	0.798748	0.240953	0.557796		0.000361127	0.0928635	-0.0925023	CHH	GLTPD1		0.232839	0.00143314	0.231406	CHH	RP13-436F16.1		0.00768329	0.234166	-0.226483	CHG	Y_RNA		0.112747	0.000343182	0.112404	CHH	PARK7		0.00100315	0.207247	-0.206244	CHG	FBXO2		0.481882	0.00154921	0.480332	CHH	CPSF3L		0.000515538	0.108378	-0.107862	CHH	ARHGEF10L		0.119276	0.000726686	0.11855
RP11-46F15.2	0.0571755	0.000283653	0.0568919		0.000366209	0.0634355	-0.0630693	CHH	CCNL2		0.852146	0.253753	0.598393	CG	LINC00982		0.396477	0.868219	-0.471742	CG	DHRS3		0.149509	0.000504414	0.149004	CHH	RP11-431K24.4		0.272818	0.755197	-0.48238	CG	FBXO44		0.121129	0.000825171	0.120304	CHH	CPSF3L		0.000230859	0.0569638	-0.0567329	CHH	ALDH4A1		0.163725	0.0014916	0.162234
WRAP73	0.312804	0.000725058	0.312079		0.000345756	0.0890222	-0.0886764	CHG	CCNL2		0.852146	0.253753	0.598393	CG	AL008733.1		0.237378	0.718338	-0.480961	CG	DHRS3		0.447396	0.12327	0.324127	CG	SLC45A1		0.272818	0.755197	-0.48238	CG	FBXO2		0.12658	0.000423191	0.126156	CHG	CPSF3L		0.0189065	0.117282	-0.0983752	CHH	UBR4		0.143567	0.000412978	0.143154
WRAP73	0.273114	0.000818961	0.272295		0.000699285	0.318774	-0.318074	CHH	RP4-758J18.10		0.810053	0.44917	0.360883	CG	RP1-163G9.2		0.237378	0.718338	-0.480961	CG	RP11-474O21.5		0.175479	0.000373017	0.175106	CHH	RP5-1115A15.1		0.0129949	0.379816	-0.366821	CHH	C1orf167		0.12658	0.000423191	0.126156	CHG	RP5-890O3.9		0.000811125	0.223765	-0.222954	CHG	PQLC2		0.21144	0.00101203	0.210428
TP73	0.529396	0.00144876	0.527947		0.000629352	0.179959	-0.179329	CHG	RP4-758J18.10		0.798067	0.20993	0.588137	CG	PRDM16		0.000289385	0.269142	-0.268852	CHH	PDPN		0.161043	0.000362778	0.160681	CHG	RP5-1115A15.1		0.0129949	0.379816	-0.366821	CHH	RP11-56N19.5		0.0812553	0.000682162	0.0805731	CHH	CPSF3L		0.000811125	0.223765	-0.222954	CHG	AKR7A2		0.240897	0.00109636	0.2398
TP73	0.511751	0.00143512	0.510316		0.000414655	0.0739613	-0.0735466	CHH	ATAD3C		0.753006	0.271876	0.48113	CG	MEGF6		0.00162703	0.107788	-0.106161	CHH	AL359771.1		0.100941	0.00150376	0.099437	CHH	SLC2A5		0.00102588	0.294823	-0.293797	CHG	RP11-56N19.5		0.0812553	0.000682162	0.0805731	CHH	RP5-890O3.9		0.000697901	0.276661	-0.275963	CHH	PQLC2		0.166436	0.00497379	0.161462
TP73	0.320423	0.000945953	0.319477		0.00432975	0.0749519	-0.0706221	CHH	ATAD3B		0.844636	0.368238	0.476398	CG	MEGF6		0.000799019	0.0897073	-0.0889083	CHH	PRDM2		0.139776	0.000788346	0.138988	CHG	SLC2A5		0.000431564	0.293171	-0.292739	CHH	MTHFR		0.121707	0.000746737	0.12096	CHH	CPSF3L		0.000697901	0.276661	-0.275963	CHH	AKR7A2		0.186318	0.000343679	0.185974
TP73	0.439673	0.00106795	0.438605		0.181667	0.846895	-0.665227	CG	ATAD3A		0.060743	0.000410183	0.0603328	CHH	RP11-46F15.2		0.000222685	0.1159	-0.115677	CHH	FHAD1		0.740214	0.172482	0.567733	CG	TMEM201		0.000398946	0.0928394	-0.0924404	CHH	VPS13D		0.121707	0.000746737	0.12096	CHH	RP5-890O3.9		0.107258	0.455458	-0.3482	CG	PQLC2		0.312545	0.00165874	0.310887
TP73	0.79154	0.330425	0.461115		0.000689361	0.19405	-0.193361	CHH	ATAD3A		0.314608	0.000676962	0.313931	CHH	WRAP73		0.00305709	0.172936	-0.169879	CHH	EFHD2		0.10717	0.00130262	0.105868	CHH	RP11-558F24.2		0.301086	0.81164	-0.510554	CG	DHRS3		0.0616351	0.000893039	0.0607421	CHH	CPSF3L		0.107258	0.455458	-0.3482	CG	AKR7A2		0.312763	0.00174206	0.311021
TP73-AS1	0.071818	0.00170516	0.0701128		0.000711138	0.182116	-0.181405	CHG	ATAD3A		0.281817	0.000664423	0.281153	CHG	WRAP73		0.00206164	0.237513	-0.235451	CHH	PLEKHM2		0.109449	0.000213981	0.109235	CHH	CLSTN1		0.000528497	0.1507	-0.150171	CHH	RP11-450I1.2		0.0616351	0.000893039	0.0607421	CHH	GLTPD1		0.000333811	0.1213	-0.120966	CHH	CAPZB		0.261842	0.00173328	0.260108
CEP104	0.0681438	0.000271635	0.0678722		0.000546107	0.118567	-0.11802	CHH	ATAD3A		0.539803	0.000825206	0.538978	CHG	TP73		0.00155206	0.246367	-0.244815	CHG	PLEKHM2		0.0626377	0.000893234	0.0617445	CHH	CLSTN1		0.000453674	0.113283	-0.11283	CHH	KAZN		0.0929058	0.00111377	0.091792	CHH	GLTPD1		0.000749673	0.252403	-0.251654	CHH	FAM43B		0.231521	0.000369132	0.231152
DFFB	0.62663	0.322524	0.304106		0.000680335	0.188403	-0.187723	CHH	ATAD3A		0.582217	0.00105077	0.581166	CHH	TP73		0.664106	0.91533	-0.251224	CG	RP11-169K16.9		0.0634603	0.000313265	0.063147	CHH	RP11-84A14.4		0.000487015	0.168265	-0.167778	CHG	KAZN		0.0635763	0.000317356	0.0632589	CHH	CCNL2		0.000854595	0.32771	-0.326856	CHG	FAM43B		0.170971	0.00293662	0.168035
MIR4689	0.141736	0.0060343	0.135702		0.000448857	0.140899	-0.140451	CHH	AL645728.2		0.455424	0.000943669	0.454481	CHG	TP73		0.000272842	0.107682	-0.107409	CHH	RP11-5P18.5		0.0634603	0.000313265	0.063147	CHH	NMNAT1		0.000235142	0.101086	-0.100851	CHH	FHAD1		0.0849535	0.000304715	0.0846488	CHG	CCNL2		0.000347711	0.209056	-0.208708	CHH	RAP1GAP		0.062861	0.00244247	0.0604185
KCNAB2	0.476004	0.104553	0.371451		0.000494359	0.23634	-0.235845	CHH	C1orf233		0.332709	0.000832661	0.331876	CHH	TP73		0.000279328	0.146376	-0.146096	CHH	RP11-5P18.5		0.0587211	0.00035724	0.0583638	CHH	RP11-807G9.2		0.000280109	0.151372	-0.151092	CHH	FHAD1		0.24585	0.000929612	0.244921	CHG	RN7SL657P		0.000879467	0.0941042	-0.0932248	CHH	HSPG2		0.062861	0.00244247	0.0604185
KCNAB2	0.304625	0.00681667	0.297809		0.000469804	0.20835	-0.20788	CHG	C1orf233		0.833917	0.373559	0.460358	CG	TP73		0.0115386	0.1031	-0.0915614	CHH	NBPF1		0.0867472	0.00222677	0.0845205	CHH	AL590639.1		0.00268912	0.10246	-0.0997706	CHH	FBLIM1		0.24585	0.000929612	0.244921	CHG	MRPL20		0.00352736	0.159265	-0.155738	CHH	HSPG2		0.237085	0.0149654	0.22212
KCNAB2	0.310794	0.00121911	0.309575		0.000671627	0.169235	-0.168564	CHH	MIB2		0.0802801	0.0020262	0.0782539	CHH	TP73-AS1		0.136019	0.332734	-0.196715	CG	ESPNP		0.611469	0.0852586	0.52621	CG	RNU6-828P		0.00016354	0.10391	-0.103746	CHG	FBLIM1		0.21919	0.001212	0.217978	CHH	RN7SL657P		0.000954451	0.196426	-0.195472	CHG	HSPG2		0.172446	0.0115449	0.160902
KCNAB2	0.156576	0.00198406	0.154592		0.000644769	0.189837	-0.189192	CHG	MIB2		0.0709251	0.000307211	0.0706179	CHH	CEP104		0.000350437	0.0945828	-0.0942324	CHH	ESPNP		0.751662	0.399285	0.352377	CG	UBE4B		0.656223	0.926778	-0.270555	CG	RP11-169K16.9		0.21919	0.001212	0.217978	CHH	MRPL20		0.00020353	0.0606528	-0.0604493	CHH	RP1-224A6.8		0.19312	0.00351197	0.189608
KCNAB2	0.150859	0.0014758	0.149383		0.000957268	0.29991	-0.298952	CHH	MIB2		0.0682421	0.000741621	0.0675005	CHH	CEP104		0.00111045	0.387873	-0.386763	CHH	CROCCP4		0.0770677	0.00339966	0.0736681	CHH	KIF1B		0.183396	0.617274	-0.433878	CG	RP11-276H7.2		0.329388	0.000975831	0.328412	CHH	RP4-758J18.10		0.000900679	0.121431	-0.12053	CHH	LACTBL1		0.0742575	0.00915323	0.0651043
KCNAB2	0.60406	0.0726744	0.531386		0.000969379	0.291938	-0.290969	CHG	MIB2		0.765794	0.261262	0.504532	CG	RP11-154H17.1		0.000528258	0.188301	-0.187773	CHH	PADI1		0.269032	0.000677071	0.268355	CHG	KIF1B		0.00188479	0.069436	-0.0675512	CHH	RP11-276H7.2		0.180187	0.000809462	0.179378	CHG	RP4-758J18.10		0.000465251	0.179382	-0.178917	CHH	RP1-184J9.2		0.0609592	0.000221033	0.0607381
CHD5	0.915593	0.350999	0.564594		0.00149971	0.3381	-0.3366	CHH	MIB2		0.653787	0.140139	0.513647	CG	KCNAB2		0.000413663	0.189312	-0.188898	CHG	PADI1		0.519272	0.199518	0.319754	CG	KIF1B		0.420132	0.878682	-0.45855	CG	ARHGEF19		0.0707002	0.000583387	0.0701169	CHH	ATAD3C		0.484657	0.778331	-0.293674	CG	HMGCL		0.0609592	0.000221033	0.0607381
RPL22	0.092211	0.000334943	0.0918761		0.0363507	0.35475	-0.318399	CHG	MIB2		0.317015	0.000754983	0.31626	CHH	KCNAB2		0.00248306	0.113972	-0.111489	CHH	ARHGEF10L		0.180781	0.00103511	0.179746	CHH	KIF1B		0.139085	0.430722	-0.291636	CG	ESPNP		0.0858968	0.000698144	0.0851986	CHH	ATAD3B		0.00717025	0.11533	-0.10816	CHH	RP11-4M23.3		0.214159	0.000512421	0.213647
RP1-120G22.11	0.219669	0.00086715	0.218802		0.000438967	0.2321	-0.231661	CHH	CDK11B		0.312654	0.000730184	0.311924	CHG	KCNAB2		0.000202616	0.0569925	-0.0567899	CHH	ALDH4A1		0.209638	0.00152901	0.208109	CHG	KIF1B		0.000775289	0.189714	-0.188939	CHH	MIR3675		0.883516	0.29696	0.586555	CG	ATAD3A		0.000264564	0.147079	-0.146815	CHH	AL590683.1		0.22398	0.0113181	0.212662
RNF207	0.219669	0.00086715	0.218802		0.00502261	0.163398	-0.158376	CHG	CDK11B		0.158365	0.000583749	0.157781	CHH	KCNAB2		0.00365983	0.090156	-0.0864962	CHH	UBR4		0.104092	0.00176172	0.10233	CHH	KIF1B		0.000853895	0.228488	-0.227635	CHG	MIR3675		0.655995	0.00131587	0.654679	CHG	ATAD3A		0.000401105	0.17327	-0.172869	CHH	C1orf63		0.0814754	0.000294314	0.0811811
RP1-120G22.11	0.231739	0.000783348	0.230956		0.00156307	0.0628599	-0.0612968	CHH	CDK11B		0.183783	0.000555003	0.183228	CHG	KCNAB2		0.625686	0.87203	-0.246344	CG	AKR7L		0.149867	0.00530577	0.144561	CHH	PGD		0.156875	0.469471	-0.312596	CG	RP11-108M9.5		0.699437	0.0016724	0.697764	CHH	ATAD3A		0.000401105	0.17327	-0.172869	CHH	RP3-465N24.6		0.0695841	0.000914891	0.0686692
RNF207	0.231739	0.000783348	0.230956		0.00156307	0.0628599	-0.0612968	CHH	RP11-345P4.10		0.0928127	0.000763959	0.0920487	CHH	RPL22		0.000918923	0.310553	-0.309634	CHH	PQLC2		0.0620767	0.000328223	0.0617485	CHG	APITD1-CORT		0.281783	0.817252	-0.535469	CG	PADI2		0.194887	0.00143575	0.193452	CHG	ATAD3A		0.000542671	0.228313	-0.22777	CHH	C1orf63		0.29545	0.00818611	0.287264
GPR153	0.436011	0.151773	0.284238		0.000895357	0.242692	-0.241797	CHG	CDK11A		0.256289	0.00181606	0.254473	CHH	RP1-120G22.11		0.000918923	0.310553	-0.309634	CHH	AKR7A2		0.0620767	0.000328223	0.0617485	CHG	APITD1		0.4843	0.867426	-0.383126	CG	UBR4		0.178564	0.00129109	0.177273	CHH	ATAD3A		0.000542671	0.228313	-0.22777	CHH	RP3-465N24.6		0.224529	0.000710948	0.223818
HES2	0.105207	0.00119654	0.104011		0.000809944	0.175945	-0.175135	CHH	CDK11A		0.256289	0.00181606	0.254473	CHH	RNF207		0.000909664	0.28976	-0.28885	CHG	PQLC2		0.0921727	0.00085109	0.0913216	CHH	APITD1-CORT		0.000983851	0.145797	-0.144813	CHH	MRTO4		0.125093	0.00184255	0.123251	CHH	ATAD3A		0.000560672	0.140443	-0.139882	CHH	RP3-465N24.5		0.441937	0.00100858	0.440929
ESPN	0.164154	0.00173311	0.162421		0.00153281	0.209043	-0.20751	CHH	CDK11A		0.221618	0.00147554	0.220142	CHG	RP1-120G22.11		0.000909664	0.28976	-0.28885	CHG	AKR7A2		0.0921727	0.00085109	0.0913216	CHH	APITD1		0.000145644	0.0627062	-0.0625606	CHH	OTUD3		0.184544	0.00193839	0.182605	CHH	ATAD3A		0.000560672	0.140443	-0.139882	CHH	C1orf63		0.375906	0.00113944	0.374766
PLEKHG5	0.237586	0.00114905	0.236437		0.00301415	0.0741559	-0.0711417	CHH	RP1-283E3.4		0.221618	0.00147554	0.220142	CHG	RNF207		0.000327291	0.109904	-0.109576	CHH	CAPZB		0.208018	0.0129754	0.195042	CHH	CASZ1		0.00209126	0.103959	-0.101868	CHH	RP5-930J4.5		0.134636	0.00847925	0.126157	CHH	AL645728.2		0.0033201	0.145102	-0.141782	CHH	CNKSR1		0.358597	0.000557803	0.358039
PLEKHG5	0.251431	0.00102481	0.250406		0.00100587	0.0609568	-0.0599509	CHH	RP1-283E3.4		0.393693	0.0969414	0.296752	CG	GPR153		0.00821778	0.264833	-0.256615	CHH	FAM43B		0.0856638	0.000491615	0.0851722	CHH	TARDBP		0.000323948	0.146087	-0.145763	CHH	RP5-930J4.5		0.236778	0.000585391	0.236193	CHH	C1orf233		0.00108514	0.0827297	-0.0816445	CHH	CEP85		0.695914	0.135643	0.560271
TAS1R1	0.679021	0.143664	0.535357		0.00100587	0.0609568	-0.0599509	CHH	SLC35E2		0.380651	0.0950925	0.285558	CG	RP1-202O8.3		0.20199	0.563389	-0.361399	CG	KIF17		0.0747788	0.000303464	0.0744753	CHH	ANGPTL7		0.141608	0.438985	-0.297377	CG	KIF17		0.199651	0.00053561	0.199115	CHG	C1orf233		0.00188382	0.0911943	-0.0893105	CHH	RN7SL501P		0.378185	0.000468493	0.377716
NOL9	0.679021	0.143664	0.535357		0.000602147	0.27504	-0.274438	CHH	NADK		0.103127	0.00122748	0.101899	CHH	HES2		0.000432664	0.211811	-0.211378	CHH	RAP1GAP		0.145708	0.00209742	0.143611	CHH	PTCHD2		0.702526	0.921711	-0.219185	CG	HP1BP3		0.161186	0.000295243	0.160891	CHH	MIB2		0.000461513	0.219442	-0.21898	CHH	PTAFR		0.0925935	0.00168504	0.0909085
KLHL21	0.242818	0.00131481	0.241503		0.000455291	0.16239	-0.161934	CHG	NADK		0.165923	0.000985296	0.164937	CHH	ESPN		0.000605605	0.148923	-0.148317	CHH	HSPG2		0.132894	0.000796699	0.132097	CHH	C1orf167		0.418542	0.889543	-0.471001	CG	RAP1GAP		0.186233	0.000299999	0.185933	CHG	MIB2		0.000579069	0.0851228	-0.0845438	CHH	RP5-893G23.1		0.184023	0.000995144	0.183028
KLHL21	0.244572	0.00156158	0.24301		0.00078432	0.0903266	-0.0895423	CHH	NADK		0.5765	0.10178	0.474721	CG	PLEKHG5		0.000436846	0.196552	-0.196115	CHG	HSPG2		0.0689827	0.00635819	0.0626245	CHH	RP5-934G17.6		0.235841	0.745408	-0.509567	CG	LINC00339		0.342859	0.00129407	0.341564	CHG	MIB2		0.000199339	0.0873001	-0.0871008	CHG	RP5-893G23.1		0.188447	0.000819298	0.187627
RP11-312B8.1	0.0966798	0.0268798	0.0698		0.000970133	0.130959	-0.129989	CHG	NADK		0.285902	0.000459036	0.285443	CHH	PLEKHG5		0.000268404	0.0598682	-0.0595998	CHH	RP1-224A6.8		0.0657282	0.0118562	0.053872	CHH	RP5-934G17.6		0.187122	0.584642	-0.39752	CG	RP1-224A6.3		0.328871	0.00126723	0.327603	CHH	MIB2		0.000326094	0.072311	-0.0719849	CHH	RP3-357I16.1		0.114639	0.001161	0.113478
VAMP3	0.117308	0.00200471	0.115303		0.00172448	0.0801929	-0.0784684	CHH	GNB1		0.3046	0.000419049	0.304181	CHG	PLEKHG5		0.00132796	0.121637	-0.120309	CHH	LACTBL1		0.178581	0.00307943	0.175502	CHH	VPS13D		0.187122	0.584642	-0.39752	CG	LINC00339		0.231867	0.000793966	0.231073	CHH	CDK11B		0.000837808	0.312221	-0.311384	CHH	RP5-1125N11.1		0.17459	0.0011478	0.173442
PARK7	0.103039	0.000455318	0.102583		0.00110709	0.0663689	-0.0652618	CHH	GNB1		0.249423	0.00349415	0.245929	CHH	KLHL21		0.000237319	0.173366	-0.173129	CHH	RP1-184J9.2		0.0668504	0.00267398	0.0641764	CHG	VPS13D		0.00133103	0.215162	-0.213831	CHH	RP1-74M1.3		0.158308	0.000536748	0.157771	CHG	CDK11B		0.000483392	0.290135	-0.289652	CHH	RP5-1125N11.1		0.0727668	0.00466762	0.0680992
RP11-431K24.4	0.149333	0.000791146	0.148542		0.000800398	0.288954	-0.288154	CHH	C1orf222		0.454056	0.0875131	0.366543	CG	KLHL21		0.544201	0.793088	-0.248886	CG	HMGCL		0.0840118	0.00573236	0.0782794	CHH	VPS13D		0.00168294	0.201893	-0.20021	CHG	RP1-74M1.3		0.061259	0.000497817	0.0607612	CHH	CDK11B		0.0243591	0.311165	-0.286806	CHG	COL16A1		0.208887	0.000615208	0.208272
RNU6-991P	0.599926	0.210663	0.389263		0.000831815	0.227287	-0.226455	CHG	C1orf222		0.0960763	0.000922349	0.095154	CHH	RP11-312B8.1		0.376688	0.673728	-0.29704	CG	RP11-4M23.2		0.067791	0.00260803	0.065183	CHH	PRAMEF12		0.000297786	0.126007	-0.125709	CHH	LUZP1		0.061259	0.000497817	0.0607612	CHH	RP11-345P4.10		0.00523342	0.322506	-0.317273	CHH	COL16A1		0.192898	0.000542529	0.192356
RP5-1115A15.1	0.175337	0.000609037	0.174728		0.000730888	0.288056	-0.287325	CHH	C1orf222		0.52594	0.126593	0.399348	CG	VAMP3		0.000288578	0.112995	-0.112706	CHH	RP11-4M23.3		0.100175	0.000363456	0.0998116	CHG	PRAMEF12		0.000188282	0.0709498	-0.0707615	CHG	LUZP1		0.17245	0.000585186	0.171865	CHH	CDK11A		0.00120549	0.108671	-0.107465	CHH	BAI2		0.159296	0.000617671	0.158678
RP5-1115A15.1	0.160935	0.000298916	0.160636		0.000648156	0.276867	-0.276219	CHG	C1orf222		0.121159	0.000509507	0.120649	CHH	VAMP3		0.000347349	0.0635925	-0.0632452	CHH	RP11-293P20.2		0.697145	0.00048023	0.696665	CHG	RP13-221M14.3		0.00297636	0.10767	-0.104694	CHH	LUZP1		0.23873	0.00502123	0.233709	CHG	CDK11A		0.00063814	0.0835879	-0.0829497	CHH	BAI2		0.133427	0.000535535	0.132891
CA6	0.814243	0.293236	0.521008		0.00321211	0.427223	-0.424011	CHG	PRKCZ		0.104509	0.000653395	0.103856	CHH	PARK7		0.00162798	0.148476	-0.146848	CHH	AL590683.1		0.722482	0.000442294	0.72204	CHH	RP13-221M14.3		0.000965056	0.161489	-0.160524	CHH	ASAP3		0.196224	0.00195632	0.194268	CHH	CDK11A		0.136702	0.785244	-0.648542	CG	BAI2		0.168672	0.00143205	0.16724
SLC2A5	0.0990431	0.000444773	0.0985983		0.000333207	0.089409	-0.0890757	CHH	PRKCZ		0.148216	0.000425239	0.147791	CHH	RP11-431K24.4		0.228767	0.721729	-0.492963	CG	RCAN3		0.095434	0.00606518	0.0893688	CHH	ZBTB17		0.34539	0.907876	-0.562486	CG	ASAP3		0.0742784	0.000286033	0.0739923	CHH	RP1-283E3.4		0.000805661	0.4552	-0.454394	CHH	BAI2		0.0828496	0.000555576	0.082294
MIR34A	0.606406	0.0811297	0.525276		0.000927619	0.228016	-0.227088	CHG	PRKCZ		0.611651	0.22896	0.382692	CG	SLC45A1		0.000321192	0.190157	-0.189836	CHH	C1orf63		0.274389	0.000645929	0.273743	CHG	HSPB7		0.000705275	0.167721	-0.167016	CHH	LYPLA2		0.0609793	0.000353273	0.060626	CHH	RP1-283E3.4		0.00078684	0.431307	-0.43052	CHG	BAI2		0.197138	0.00175332	0.195385
TMEM201	0.809143	0.0979575	0.711186		0.375103	0.681374	-0.306271	CG	PRKCZ		0.466572	0.11337	0.353202	CG	SLC45A1		0.000321192	0.190157	-0.189836	CHH	RP3-465N24.6		0.274389	0.000645929	0.273743	CHG	CLCNKA		0.000662658	0.171356	-0.170694	CHH	RP11-10N16.2		0.0609793	0.000353273	0.060626	CHH	SLC35E2		0.00518023	0.168019	-0.162839	CHH	BAI2		0.354254	0.00131458	0.35294
TMEM201	0.732074	0.140513	0.591561		0.000983441	0.194302	-0.193319	CHG	RP11-181G12.2		0.175666	0.000896658	0.17477	CHH	RP5-1115A15.1		0.00451737	0.145095	-0.140578	CHH	RP3-465N24.5		0.231312	0.000745183	0.230567	CHH	HSPB7		0.610309	0.932334	-0.322024	CG	RP4-594I10.3		0.219959	0.00076911	0.21919	CHH	NADK		0.000813854	0.238949	-0.238135	CHG	BAI2		0.35258	0.000968401	0.351612
RP11-558F24.2	0.0972312	0.000857209	0.096374		0.00311971	0.188935	-0.185815	CHH	RP11-181G12.2		0.161151	0.00034373	0.160807	CHG	RP5-1115A15.1		0.00451737	0.145095	-0.140578	CHH	C1orf63		0.231312	0.000745183	0.230567	CHH	CLCNKA		0.485912	0.752157	-0.266246	CG	SRRM1		0.157375	0.000774495	0.156601	CHG	NADK		0.00123958	0.118773	-0.117533	CHH	SPOCD1		0.722328	0.000741539	0.721586
RP11-558F24.4	0.814221	0.357063	0.457158		0.00300746	0.0913073	-0.0882999	CHH	RP11-181G12.2		0.814424	0.28647	0.527954	CG	CA6		0.00171613	0.0898769	-0.0881608	CHH	AL033528.1		0.309672	0.000661256	0.309011	CHH	RP11-5P18.10		0.00101758	0.242624	-0.241607	CHH	RUNX3		0.242178	0.069599	0.172579	CG	NADK		0.000572146	0.139823	-0.139251	CHH	EIF3I		0.587956	0.000826838	0.587129
CLSTN1	0.0624322	0.000495661	0.0619366		0.00103037	0.5971	-0.59607	CHG	C1orf86		0.0795309	0.000414597	0.0791163	CHH	SLC2A5		0.00741057	0.147784	-0.140373	CHH	CNKSR1		0.302732	0.00132904	0.301403	CHH	RSG1		0.00109861	0.237825	-0.236726	CHG	RUNX3		0.101533	0.000808118	0.100725	CHH	NADK		0.00090963	0.34405	-0.34314	CHH	EIF3I		0.844788	0.200202	0.644586
RP11-84A14.4	0.0634399	0.000323263	0.0631166		0.00109443	0.57631	-0.575216	CHH	C1orf86		0.124433	0.00352901	0.120904	CHH	SLC2A5		0.00811679	0.0841635	-0.0760468	CHH	CEP85		0.352877	0.00150582	0.351372	CHG	RSG1		0.123513	0.499865	-0.376352	CG	RP1-125I3.2		0.131055	0.000762478	0.130293	CHG	NADK		0.00090963	0.34405	-0.34314	CHH	TMEM234		0.12579	0.000920891	0.124869
NMNAT1	0.0634399	0.000323263	0.0631166		0.2123	0.827034	-0.614734	CG	C1orf86		0.533905	0.136581	0.397324	CG	GPR157		0.000203813	0.0912509	-0.0910471	CHH	RN7SL501P		0.139647	0.000473646	0.139174	CHH	RSG1		0.123513	0.499865	-0.376352	CG	AUNIP		0.0802541	0.00314484	0.0771092	CHH	GNB1		0.000777053	0.253909	-0.253132	CHG	TMEM234		0.239883	0.018099	0.221784
RP11-807G9.2	0.0597327	0.000332748	0.0594		0.000856038	0.114614	-0.113758	CHG	C1orf86		0.500158	0.0959519	0.404206	CG	RNA5SP40		0.117215	0.451104	-0.333889	CG	TMEM222		0.121679	0.00235792	0.119321	CHH	RP4-798A10.2		0.000325221	0.272398	-0.272073	CHH	RP1-125I3.4		0.0663843	0.00401129	0.062373	CHH	GNB1		0.000738399	0.0718816	-0.0711432	CHH	YARS		0.154098	0.000724492	0.153373
AL590639.1	0.0867032	0.00183522	0.084868		0.00129973	0.176437	-0.175137	CHH	C1orf86		0.778698	0.193429	0.585269	CG	TMEM201		0.00151177	0.232323	-0.230811	CHH	PTAFR		0.0765005	0.000460577	0.07604	CHH	RP4-798A10.4		0.000338785	0.273845	-0.273507	CHH	ZNF683		0.300707	0.081615	0.219091	CG	RP1-140A9.1		0.00132768	0.2461	-0.244772	CHH	S100PBP		0.329035	0.000814437	0.328221
RNU6-828P	0.703528	0.241873	0.461654		0.371262	0.826895	-0.455633	CG	C1orf86		0.106381	0.000921615	0.105459	CHH	RP11-558F24.2		0.300222	0.720358	-0.420136	CG	PTPRU		0.201509	0.00521758	0.196292	CHH	RP4-798A10.4		0.00388623	0.356821	-0.352934	CHG	ZNF683		0.300707	0.081615	0.219091	CG	GNB1		0.00132768	0.2461	-0.244772	CHH	YARS		0.362042	0.000943489	0.361098
UBE4B	0.709631	0.236528	0.473103		0.000899239	0.215598	-0.214699	CHH	SKI		0.634299	0.128744	0.505555	CG	PIK3CD		0.000194428	0.0851582	-0.0849637	CHH	RP5-893G23.1		0.244051	0.000501161	0.24355	CHG	RP4-798A10.4		0.413313	0.83908	-0.425767	CG	MAP3K6		0.273904	0.0025538	0.27135	CHH	C1orf222		0.3729	0.594477	-0.221576	CG	RP4-728D4.2		0.100905	0.000316645	0.100588
KIF1B	0.0770093	0.00383671	0.0731725		0.000811911	0.202949	-0.202137	CHG	SKI		0.634299	0.128744	0.505555	CG	RP11-558F24.4		0.00375642	0.087324	-0.0835676	CHG	RP5-893G23.1		0.0784535	0.000208546	0.078245	CHH	MST1P2		0.304408	0.855902	-0.551494	CG	FGR		0.256295	0.000922693	0.255372	CHG	C1orf222		0.000300669	0.109404	-0.109103	CHH	CSF3R		0.0799994	0.000328557	0.0796709
KIF1B	0.330866	0.00216352	0.328703		0.00364011	0.156248	-0.152608	CHH	RP4-740C4.5		0.133145	0.000476263	0.132669	CHG	CLSTN1		0.000344666	0.0723728	-0.0720281	CHH	RP3-357I16.1		0.114505	0.00127207	0.113233	CHH	MST1L		0.000417165	0.18923	-0.188812	CHH	SMPDL3B		0.280836	0.00439043	0.276446	CHH	C1orf222		0.144719	0.246265	-0.101546	CHH	EPHA10		0.0715687	0.00206793	0.0695008
KIF1B	0.168057	0.0014776	0.16658		0.000419059	0.133951	-0.133532	CHG	RP4-740C4.8		0.113532	0.000425515	0.113106	CHH	CLSTN1		0.00266721	0.261569	-0.258902	CHH	RP5-1125N11.1		0.238036	0.00103116	0.237005	CHH	MST1L		0.509143	0.931782	-0.422638	CG	EYA3		0.331062	0.00054529	0.330517	CHG	C1orf222		0.000411342	0.150326	-0.149914	CHH	RP11-109P14.2		0.0616324	0.00023444	0.0613979
KIF1B	0.209314	0.00269422	0.206619		0.000445391	0.163217	-0.162772	CHH	RP4-740C4.8		0.0641493	0.00621039	0.0579389	CHH	CLSTN1		0.00111347	0.324373	-0.32326	CHG	COL16A1		0.206035	0.00122601	0.204809	CHG	MST1L		0.132133	0.401262	-0.269129	CG	SNHG12		0.34083	0.00584208	0.334988	CHG	PRKCZ		0.000315345	0.188709	-0.188394	CHH	MYCBP		0.164989	0.00139805	0.163591
KIF1B	0.104047	0.00193838	0.102109		0.00052189	0.0795703	-0.0790484	CHH	PEX10		0.0587431	0.000530705	0.0582124	CHH	RP11-807G9.2		0.00256397	0.302815	-0.300251	CHH	COL16A1		0.137609	0.00420948	0.133399	CHH	MST1L		0.283854	0.52005	-0.236197	CG	OPRD1		0.718039	0.287515	0.430524	CG	PRKCZ		0.000958107	0.0510165	-0.0500584	CHH	RP11-420K8.1		0.106978	0.00118007	0.105798
PGD	0.124943	0.000730702	0.124212		0.00123451	0.267144	-0.265909	CHG	PLCH2		0.0954483	0.000563754	0.0948845	CHH	AL590639.1		0.000349577	0.089807	-0.0894574	CHH	BAI2		0.536051	0.15121	0.384841	CG	U1		0.220023	0.790725	-0.570702	CG	PTPRU		0.368807	0.000468	0.368339	CHH	PRKCZ		0.000885468	0.0687487	-0.0678632	CHH	MACF1		0.193329	0.000610042	0.192719
APITD1-CORT	0.103373	0.00157863	0.101795		0.00104502	0.222304	-0.221259	CHH	PLCH2		0.866307	0.564206	0.302102	CG	RNU6-828P		0.177553	0.766326	-0.588773	CG	BAI2		0.1427	0.000706523	0.141994	CHH	CROCC		0.000683744	0.34355	-0.342866	CHH	PTPRU		0.19974	0.000694323	0.199046	CHH	PRKCZ		0.00141634	0.109119	-0.107703	CHH	MACF1		0.193329	0.000610042	0.192719
APITD1	0.103373	0.00157863	0.101795		0.00104525	0.324155	-0.32311	CHH	PLCH2		0.689014	0.334768	0.354247	CG	UBE4B		0.000582793	0.443306	-0.442724	CHG	BAI2		0.322891	0.000865081	0.322026	CHH	CROCC		0.000525954	0.391356	-0.39083	CHG	PTPRU		0.099717	0.00105355	0.0986634	CHH	PRKCZ		0.00077995	0.0799902	-0.0792102	CHH	SMAP2		0.136541	0.0012797	0.135262
RN7SL614P	0.281511	0.072321	0.20919		0.0197403	0.333421	-0.31368	CHG	PLCH2		0.0765066	0.000797551	0.0757091	CHH	KIF1B		0.000527543	0.488125	-0.487598	CHH	BAI2		0.284885	0.000700678	0.284185	CHG	CROCC		0.00103181	0.377105	-0.376073	CHH	MIR4420		0.0847797	0.000575387	0.0842043	CHH	PRKCZ		0.245717	0.592316	-0.346599	CG	ZFP69		0.136541	0.0012797	0.135262
CASZ1	0.236239	0.00245029	0.233789		0.000676308	0.166671	-0.165994	CHG	PANK4		0.465512	0.0876117	0.3779	CG	KIF1B		0.000574568	0.169574	-0.168999	CHH	BAI2		0.0962793	0.00103683	0.0952425	CHH	ATP13A2		0.584318	0.88796	-0.303642	CG	SDC3		0.224498	0.000617809	0.223881	CHG	PRKCZ		0.00992261	0.202233	-0.19231	CHH	GTF2F2P2		0.189215	0.00176864	0.187447
C1orf127	0.830361	0.33823	0.492131		0.000616134	0.11539	-0.114774	CHH	PANK4		0.211998	0.000830572	0.211167	CHG	KIF1B		0.000476434	0.238395	-0.237918	CHG	BAI2		0.155573	0.000333407	0.155239	CHH	ATP13A2		0.000368169	0.12134	-0.120971	CHH	SNRNP40		0.150104	0.000803119	0.1493	CHH	RP11-181G12.2		0.00127122	0.257257	-0.255986	CHG	GTF2F2P2		0.072903	0.000932005	0.0719709
TARDBP	0.0838663	0.00935782	0.0745085		0.247039	0.776209	-0.52917	CG	PANK4		0.158835	0.00116059	0.157674	CHH	KIF1B		0.000203209	0.118848	-0.118645	CHH	SPOCD1		0.128068	0.000405661	0.127663	CHH	ATP13A2		0.000269061	0.163614	-0.163345	CHG	BAI2		0.756946	0.000817755	0.756129	CHH	C1orf86		0.00215546	0.0597102	-0.0575547	CHH	RP11-157D18.2		0.209538	0.00109788	0.20844
ANGPTL7	0.0764	0.0037207	0.0726793		0.00105208	0.557255	-0.556203	CHH	HES5		0.104144	0.000282915	0.103862	CHH	KIF1B		0.000304817	0.137775	-0.13747	CHH	EIF3I		0.302475	0.00209768	0.300377	CHH	PADI6		0.000303856	0.121672	-0.121369	CHH	BAI2		0.750334	0.000757254	0.749577	CHG	C1orf86		0.111345	0.456073	-0.344729	CG	PPCS		0.173062	0.000883276	0.172179
PTCHD2	0.147302	0.000489104	0.146813		0.000910329	0.610294	-0.609384	CHG	HES5		0.125108	0.000618476	0.12449	CHH	PGD		0.000432877	0.352302	-0.351869	CHH	EIF3I		0.346573	0.000637516	0.345936	CHG	PADI6		0.265258	0.781404	-0.516146	CG	TSSK3		0.909854	0.171799	0.738056	CG	C1orf86		0.111345	0.456073	-0.344729	CG	ZMYND12		0.157862	0.000594301	0.157268
C1orf167	0.702434	0.167463	0.53497		0.157228	0.819305	-0.662077	CG	HES5		0.065596	0.000287093	0.0653089	CHG	APITD1-CORT		0.000432877	0.352302	-0.351869	CHH	TMEM234		0.108588	0.000535064	0.108053	CHH	ARHGEF10L		0.265258	0.781404	-0.516146	CG	RP4-811H24.9		0.177235	0.000819146	0.176416	CHH	C1orf86		0.00358236	0.0886148	-0.0850324	CHH	CCDC30		0.0984752	0.000354996	0.0981203
C1orf167	0.139268	0.000502647	0.138765		0.000860118	0.126462	-0.125602	CHH	FAM213B		0.065596	0.000287093	0.0653089	CHG	APITD1		0.000425578	0.250551	-0.250125	CHG	TMEM234		0.126302	0.000542615	0.125759	CHH	PAX7		0.000991491	0.0698549	-0.0688634	CHH	HPCA		0.215922	0.000713761	0.215208	CHH	SKI		0.000237211	0.0665634	-0.0663262	CHH	PPIH		0.0984752	0.000354996	0.0981203
NPPA	0.861186	0.0838467	0.77734		0.00112332	0.236372	-0.235249	CHG	FAM213B		0.0952809	0.00428684	0.0909941	CHH	APITD1-CORT		0.00150649	0.0607634	-0.0592569	CHH	YARS		0.175123	0.000599175	0.174524	CHG	PAX7		0.132649	0.572601	-0.439953	CG	AL031602.1		0.203108	0.000590547	0.202518	CHG	SKI		0.00042765	0.0760684	-0.0756408	CHH	PPIH		0.0728959	0.000595217	0.0723007
NPPA	0.648009	0.0873147	0.560695		0.0014044	0.165073	-0.163668	CHH	TTC34		0.0952809	0.00428684	0.0909941	CHH	APITD1		0.000984779	0.245881	-0.244896	CHH	S100PBP		0.056447	0.00101328	0.0554337	CHH	UBR4		0.00137105	0.0947218	-0.0933508	CHH	ADC		0.159898	0.00612372	0.153774	CHH	RP4-740C4.5		0.00224359	0.189427	-0.187184	CHH	RP5-994D16.9		0.0976616	0.000335324	0.0973263
RP5-934G17.6	0.0690703	0.000994787	0.0680755		0.000756671	0.294011	-0.293254	CHH	TTC34		0.731763	0.271623	0.460139	CG	CASZ1		0.000984779	0.245881	-0.244896	CHH	YARS		0.0961498	0.00201274	0.0941371	CHH	UBR4		0.43301	0.831033	-0.398023	CG	RP11-415J8.3		0.162697	0.000708184	0.161989	CHH	RP4-740C4.8		0.00161485	0.0747952	-0.0731803	CHH	EBNA1BP2		0.569437	0.286675	0.282762
RP5-934G17.6	0.0654833	0.00329521	0.0621881		0.000827915	0.330353	-0.329526	CHG	TTC34		0.233871	0.0713039	0.162567	CG	CASZ1		0.439097	0.834432	-0.395335	CG	RP11-415J8.3		0.0570934	0.000155961	0.0569374	CHH	RP1-43E13.2		0.313033	0.695726	-0.382693	CG	C1orf94		0.0846082	0.00112009	0.0834881	CHH	PEX10		0.000303	0.0900807	-0.0897777	CHH	TIE1		0.227393	0.000607061	0.226786
MIR4632	0.898631	0.667816	0.230815		0.000209949	0.079995	-0.0797851	CHH	WRAP73		0.085705	0.000485346	0.0852196	CHH	TARDBP		0.229259	0.638032	-0.408774	CG	C1orf94		0.135871	0.000791956	0.135079	CHH	MRTO4		0.313033	0.695726	-0.382693	CG	AC115286.1		0.277556	0.0015009	0.276055	CHG	PLCH2		0.000346524	0.194438	-0.194092	CHG	MPL		0.303881	0.000449919	0.303431
TNFRSF1B	0.898631	0.667816	0.230815		0.233408	0.632695	-0.399287	CG	WRAP73		0.0748321	0.000658413	0.0741737	CHH	ANGPTL7		0.229259	0.638032	-0.408774	CG	AC115286.1		0.128223	0.00125367	0.126969	CHH	MRTO4		0.00114831	0.184561	-0.183413	CHH	GJB4		0.20246	0.0016588	0.200801	CHH	PLCH2		0.00465458	0.276722	-0.272067	CHH	MPL		0.131535	0.000398669	0.131137
VPS13D	0.180745	0.00626242	0.174482		0.233408	0.632695	-0.399287	CG	TP73		0.152751	0.000990177	0.15176	CHH	PTCHD2		0.000537755	0.114076	-0.113538	CHH	SFPQ		0.156329	0.00899316	0.147336	CHH	MRTO4		0.000248877	0.0680004	-0.0677516	CHH	ZMYM6		0.296076	0.00081171	0.295265	CHH	PLCH2		0.00048647	0.207804	-0.207318	CHG	ERI3-IT1		0.230708	0.000392808	0.230315
VPS13D	0.0772538	0.00147597	0.0757779		0.00233764	0.0724944	-0.0701568	CHH	RP5-1092A11.5		0.129904	0.00106686	0.128837	CHH	C1orf167		0.0892603	0.346056	-0.256795	CG	RP4-728D4.2		0.138864	0.00513562	0.133728	CHH	AKR7A2		0.000248877	0.0680004	-0.0677516	CHH	ZMYM6		0.298609	0.000920393	0.297689	CHG	PLCH2		0.00140146	0.169777	-0.168376	CHH	ERI3-IT1		0.241367	0.000327292	0.24104
PRAMEF12	0.067236	0.00027535	0.0669606		0.00021788	0.0571514	-0.0569335	CHG	RP5-1092A11.5		0.875608	0.156991	0.718617	CG	NPPA		0.00148702	0.11123	-0.109743	CHH	CSF3R		0.379714	0.125988	0.253726	CG	NBL1		0.00164259	0.0784377	-0.0767952	CHH	SFPQ		0.538785	0.000754455	0.538031	CHH	HES5		0.000640192	0.143812	-0.143172	CHH	C1orf228		0.230203	0.00533292	0.22487
PRAMEF12	0.103944	0.00253542	0.101408		0.000485972	0.16497	-0.164484	CHH	TP73		0.0750887	0.000246916	0.0748418	CHH	RP5-934G17.6		0.00048126	0.36413	-0.363649	CHH	EPHA10		0.119317	0.00732867	0.111988	CHH	TMCO4		0.00164259	0.0784377	-0.0767952	CHH	Y_RNA		0.543528	0.00069575	0.542832	CHG	HES5		0.00133435	0.358325	-0.356991	CHG	PTCH2		0.0669902	0.00230461	0.0646856
HNRNPCL1	0.0871594	0.000412765	0.0867466		0.000378638	0.122189	-0.12181	CHH	CCDC27		0.0655316	0.000221888	0.0653097	CHH	RP5-934G17.6		0.000484287	0.381057	-0.380572	CHG	EPHA10		0.0672502	0.00100553	0.0662446	CHH	RNF186		0.000923213	0.195397	-0.194473	CHH	NCDN		0.823308	0.15903	0.664277	CG	HES5		0.00138349	0.294872	-0.293489	CHH	PTCH2		0.221403	0.00121169	0.220191
RP13-221M14.3	0.691777	0.00122158	0.690555		0.000391376	0.168865	-0.168473	CHH	RN7SL574P		0.17632	0.000540223	0.17578	CHH	VPS13D		0.00175413	0.151046	-0.149292	CHH	RP11-109P14.2		0.0622491	0.000894122	0.061355	CHH	PLA2G2F		0.000923213	0.195397	-0.194473	CHH	KIAA0319L		0.145635	0.00650881	0.139126	CHH	FAM213B		0.00165149	0.0893632	-0.0877118	CHH	RNA5SP47		0.239388	0.00125524	0.238133
PRDM2	0.368416	0.0889599	0.279456		0.000391376	0.168865	-0.168473	CHH	RP1-286D6.5		0.0662055	0.000251575	0.065954	CHG	VPS13D		0.000261474	0.189606	-0.189344	CHH	MYCBP		0.315369	0.000837095	0.314532	CHH	PLA2G2F		0.00762507	0.382765	-0.37514	CHH	TFAP2E		0.252838	0.000767794	0.25207	CHG	FAM213B		0.0590479	0.298348	-0.2393	CHH	HECTD3		0.146106	0.00101593	0.14509
ZBTB17	0.0906684	0.000825009	0.0898434		0.00345322	0.129836	-0.126383	CHH	RP1-286D6.5		0.376044	0.110184	0.26586	CG	VPS13D		0.000847521	0.0689126	-0.068065	CHH	MACF1		0.472948	0.132099	0.34085	CG	CAMK2N1		0.000901152	0.423811	-0.42291	CHG	TFAP2E		0.169756	0.000925542	0.168831	CHH	TTC34		0.0590479	0.298348	-0.2393	CHH	UROD		0.456042	0.00126171	0.45478
CLCNKA	0.567568	0.177186	0.390382		0.00345322	0.129836	-0.126383	CHH	LRRC47		0.0774736	0.00346819	0.0740054	CHH	VPS13D		0.00156317	0.11083	-0.109267	CHH	MACF1		0.109996	0.00610267	0.103893	CHH	FAM43B		0.225669	0.725534	-0.499865	CG	RP4-728D4.2		0.170466	0.000885366	0.169581	CHG	TTC34		0.0396577	0.238624	-0.198966	CHG	HECTD3		0.456042	0.00126171	0.45478
HSPB7	0.567568	0.177186	0.390382		0.000477036	0.191459	-0.190982	CHG	LRRC47		0.0642545	0.000236427	0.0640181	CHH	PRAMEF12		0.215968	0.651646	-0.435677	CG	OXCT2		0.221572	0.000716303	0.220856	CHH	FAM43B		0.0903029	0.503156	-0.412853	CG	RP4-728D4.2		0.291021	0.000560393	0.290461	CHH	TTC34		0.0396577	0.238624	-0.198966	CHG	UROD		0.410552	0.00115847	0.409394
HSPB7	0.223449	0.000853383	0.222595		0.000971609	0.0761818	-0.0752102	CHH	CEP104		0.0987487	0.000262924	0.0984857	CHG	PRAMEF12		0.0022373	0.0827644	-0.0805271	CHH	SMAP2		0.0668741	0.00129842	0.0655757	CHH	HP1BP3		0.236605	0.532028	-0.295423	CG	PSMB2		0.320644	0.000570456	0.320074	CHG	TTC34		0.0019877	0.203982	-0.201995	CHH	RP11-767N6.7		0.410552	0.00115847	0.409394
CLCNKA	0.223449	0.000853383	0.222595		0.00122886	0.209245	-0.208017	CHG	CEP104		0.444934	0.132358	0.312575	CG	PRDM2		0.383311	0.682027	-0.298717	CG	ZFP69		0.086185	0.000931346	0.0852537	CHH	MIR1256		0.00332461	0.13498	-0.131656	CHH	MAP7D1		0.766334	0.170927	0.595407	CG	TTC34		0.000272055	0.0810889	-0.0808169	CHH	RP4-533D7.5		0.090793	0.00132224	0.0894708
HSPB7	0.303451	0.00148627	0.301965		0.00122868	0.173257	-0.172028	CHH	CEP104		0.0617626	0.000366773	0.0613958	CHH	CTRC		0.000464334	0.191336	-0.190871	CHH	GTF2F2P2		0.128228	0.00492771	0.1233	CHH	AL031005.1		0.756559	0.937759	-0.1812	CG	RP11-268J15.5		0.694277	0.244711	0.449567	CG	LINC00982		0.000272055	0.0810889	-0.0808169	CHH	PIK3R3		0.395369	0.000627462	0.394741
CLCNKA	0.303451	0.00148627	0.301965		0.00057912	0.162349	-0.16177	CHH	DFFB		0.0938972	0.000735609	0.0931616	CHH	ZBTB17		0.000528842	0.240704	-0.240176	CHG	GTF2F2P2		0.128228	0.00492771	0.1233	CHH	EIF4G3		0.000779746	0.246567	-0.245787	CHH	STK40		0.694277	0.244711	0.449567	CG	AL008733.1		0.000519796	0.162612	-0.162092	CHH	RP5-1109J22.2		0.395369	0.000627462	0.394741
RP11-5P18.10	0.309118	0.00581617	0.303301		0.000502322	0.111999	-0.111496	CHH	DFFB		0.865203	0.622929	0.242274	CG	C1orf64		0.000151601	0.0859074	-0.0857558	CHH	CCDC30		0.124442	0.000434899	0.124008	CHH	AL031005.1		0.000732609	0.192311	-0.191578	CHG	STK40		0.0621091	0.000516806	0.0615923	CHH	WRAP73		0.000598738	0.244756	-0.244158	CHH	PDZK1IP1		0.491477	0.00182342	0.489653
RSG1	0.303655	0.00167863	0.301976		0.000502322	0.111999	-0.111496	CHH	AL691523.1		0.27468	0.00105444	0.273625	CHG	HSPB7		0.000168416	0.0665922	-0.0664237	CHH	PPIH		0.124442	0.000434899	0.124008	CHH	EIF4G3		0.137754	0.451484	-0.31373	CG	GRIK3		0.596222	0.25263	0.343592	CG	WRAP73		0.000632902	0.268169	-0.267536	CHG	PDZK1IP1		0.491477	0.00182342	0.489653
RSG1	0.34757	0.00156849	0.346001		0.00408491	0.0763775	-0.0722925	CHH	C1orf174		0.27468	0.00105444	0.273625	CHG	CLCNKA		0.000401542	0.0677086	-0.067307	CHH	PPIH		0.141969	0.000402161	0.141567	CHG	AL031005.1		0.421689	0.803702	-0.382013	CG	GRIK3		0.596222	0.25263	0.343592	CG	TP73		0.421888	0.604261	-0.182373	CG	STIL		0.0843064	0.000525183	0.0837812
RSG1	0.516869	0.192499	0.32437		0.000327725	0.0976765	-0.0973487	CHG	C1orf174		0.221031	0.000813278	0.220218	CHH	HSPB7		0.000296582	0.202799	-0.202502	CHH	RP5-994D16.9		0.141969	0.000402161	0.141567	CHG	EIF4G3		0.000241347	0.065906	-0.0656646	CHH	MIR4255		0.0726565	0.00311695	0.0695396	CHH	RP5-1092A11.5		0.000383115	0.186262	-0.185879	CHH	snoU13		0.237876	0.000627274	0.237249
RSG1	0.139549	0.00484555	0.134704		0.222921	0.484487	-0.261566	CG	AJAP1		0.221031	0.000813278	0.220218	CHH	CLCNKA		0.000215314	0.0739014	-0.0736861	CHH	EBNA1BP2		0.136476	0.00032164	0.136155	CHH	RP3-329E20.2		0.000630378	0.327535	-0.326904	CHH	RP11-422J8.1		0.061645	0.00201608	0.0596289	CHG	RP5-1092A11.5		0.000807017	0.211809	-0.211002	CHH	AL645730.1		0.237876	0.000627274	0.237249
RP4-798A10.2	0.133701	0.000459625	0.133241		0.0080438	0.302606	-0.294562	CHH	MIR4689		0.379031	0.00104257	0.377988	CHH	RP11-5P18.10		0.000318986	0.0909172	-0.0905983	CHH	TIE1		0.208802	0.000989988	0.207812	CHH	NBPF2P		0.000569679	0.363883	-0.363313	CHG	RP11-422J8.1		0.164386	0.000579343	0.163807	CHH	TP73		0.00120063	0.242458	-0.241257	CHG	AL645730.1		0.860245	0.19825	0.661995
RP4-798A10.4	0.0764801	0.00160659	0.0748735		0.00152196	0.304988	-0.303466	CHG	MIR4689		0.508798	0.134583	0.374215	CG	FAM131C		0.000459968	0.21794	-0.21748	CHH	MPL		0.116536	0.000560253	0.115976	CHH	RP11-63N8.3		0.113425	0.372883	-0.259458	CG	MANEAL		0.122261	0.000663636	0.121597	CHH	CCDC27		0.0108551	0.101978	-0.091123	CHH	EPS15		0.644171	0.000747628	0.643423
RP4-798A10.4	0.209628	0.0052751	0.204353		0.000339925	0.13162	-0.13128	CHH	NPHP4		0.320373	0.001081	0.319292	CHH	RSG1		0.000260901	0.191865	-0.191604	CHG	MPL		0.0996673	0.00148901	0.0981783	CHH	USP48		0.000691154	0.115237	-0.114546	CHH	MANEAL		0.168998	0.000476906	0.168522	CHH	RN7SL574P		0.0624676	0.395644	-0.333177	CG	PLA2G12AP1		0.700043	0.000817276	0.699225
RP4-798A10.4	0.248506	0.000838861	0.247667		0.00673561	0.256673	-0.249938	CHH	NPHP4		0.355234	0.00106523	0.354168	CHG	RSG1		0.000516967	0.207324	-0.206807	CHG	ERI3-IT1		0.0552743	0.000416873	0.0548574	CHH	HSPG2		0.000334668	0.106203	-0.105869	CHH	RP5-884C9.3		0.168998	0.000476906	0.168522	CHH	RP1-286D6.5		0.001777	0.0650706	-0.0632936	CHH	ZYG11A		0.15317	0.000453271	0.152717
U1	0.749822	0.337561	0.412261		0.000463125	0.269297	-0.268834	CHG	NPHP4		0.140841	0.000763703	0.140078	CHH	RSG1		0.000435965	0.182512	-0.182076	CHH	ERI3-IT1		0.0957127	0.000862366	0.0948503	CHH	HSPG2		0.000391681	0.159337	-0.158945	CHG	RP5-884C9.3		0.136633	0.000576075	0.136057	CHH	RP1-286D6.5		0.000461588	0.211903	-0.211441	CHH	C1orf123		0.17824	0.000467216	0.177773
MST1P2	0.0826035	0.000704789	0.0818987		0.00187601	0.231251	-0.229375	CHH	KCNAB2		0.134299	0.00058217	0.133717	CHH	RP4-798A10.2		0.552829	0.819243	-0.266414	CG	RNF220		0.121103	0.00175702	0.119346	CHH	HSPG2		0.000456921	0.12055	-0.120093	CHH	PABPC4		0.136633	0.000576075	0.136057	CHH	LRRC47		0.000461588	0.211903	-0.211441	CHH	RP5-1024G6.7		0.188159	0.00103338	0.187126
AL021920.1	0.614004	0.3058	0.308204		0.000288577	0.199853	-0.199565	CHG	KCNAB2		0.169794	0.000499993	0.169294	CHG	RP4-798A10.2		0.000867731	0.37155	-0.370682	CHG	PTCH2		0.228601	0.072893	0.155708	CG	WNT4		0.000382891	0.162956	-0.162573	CHG	PABPC4		0.178239	0.000500633	0.177738	CHG	RP1-286D6.5		0.000685425	0.181685	-0.180999	CHH	RNU7-95P		0.297201	0.00161483	0.295587
EIF1AXP1	0.359355	0.110118	0.249237		0.00258616	0.0712096	-0.0686235	CHH	KCNAB2		0.0765502	0.000586679	0.0759635	CHH	RP4-798A10.4		0.000789228	0.300857	-0.300068	CHH	PTCH2		0.0607024	0.00292262	0.0577798	CHH	EPHB2		0.514684	0.745144	-0.23046	CG	RP1-118J21.25		0.178239	0.000500633	0.177738	CHG	LRRC47		0.0014142	0.0759877	-0.0745735	CHH	AL353898.2		0.0994505	0.000511698	0.0989388
MST1L	0.125666	0.000675851	0.124991		0.000871965	0.187812	-0.18694	CHH	CHD5		0.215079	0.00145827	0.213621	CHH	RP4-798A10.4		0.177746	0.519397	-0.341652	CG	PTCH2		0.0791879	0.000539812	0.0786481	CHH	RP11-69E9.1		0.000270327	0.117814	-0.117544	CHH	TMCO2		0.0758453	0.00111804	0.0747273	CHH	CEP104		0.000870236	0.357735	-0.356865	CHH	ACOT11		0.155231	0.000786961	0.154444
MST1L	0.301006	0.00265778	0.298349		0.000756094	0.234641	-0.233885	CHG	CHD5		0.259878	0.00155556	0.258322	CHG	RP4-798A10.4		0.000981857	0.0901833	-0.0892014	CHH	RNA5SP47		0.528409	0.139276	0.389133	CG	KDM1A		0.00783106	0.306862	-0.299031	CHH	COL9A2		0.176151	0.00125119	0.174899	CHH	CEP104		0.000938606	0.358753	-0.357815	CHG	ACOT11		0.215993	0.000886807	0.215107
MST1L	0.13083	0.00167	0.12916		0.000558071	0.140765	-0.140207	CHH	CHD5		0.678769	0.272095	0.406674	CG	U1		0.000606872	0.309405	-0.308798	CHH	HECTD3		0.100701	0.00102158	0.0996793	CHH	RP1-184J9.2		0.000476194	0.23543	-0.234954	CHG	COL9A2		0.157947	0.000680007	0.157267	CHH	DFFB		0.00154707	0.0573026	-0.0557555	CHH	MROH7		0.219597	0.000571686	0.219025
MST1L	0.679103	0.0886956	0.590407		0.0126028	0.160959	-0.148357	CHG	CHD5		0.0784911	0.000371693	0.0781194	CHH	MST1P2		0.000606872	0.309405	-0.308798	CHH	UROD		0.18278	0.00113264	0.181647	CHG	GALE		0.000230282	0.0559968	-0.0557665	CHH	SMAP2		0.0933715	0.000533769	0.0928377	CHH	DFFB		0.000641644	0.14496	-0.144319	CHH	TTC4		0.287902	0.000580072	0.287322
U1	0.527809	0.242394	0.285415		0.000655559	0.055651	-0.0549954	CHH	RPL22		0.116854	0.000662193	0.116191	CHH	MST1L		0.000597757	0.309044	-0.308446	CHG	HECTD3		0.0629366	0.000874781	0.0620618	CHH	RP11-4M23.3		0.337039	0.634525	-0.297486	CG	ZFP69		0.0933715	0.000533769	0.0928377	CHH	AL691523.1		0.162269	0.504968	-0.342699	CG	RP11-67L3.4		0.607764	0.176608	0.431155
CROCC	0.781812	0.192171	0.58964		0.170907	0.576096	-0.40519	CG	RNF207		0.130227	0.00256387	0.127663	CHG	MST1L		0.000597757	0.309044	-0.308446	CHG	UROD		0.06354	0.000267849	0.0632722	CHG	RP11-4M23.3		0.171794	0.489683	-0.317889	CG	EXO5		0.0823956	0.000557113	0.0818384	CHH	C1orf174		0.162269	0.504968	-0.342699	CG	DHCR24		0.0562973	0.000230119	0.0560672
CROCC	0.903567	0.51556	0.388008		0.170907	0.576096	-0.40519	CG	RP1-120G22.11		0.135717	0.00371364	0.132004	CHH	MST1L		0.00113549	0.204179	-0.203044	CHH	RP11-767N6.7		0.0952215	0.000294388	0.0949271	CHH	STPG1		0.104226	0.339614	-0.235388	CG	RP4-739H11.4		0.290862	0.00115555	0.289706	CHH	MIR4689		0.000485475	0.177651	-0.177166	CHH	RN7SKP291		0.147787	0.000856524	0.146931
CROCC	0.142753	0.000782204	0.141971		0.0011222	0.422731	-0.421609	CHH	RNF207		0.88916	0.494213	0.394947	CG	CROCC		0.000167772	0.0811534	-0.0809857	CHH	RP4-533D7.5		0.0952215	0.000294388	0.0949271	CHH	NIPAL3		0.104226	0.339614	-0.235388	CG	NFYC		0.307632	0.000805431	0.306827	CHG	MIR4689		0.000233593	0.142797	-0.142564	CHH	PPAP2B		0.160617	0.000762762	0.159854
CROCC	0.307547	0.0012327	0.306314		0.0011222	0.422731	-0.421609	CHH	RP1-120G22.11		0.143558	0.00190527	0.141652	CHH	CROCC		0.000167772	0.0811534	-0.0809857	CHH	PIK3R3		0.139448	0.000552107	0.138896	CHH	NCMAP		0.336698	0.847514	-0.510816	CG	KCNQ4		0.128963	0.00206554	0.126898	CHH	NPHP4		0.000201835	0.109139	-0.108937	CHH	RP4-737A23.2		0.23507	0.000624909	0.234445
CROCC	0.31388	0.00144835	0.312431		0.00118538	0.379855	-0.37867	CHG	RNF207		0.286001	0.00652683	0.279474	CHH	CROCC		0.000370679	0.162777	-0.162406	CHH	RP5-1109J22.2		0.147934	0.00255005	0.145384	CHH	RUNX3		0.198647	0.555654	-0.357007	CG	KCNQ4		0.207902	0.000766016	0.207136	CHH	NPHP4		0.000569962	0.218557	-0.217987	CHH	FGGY		0.141561	0.00100159	0.14056
ATP13A2	0.0962166	0.00100538	0.0952112		0.00118538	0.379855	-0.37867	CHG	RP1-120G22.11		0.263593	0.000571222	0.263021	CHG	CROCC		0.000358672	0.236215	-0.235856	CHH	PDZK1IP1		0.120367	0.0059051	0.114462	CHG	RUNX3		0.000204603	0.0549157	-0.0547111	CHH	RP11-348A7.1		0.199612	0.000701394	0.19891	CHG	NPHP4		0.000713667	0.214647	-0.213933	CHG	FGGY		0.132331	0.000872645	0.131458
ATP13A2	0.155486	0.00089957	0.154586		0.00034333	0.0849198	-0.0845764	CHH	RP1-120G22.11		0.0538679	0.00124278	0.0526251	CHH	ATP13A2		0.000327748	0.317002	-0.316674	CHG	PDZK1IP1		0.768187	0.297376	0.470811	CG	RUNX3		0.000873331	0.228442	-0.227569	CHH	CTPS1		0.262495	0.00104211	0.261453	CHH	KCNAB2		0.000144714	0.0987638	-0.0986191	CHH	INADL		0.116919	0.0021992	0.11472
ATP13A2	0.128012	0.00441045	0.123602		0.00156624	0.442446	-0.44088	CHH	RP1-120G22.11		0.10286	0.000718179	0.102141	CHH	ATP13A2		0.195556	0.657339	-0.461783	CG	TAL1		0.0740431	0.000204625	0.0738384	CHH	RP4-706G24.1		0.00548553	0.319711	-0.314226	CHH	EDN2		0.215615	0.000556712	0.215058	CHG	KCNAB2		0.00146121	0.102951	-0.10149	CHH	ANGPTL3		0.0580607	0.00258312	0.0554776
PADI1	0.733598	0.212664	0.520934		0.00156624	0.442446	-0.44088	CHH	RNF207		0.12174	0.000446512	0.121293	CHH	ATP13A2		0.413665	0.604288	-0.190623	CG	STIL		0.442871	0.0980368	0.344834	CG	MAN1C1		0.000615565	0.301699	-0.301083	CHG	EDN2		0.189287	0.00422494	0.185062	CHH	CHD5		0.371777	0.676003	-0.304225	CG	ATG4C		0.0594632	0.000510283	0.058953
PADI1	0.92658	0.309442	0.617138		0.00139871	0.524516	-0.523118	CHG	RP1-120G22.11		0.890285	0.379042	0.511243	CG	PADI1		0.000803789	0.18583	-0.185027	CHH	snoU13		0.118727	0.000432573	0.118295	CHH	MAN1C1		0.247497	0.661719	-0.414223	CG	EDN2		0.227151	0.000568783	0.226582	CHG	CHD5		0.411662	0.629136	-0.217475	CG	RP4-792G4.2		0.133622	0.00478405	0.128838
PADI6	0.29157	0.00216599	0.289404		0.00139871	0.524516	-0.523118	CHG	RNF207		0.332718	0.00119105	0.331527	CHH	PADI6		0.00259722	0.102024	-0.0994266	CHH	EPS15		0.0772374	0.000536225	0.0767012	CHH	MTFR1L		0.0005649	0.248935	-0.24837	CHH	HIVEP3		0.137796	0.000824528	0.136971	CHH	CHD5		0.00392882	0.0588155	-0.0548867	CHH	ALG6		0.0669451	0.000470102	0.066475
PADI6	0.337951	0.000593742	0.337357		0.000444912	0.0843025	-0.0838576	CHH	ICMT		0.380692	0.000873988	0.379818	CHG	PADI6		0.000846131	0.065105	-0.0642588	CHH	ZYG11A		0.163195	0.000612352	0.162583	CHH	CATSPER4		0.000157571	0.0537391	-0.0535815	CHH	FOXJ3		0.424954	0.000952612	0.424001	CHH	RNF207		0.00375026	0.130098	-0.126348	CHH	PGM1		0.055448	0.000433267	0.0550147
ARHGEF10L	0.108504	0.000531463	0.107973		0.000219335	0.0531378	-0.0529185	CHG	ACOT7		0.133684	0.000732748	0.132951	CHH	PAX7		0.00082927	0.221627	-0.220798	CHH	C1orf123		0.107237	0.000459701	0.106777	CHH	DHDDS		0.000832556	0.0774476	-0.0766151	CHH	CCDC30		0.424954	0.000952612	0.424001	CHH	RP1-120G22.11		0.00652382	0.173091	-0.166567	CHH	Y_RNA		0.0641847	0.00669994	0.0574847
IGSF21	0.697033	0.179047	0.517986		0.00114643	0.578382	-0.577235	CHG	ACOT7		0.179552	0.000584533	0.178967	CHG	PAX7		0.00082927	0.221627	-0.220798	CHH	RP5-1024G6.7		0.121289	0.000367088	0.120922	CHH	GPN2		0.815776	0.958447	-0.14267	CG	CCDC30		0.366809	0.000921025	0.365888	CHG	RNF207		0.00176523	0.328762	-0.326997	CHH	AK4		0.0837381	0.000286142	0.083452
PAX7	0.136503	0.000787896	0.135716		0.305341	0.72485	-0.419509	CG	ACOT7		0.349093	0.0964175	0.252675	CG	IFFO2		0.000437166	0.188346	-0.187909	CHH	RNU7-95P		0.151566	0.00182822	0.149738	CHH	SYTL1		0.170691	0.573955	-0.403264	CG	SLC2A1-AS1		0.366809	0.000921025	0.365888	CHG	RP1-120G22.11		0.00157916	0.0680593	-0.0664801	CHH	LEPR		0.147202	0.000919007	0.146283
PAX7	0.175005	0.000849927	0.174155		0.0010108	0.508793	-0.507783	CHH	ACOT7		0.0545015	0.000517056	0.0539845	CHH	UBR4		0.000205711	0.0920535	-0.0918478	CHH	AL353898.2		0.0974393	0.000423807	0.0970155	CHG	SYTL1		0.00144761	0.0749001	-0.0734525	CHH	RNU6-880P		0.585715	0.200241	0.385474	CG	RNF207		0.00157916	0.0680593	-0.0664801	CHH	LEPROT		0.192235	0.000880958	0.191354
UBR4	0.0553864	0.000488761	0.0548977		0.000676809	0.153131	-0.152454	CHG	HES2		0.0865844	0.0034365	0.0831479	CHH	UBR4		0.00165937	0.340997	-0.339337	CHH	ACOT11		0.828581	0.511871	0.316711	CG	SYTL1		0.000673797	0.107372	-0.106698	CHH	TIE1		0.585715	0.200241	0.385474	CG	RP1-120G22.11		0.000187641	0.126808	-0.126621	CHH	PDE4B		0.203144	0.0124863	0.190658
UBR4	0.0757427	0.000235853	0.0755068		0.000640139	0.178009	-0.177369	CHH	HES2		0.0563012	0.000874243	0.0554269	CHH	RP1-43E13.2		0.00138058	0.393935	-0.392554	CHG	ACOT11		0.851265	0.324364	0.5269	CG	SYTL1		0.000525885	0.229725	-0.229199	CHH	ARTN		0.0869144	0.00166965	0.0852448	CHH	RP1-120G22.11		0.00121776	0.0532885	-0.0520708	CHH	PDE4B		0.334863	0.000581442	0.334282
RP1-43E13.2	0.0570731	0.000201908	0.0568712		0.000998328	0.208042	-0.207044	CHH	ESPN		0.135234	0.000839797	0.134394	CHH	MRTO4		0.0035568	0.0551329	-0.0515761	CHH	MROH7		0.0562778	0.000163034	0.0561147	CHH	FCN3		0.14251	0.508945	-0.366435	CG	B4GALT2		0.38038	0.000579957	0.3798	CHG	RP1-120G22.11		0.00039101	0.096301	-0.09591	CHH	MIR1262		0.249272	0.000530256	0.248741
MRTO4	0.134408	0.000823658	0.133584		0.00141869	0.274155	-0.272737	CHG	ESPN		0.150211	0.0012627	0.148948	CHH	MRTO4		0.000395806	0.145116	-0.14472	CHH	TTC4		0.19574	0.00692787	0.188812	CHH	PPP1R8		0.480974	0.792738	-0.311764	CG	B4GALT2		0.38038	0.000579957	0.3798	CHG	RNF207		0.000552292	0.189346	-0.188794	CHH	RP3-380B4.1		0.094337	0.00302542	0.0913116
MRTO4	0.149937	0.000697534	0.149239		0.00110583	0.100259	-0.0991528	CHH	PLEKHG5		0.157528	0.00808224	0.149446	CHH	MRTO4		0.208977	0.530571	-0.321595	CG	RP11-67L3.4		0.0732162	0.000665443	0.0725508	CHH	EYA3		0.000421876	0.132717	-0.132295	CHG	KRT8P47		0.382105	0.000581725	0.381523	CHH	RP1-120G22.11		0.000170407	0.102356	-0.102185	CHH	PIN1P1		0.109111	0.000678888	0.108432
MRTO4	0.0925709	0.00303358	0.0895374		0.000652761	0.155277	-0.154624	CHH	PLEKHG5		0.83049	0.292271	0.538219	CG	RNU4-28P		0.208977	0.530571	-0.321595	CG	DHCR24		0.0762698	0.000246098	0.0760237	CHH	PHACTR4		0.000695705	0.132408	-0.131713	CHH	DMAP1		0.382105	0.000581725	0.381523	CHH	RNF207		0.00162128	0.0598622	-0.0582409	CHH	SRSF11		0.159723	0.000898634	0.158824
AKR7A2	0.134219	0.000755372	0.133464		0.000646285	0.213403	-0.212756	CHG	PLEKHG5		0.363358	0.0549903	0.308368	CG	NBL1		0.001726	0.171946	-0.17022	CHH	RN7SKP291		0.108706	0.00351857	0.105187	CHH	EPB41		0.000722785	0.164175	-0.163452	CHG	DMAP1		0.094215	0.00672851	0.0874865	CHH	ICMT		0.0054592	0.109344	-0.103885	CHH	SRSF11		0.120948	0.000824039	0.120124
PQLC2	0.531219	0.156202	0.375017		0.00144329	0.182823	-0.18138	CHH	PLEKHG5		0.0937032	0.000426263	0.0932769	CHH	TMCO4		0.00109294	0.146808	-0.145715	CHH	PPAP2B		0.145442	0.000490482	0.144952	CHH	SDC3		0.487752	0.858632	-0.370881	CG	RNF220		0.246466	0.0622791	0.184187	CG	LINC00337		0.00033651	0.107518	-0.107181	CHH	SRSF11		0.122797	0.000571198	0.122226
AKR7A2	0.531219	0.156202	0.375017		0.00196096	0.217359	-0.215398	CHH	PLEKHG5		0.0615095	0.000316631	0.0611929	CHH	TMCO4		0.000261741	0.109225	-0.108963	CHH	RP4-737A23.2		0.24991	0.000501632	0.249409	CHH	SDC3		0.34639	0.767901	-0.421511	CG	RNF220		0.246466	0.0622791	0.184187	CG	ICMT		0.00187228	0.0796965	-0.0778242	CHH	ANKRD13C		0.112005	0.00250236	0.109503
NBL1	0.398957	0.106263	0.292694		0.000536008	0.284376	-0.28384	CHG	PLEKHG5		0.0746376	0.00234047	0.0722971	CHH	RNF186		0.527835	0.838227	-0.310392	CG	TACSTD2		0.160875	0.0102797	0.150595	CHH	PUM1		0.192212	0.774311	-0.582099	CG	C1orf228		0.0531523	0.000262019	0.0528902	CHG	ACOT7		0.000864016	0.236123	-0.235259	CHH	AK5		0.273092	0.000752274	0.272339
TMCO4	0.0615112	0.00152408	0.0599871		0.136724	0.605079	-0.468355	CG	PLEKHG5		0.0637592	0.000889806	0.0628694	CHH	PLA2G2F		0.269997	0.645752	-0.375755	CG	RP11-63G10.3		0.151783	0.00099389	0.15079	CHH	PUM1		0.5348	0.783901	-0.2491	CG	RNU5D-1		0.398328	0.116605	0.281723	CG	RP1-202O8.3		0.00638965	0.224717	-0.218327	CHG	AK5		0.292267	0.00091538	0.291352
RNF186	0.77358	0.146837	0.626742		0.00352127	0.0562954	-0.0527741	CHH	NOL9		0.315663	0.00049376	0.31517	CHH	PLA2G2F		0.000566551	0.243298	-0.242731	CHH	FGGY		0.0922647	0.000156709	0.092108	CHH	PEF1		0.693079	0.958853	-0.265774	CG	BTBD19		0.820341	0.0870563	0.733284	CG	RP1-202O8.3		0.000130579	0.103717	-0.103586	CHH	FUBP1		0.0525529	0.000215672	0.0523373
RNF186	0.0739101	0.00114633	0.0727637		0.000642287	0.163317	-0.162675	CHH	TAS1R1		0.638459	0.193647	0.444812	CG	RP3-340N1.2		0.000574735	0.232712	-0.232137	CHG	FGGY		0.202015	0.00151595	0.200499	CHH	SPOCD1		0.000685358	0.0555558	-0.0548705	CHH	AL136380.1		0.820341	0.0870563	0.733284	CG	ACOT7		0.111861	0.506616	-0.394755	CG	RP11-475O6.1		0.0605818	0.000341677	0.0602401
PLA2G2F	0.0624932	0.000590639	0.0619025		0.00162135	0.169414	-0.167793	CHH	ZBTB48		0.397181	0.0491953	0.347986	CG	CAMK2N1		0.273493	0.64148	-0.367987	CG	HOOK1		0.229776	0.00104729	0.228729	CHG	SPOCD1		0.000503331	0.241416	-0.240912	CHH	TOE1		0.626903	0.000405597	0.626497	CHG	ACOT7		0.00182512	0.10482	-0.102995	CHH	SNORA2		0.0914748	0.00637235	0.0851025
PLA2G2F	0.213518	0.000670673	0.212847		0.000514055	0.239631	-0.239117	CHG	ZBTB48		0.34875	0.00204378	0.346706	CHH	CAMK2N1		0.0001616	0.0988059	-0.0986443	CHH	INADL		0.55291	0.169033	0.383877	CG	TXLNA		0.000503331	0.241416	-0.240912	CHH	MUTYH		0.636834	0.000404224	0.63643	CHH	ACOT7		0.00139636	0.0898569	-0.0884605	CHH	SAMD13		0.0647656	0.000896749	0.0638689
CAMK2N1	0.348839	0.00238013	0.346459		0.0011575	0.144283	-0.143126	CHH	ZBTB48		0.268712	0.000786177	0.267925	CHG	CAMK2N1		0.322293	0.566626	-0.244333	CG	KANK4		0.156858	0.000736919	0.156121	CHH	FAM167B		0.000366798	0.105796	-0.105429	CHH	MAST2		0.153276	0.000758237	0.152518	CHG	HES2		0.00148736	0.0761494	-0.0746621	CHH	C1orf180		0.0709396	0.000266627	0.070673
CAMK2N1	0.259118	0.00132844	0.257789		0.00745243	0.140411	-0.132958	CHH	ZBTB48		0.42491	0.157126	0.267784	CG	CAMK2N1		0.00252917	0.102997	-0.100468	CHH	ANGPTL3		0.212074	0.000739411	0.211335	CHG	FAM167B		0.424243	0.947418	-0.523175	CG	TSPAN1		0.178355	0.00977644	0.168578	CHH	HES2		0.000533722	0.0847109	-0.0841772	CHH	RP11-131L23.1		0.0659852	0.000578943	0.0654063
PINK1-AS	0.731227	0.341676	0.389551		0.00408811	0.112916	-0.108828	CHH	ZBTB48		0.10743	0.000869267	0.106561	CHH	FAM43B		0.395335	0.701773	-0.306438	CG	RP4-792G4.2		0.102814	0.000246694	0.102567	CHH	FAM229A		0.000686959	0.188838	-0.188151	CHH	KNCN		0.100855	0.00104072	0.0998147	CHH	PLEKHG5		0.00112485	0.150407	-0.149282	CHH	DDAH1		0.0825715	0.000437094	0.0821344
DDOST	0.731227	0.341676	0.389551		0.000187417	0.057418	-0.0572306	CHH	CAMTA1		0.217352	0.000788856	0.216564	CHH	FAM43B		0.00377662	0.135412	-0.131635	CHH	PGM1		0.0762143	0.000221537	0.0759928	CHG	FAM229A		0.000535992	0.0620876	-0.0615516	CHH	SPATA6		0.152631	0.000533046	0.152098	CHH	PLEKHG5		0.00124943	0.196898	-0.195648	CHG	DDAH1		0.0734697	0.000369523	0.0731002
HP1BP3	0.0612772	0.000298223	0.060979		0.000269648	0.133494	-0.133224	CHH	CAMTA1		0.0613282	0.000287568	0.0610406	CHG	HP1BP3		0.000212276	0.150989	-0.150777	CHH	Y_RNA		0.183116	0.00315083	0.179965	CHH	BSDC1		0.178775	0.509725	-0.330949	CG	CDKN2C		0.194929	0.000515976	0.194413	CHG	PLEKHG5		0.000251266	0.126117	-0.125866	CHH	GBP1		0.0988006	0.0030492	0.0957514
HP1BP3	0.0666504	0.000352967	0.0662975		0.00024634	0.0663382	-0.0660918	CHH	RNU1-8P		0.069467	0.00356766	0.0658993	CHH	HP1BP3		0.249757	0.619889	-0.370132	CG	RP11-182I10.3		0.0811463	0.00190588	0.0792404	CHH	S100PBP		0.178775	0.509725	-0.330949	CG	FAF1		0.257726	0.00126354	0.256462	CHH	PLEKHG5		0.00129105	0.0742032	-0.0729122	CHH	GBP2		0.0644007	0.000199277	0.0642015
MIR1256	0.0821077	0.00210261	0.080005		0.000697084	0.0519641	-0.051267	CHH	VAMP3		0.486591	0.152039	0.334552	CG	HP1BP3		0.15335	0.578261	-0.424911	CG	AK4		0.125301	0.00176496	0.123537	CHH	RP4-803A2.1		0.000527235	0.116677	-0.11615	CHH	RP11-296A18.5		0.233845	0.00149061	0.232354	CHH	PLEKHG5		0.000616376	0.0737152	-0.0730988	CHH	GBP1P1		0.0823705	0.000505143	0.0818654
AL031005.1	0.119093	0.000700091	0.118393		0.00218593	0.0566198	-0.0544339	CHH	PER3		0.0862264	0.000765921	0.0854605	CHH	MIR1256		0.00106909	0.311211	-0.310141	CHH	AK4		0.112114	0.000579278	0.111535	CHH	RP4-803A2.2		0.000317764	0.0548824	-0.0545646	CHH	RP11-296A18.5		0.286948	0.000529326	0.286418	CHG	PLEKHG5		0.000301861	0.060544	-0.0602421	CHH	BCAR3		0.106059	0.000324153	0.105735
EIF4G3	0.119093	0.000700091	0.118393		0.00282392	0.0896035	-0.0867796	CHH	RP3-467L1.4		0.122719	0.00112474	0.121594	CHH	AL031005.1		0.206888	0.654938	-0.448049	CG	AK4		0.112114	0.000579278	0.111535	CHH	RP1-117O3.2		0.0077608	0.120315	-0.112554	CHH	OSBPL9		0.599462	0.144579	0.454883	CG	PLEKHG5		0.000491236	0.145441	-0.14495	CHH	ABCA4		0.0927328	0.00097482	0.0917579
AL031005.1	0.13933	0.00350777	0.135822		0.000544058	0.15504	-0.154496	CHH	RERE		0.122719	0.00112474	0.121594	CHH	EIF4G3		0.000285674	0.0699766	-0.0696909	CHH	LEPR		0.426258	0.105321	0.320937	CG	ZNF362		0.14549	0.542506	-0.397016	CG	OSBPL9		0.0545554	0.000304168	0.0542512	CHH	NOL9		0.000345035	0.0800497	-0.0797047	CHH	ALG14		0.0908158	0.000663598	0.0901522
EIF4G3	0.13933	0.00350777	0.135822		0.000301328	0.0532471	-0.0529457	CHH	RERE		0.124421	0.000423543	0.123998	CHH	AL031005.1		0.000285674	0.0699766	-0.0696909	CHH	LEPROT		0.165447	0.000385309	0.165062	CHH	PHC2		0.00197133	0.188578	-0.186607	CHH	RP11-155O18.6		0.156675	0.000736247	0.155939	CHH	TAS1R1		0.00251925	0.0626176	-0.0600983	CHH	FRRS1		0.140145	0.000702049	0.139443
AL031005.1	0.166347	0.00572758	0.160619		0.155693	0.683751	-0.528057	CG	ENO1-IT1		0.124421	0.000423543	0.123998	CHH	EIF4G3		0.000181585	0.126371	-0.126189	CHH	PDE4B		0.141565	0.00633875	0.135226	CHH	CSMD2		0.000471144	0.189754	-0.189283	CHG	RP11-155O18.6		0.146297	0.00387769	0.14242	CHH	ZBTB48		0.00417021	0.078988	-0.0748178	CHH	FRRS1		0.140145	0.000702049	0.139443
EIF4G3	0.166347	0.00572758	0.160619		0.155693	0.683751	-0.528057	CG	ENO1		0.15095	0.000276863	0.150673	CHG	AL031005.1		0.00351192	0.0580292	-0.0545173	CHH	PDE4B		0.136387	0.000412445	0.135975	CHG	CSMD2		0.00109577	0.0711157	-0.0700199	CHH	ZYG11A		0.133656	0.000963406	0.132693	CHH	ZBTB48		0.00053278	0.115105	-0.114572	CHH	RP11-305E17.6		0.246524	0.0012416	0.245282
RP3-329E20.2	0.124425	0.000335793	0.124089		0.000597996	0.251479	-0.250881	CHH	SLC2A5		0.15095	0.000276863	0.150673	CHG	EIF4G3		0.00180093	0.106036	-0.104235	CHH	MIR1262		0.102333	0.00251247	0.0998208	CHH	RNA5SP42		0.216848	0.594252	-0.377404	CG	ZYG11A		0.110369	0.000708244	0.109661	CHH	ZBTB48		0.000260207	0.147129	-0.146868	CHG	RP11-305E17.6		0.246524	0.0012416	0.245282
NBPF2P	0.259902	0.00080186	0.2591		0.000230388	0.0808707	-0.0806403	CHH	H6PD		0.136671	0.00504772	0.131623	CHH	RP3-329E20.2		0.000653046	0.182275	-0.181622	CHH	RP3-380B4.1		0.0611635	0.00100352	0.06016	CHH	ZMYM6		0.00147397	0.392112	-0.390638	CHH	RP11-117D22.2		0.067544	0.00767074	0.0598732	CHH	CAMTA1		0.000163128	0.0805642	-0.0804011	CHH	RP5-837M10.4		0.0923638	0.000366216	0.0919976
RP11-63N8.3	0.11357	0.00112084	0.112449		0.000443441	0.105343	-0.104899	CHH	H6PD		0.277337	0.00113151	0.276205	CHH	NBPF2P		0.00230344	0.102406	-0.100103	CHH	PIN1P1		0.365482	0.00124471	0.364237	CHH	SFPQ		0.00140662	0.36158	-0.360174	CHG	RP11-117D22.2		0.0595976	0.000703298	0.0588943	CHH	RP11-312B8.1		0.00078782	0.0746273	-0.0738395	CHH	AMY2B		0.102333	0.000780281	0.101552
AL359815.1	0.884889	0.484679	0.40021		0.000486113	0.112829	-0.112343	CHH	H6PD		0.218535	0.00833034	0.210205	CHH	NBPF2P		0.00247793	0.0605554	-0.0580775	CHH	SRSF11		0.291331	0.0013081	0.290023	CHG	SFPQ		0.00228295	0.10397	-0.101687	CHH	AL161915.1		0.143905	0.0098605	0.134045	CHH	CAMTA1		0.00169884	0.129067	-0.127368	CHH	RP11-233E12.4		0.137532	0.00119486	0.136337
USP48	0.0994037	0.000503632	0.0989001		0.000474364	0.159687	-0.159213	CHG	H6PD		0.123224	0.000513875	0.12271	CHH	RP11-63N8.3		0.0030756	0.108919	-0.105844	CHH	SRSF11		0.146209	0.000482641	0.145727	CHH	RN7SL503P		0.260167	0.684716	-0.424549	CG	SSBP3		0.0773232	0.00743593	0.0698873	CHH	RNU1-8P		0.000282635	0.114197	-0.113914	CHH	RP11-475E11.2		0.132708	0.000777912	0.13193
HSPG2	0.0552538	0.00278152	0.0524723		0.000533667	0.122788	-0.122255	CHH	RNA5SP40		0.425484	0.0649799	0.360504	CG	RAP1GAP		0.000233457	0.107608	-0.107375	CHH	SRSF11		0.111607	0.0049976	0.10661	CHH	C1orf216		0.000328732	0.165338	-0.165009	CHH	AC099796.1		0.051985	0.000637204	0.0513478	CHH	VAMP3		0.134919	0.523031	-0.388112	CG	GPSM2		0.0793814	0.000649347	0.078732
HSPG2	0.0951233	0.000902143	0.0942212		0.000646213	0.100191	-0.0995451	CHH	TMEM201		0.0997186	0.000357383	0.0993612	CHH	USP48		0.000313315	0.0787148	-0.0784015	CHH	ANKRD13C		0.0789545	0.000207778	0.0787468	CHH	AGO1		0.0028666	0.192352	-0.189485	CHH	ACOT11		0.0642028	0.00619965	0.0580032	CHH	PER3		0.00199934	0.0680391	-0.0660398	CHH	TMEM167B		0.0761742	0.00553393	0.0706402
HSPG2	0.126911	0.00160453	0.125307		0.00232661	0.125695	-0.123368	CHG	TMEM201		0.0789101	0.000624749	0.0782854	CHH	HSPG2		0.000880113	0.200123	-0.199243	CHH	ZRANB2-AS1		0.061258	0.002617	0.058641	CHH	AGO1		0.18238	0.648694	-0.466315	CG	RP11-67L3.5		0.0981515	0.00486132	0.0932901	CHH	RP3-467L1.4		0.00109298	0.079285	-0.078192	CHH	KIAA1324		0.38849	0.191226	0.197264
CELA3B	0.836078	0.40678	0.429298		0.00110952	0.213481	-0.212371	CHH	PIK3CD		0.127025	0.00172139	0.125304	CHH	HSPG2		0.40831	0.742168	-0.333858	CG	RP11-510C10.4		0.0517411	0.000266153	0.0514749	CHH	OSCP1		0.18238	0.648694	-0.466315	CG	RP11-67L3.4		0.153219	0.000656521	0.152562	CHH	RERE		0.00505664	0.111938	-0.106882	CHH	SYPL2		0.38849	0.191226	0.197264
EPHA8	0.394241	0.0879698	0.306271		0.00191075	0.273974	-0.272063	CHH	CLSTN1		0.104794	0.000393885	0.1044	CHH	WNT4		0.25608	0.494	-0.237919	CG	LHX8		0.0993754	0.000368789	0.0990066	CHH	OSCP1		0.18238	0.648694	-0.466315	CG	DHCR24		0.0532629	0.000376942	0.0528859	CHH	RERE		0.000989885	0.0589375	-0.0579476	CHH	RNU6V		0.0595925	0.00294301	0.0566495
RP11-69E9.1	0.0791418	0.00341212	0.0757296		0.000528682	0.292998	-0.29247	CHG	CLSTN1		0.104612	0.0006444	0.103967	CHH	WNT4		0.000696199	0.208668	-0.207971	CHH	AK5		0.109837	0.000336375	0.109501	CHH	CSF3R		0.0988016	0.411889	-0.313087	CG	RP11-67L3.4		0.179161	0.00429935	0.174862	CHH	SLC2A5		0.00104085	0.143187	-0.142146	CHH	AMPD2		0.243959	0.00120444	0.242755
RP11-69E9.1	0.0700691	0.000629987	0.0694391		0.000248643	0.0504969	-0.0502482	CHH	CLSTN1		0.369894	0.0845534	0.28534	CG	EPHA8		0.000668261	0.232423	-0.231755	CHG	AK5		0.174351	0.000357699	0.173993	CHG	CSF3R		0.0988016	0.411889	-0.313087	CG	DHCR24		0.187476	0.000518535	0.186957	CHG	SLC2A5		0.105801	0.457868	-0.352067	CG	GSTM3		0.243092	0.00145866	0.241633
RP1-184J9.2	0.102146	0.00399879	0.0981476		0.000313065	0.0791826	-0.0788696	CHH	CLSTN1		0.322071	0.0759182	0.246153	CG	EPHB2		0.000170511	0.0641052	-0.0639347	CHH	AK5		0.102093	0.00466896	0.0974237	CHH	GRIK3		0.000898032	0.0982914	-0.0973934	CHH	PCSK9		0.250112	0.000675009	0.249437	CHH	SLC2A5		0.000289392	0.108436	-0.108146	CHH	RP11-195M16.1		0.0535095	0.00210875	0.0514008
RP11-4M23.3	0.0549264	0.000939226	0.0539872		0.00231909	0.0612461	-0.058927	CHH	NMNAT1		0.0715704	0.000442358	0.0711281	CHH	RP11-69E9.1		0.000123691	0.103789	-0.103666	CHH	FUBP1		0.0861482	0.00238236	0.0837658	CHH	GNL2		0.000254122	0.0675545	-0.0673004	CHH	PRKAA2		0.100078	0.0003192	0.0997586	CHH	H6PD		0.000524627	0.229313	-0.228788	CHH	STRIP1		0.0833942	0.000275406	0.0831188
RP11-4M23.3	0.0617931	0.00379091	0.0580022		0.000322293	0.0709375	-0.0706152	CHH	RP11-496H15.2		0.534252	0.149456	0.384796	CG	KDM1A		0.00323021	0.103902	-0.100672	CHH	SNORA2		0.0955992	0.000237779	0.0953615	CHG	GNL2		0.000588292	0.0681896	-0.0676013	CHH	RP6-102O10.1		0.105525	0.000458247	0.105066	CHH	H6PD		0.0040371	0.0993606	-0.0953235	CHH	RP4-773N10.6		0.327355	0.00677949	0.320575
STPG1	0.0964342	0.0041187	0.0923155		0.000329673	0.0659829	-0.0656532	CHH	UBE4B		0.102287	0.000836253	0.101451	CHH	RP1-184J9.2		0.000177924	0.0883326	-0.0881547	CHH	SAMD13		0.0546273	0.00031337	0.054314	CHH	GNL2		0.000230954	0.0596686	-0.0594377	CHH	OMA1		0.112926	0.000713024	0.112213	CHH	H6PD		0.672799	0.892556	-0.219757	CG	KCNC4		0.366425	0.000710256	0.365715
NIPAL3	0.0964342	0.0041187	0.0923155		0.00030438	0.0841584	-0.083854	CHH	UBE4B		0.123152	0.000742247	0.12241	CHH	GALE		0.000262843	0.0747638	-0.074501	CHH	C1orf180		0.0898665	0.00084321	0.0890233	CHH	C1orf122		0.250111	0.798622	-0.548511	CG	RP11-63G10.3		0.122857	0.000788351	0.122069	CHH	RNA5SP40		0.00145828	0.0699607	-0.0685024	CHH	CEPT1		0.0866161	0.00675919	0.0798569
NCMAP	0.139301	0.000376148	0.138925		0.000248115	0.0734665	-0.0732184	CHH	RNU6-828P		0.907832	0.412295	0.495538	CG	snoU13		0.191427	0.577751	-0.386324	CG	MCOLN2		0.188022	0.000533379	0.187489	CHH	YRDC		0.000438079	0.0839031	-0.083465	CHH	FGGY		0.076473	0.000994157	0.0754788	CHH	TMEM201		0.00325617	0.0646117	-0.0613556	CHH	CHI3L2		0.0763139	0.000360403	0.0759535
RUNX3	0.151711	0.000781202	0.15093		0.000252571	0.097825	-0.0975725	CHH	KIF1B		0.0636797	0.000308114	0.0633716	CHH	RP11-4M23.3		0.191427	0.577751	-0.386324	CG	WDR63		0.239495	0.000536992	0.238958	CHG	YRDC		0.325464	0.785958	-0.460493	CG	HOOK1		0.115116	0.000781779	0.114334	CHG	TMEM201		0.00810206	0.0941698	-0.0860677	CHH	CHI3L2		0.154248	0.000591184	0.153657
RUNX3	0.153063	0.00104123	0.152022		0.00117749	0.0643991	-0.0632216	CHH	KIF1B		0.0635617	0.000253251	0.0633085	CHG	RP11-4M23.3		0.000185743	0.0815497	-0.0813639	CHH	RP11-131L23.1		0.157962	0.000429644	0.157533	CHH	RP11-109P14.8		0.643929	0.92221	-0.278281	CG	RP11-430G17.1		0.202635	0.000771745	0.201864	CHG	PIK3CD		0.000198712	0.101075	-0.100876	CHH	RP11-552M11.8		0.196847	0.0204811	0.176366
RUNX3	0.782783	0.269076	0.513706		0.00124478	0.087432	-0.0861872	CHH	PGD		0.110038	0.000443753	0.109594	CHH	STPG1		0.00131446	0.156287	-0.154972	CHH	DDAH1		0.101864	0.00203411	0.09983	CHH	SF3A3		0.000453747	0.122892	-0.122438	CHH	INADL		0.227272	0.00399853	0.223274	CHH	PIK3CD		0.00107046	0.0534095	-0.052339	CHH	CTTNBP2NL		0.147546	0.00674075	0.140805
RUNX3	0.660623	0.249819	0.410804		0.0040587	0.0946474	-0.0905887	CHH	PGD		0.110038	0.000443753	0.109594	CHH	NIPAL3		0.0014651	0.203497	-0.202032	CHG	DDAH1		0.473478	0.155983	0.317496	CG	RP5-884C9.2		0.000264703	0.115555	-0.11529	CHG	INADL		0.275069	0.00410074	0.270968	CHH	CLSTN1		0.0749597	0.395251	-0.320291	CG	CAPZA1		0.181784	0.000642169	0.181142
RP4-706G24.1	0.0794193	0.00388507	0.0755343		0.000541214	0.0894876	-0.0889464	CHH	PGD		0.906766	0.394326	0.512441	CG	RCAN3		0.00267799	0.126241	-0.123563	CHH	GBP1		0.473478	0.155983	0.317496	CG	POU3F1		0.00488283	0.103539	-0.0986558	CHH	PIGPP2		0.292209	0.00041376	0.291795	CHG	CLSTN1		0.0749597	0.395251	-0.320291	CG	ST7L		0.082365	0.000576885	0.0817881
MAN1C1	0.408679	0.111655	0.297024		0.00142325	0.178365	-0.176942	CHH	APITD1-CORT		0.139503	0.000825155	0.138678	CHH	NCMAP		0.00021767	0.07294	-0.0727223	CHH	GBP2		0.130155	0.00047094	0.129684	CHH	RNA5SP44		0.273422	0.559718	-0.286296	CG	KANK4		0.0553646	0.000522366	0.0548422	CHH	CLSTN1		0.000899707	0.20991	-0.209011	CHH	PPM1J		0.189455	0.00105208	0.188403
MAN1C1	0.91615	0.271429	0.64472		0.00142325	0.178365	-0.176942	CHH	APITD1		0.146606	0.00363334	0.142973	CHH	RUNX3		0.00353763	0.0741967	-0.0706591	CHH	GBP1P1		0.0728342	0.000377627	0.0724565	CHH	MACF1		0.000222931	0.0969506	-0.0967277	CHH	DOCK7		0.794904	0.218121	0.576783	CG	CLSTN1		0.000899707	0.20991	-0.209011	CHH	RP11-426L16.9		0.189455	0.00105208	0.188403
MAN1C1	0.119083	0.000456641	0.118627		0.00153826	0.120013	-0.118475	CHG	APITD1-CORT		0.158344	0.00603079	0.152314	CHG	RUNX3		0.352022	0.634993	-0.282971	CG	BARHL2		0.0795524	0.00261275	0.0769396	CHH	MACF1		0.348905	0.864826	-0.515921	CG	LINC00466		0.0813593	0.000723735	0.0806355	CHH	CLSTN1		0.000243225	0.102961	-0.102717	CHH	AKR7A2P1		0.312688	0.000487764	0.3122
CATSPER4	0.160282	0.000733783	0.159548		0.00153826	0.120013	-0.118475	CHG	APITD1		0.733161	0.307384	0.425777	CG	RUNX3		0.37053	0.699217	-0.328688	CG	BARHL2		0.0834112	0.000190941	0.0832202	CHG	MACF1		0.372997	0.855376	-0.482379	CG	LINC00466		0.3527	0.0550142	0.297685	CG	CTNNBIP1		0.000243225	0.102961	-0.102717	CHH	SLC16A1		0.312688	0.000487764	0.3122
DHDDS	0.111426	0.000242814	0.111183		0.00117208	0.249445	-0.248273	CHG	APITD1		0.0740724	0.000311986	0.0737604	CHH	RP4-706G24.1		0.191556	0.76706	-0.575504	CG	BARHL2		0.167042	0.000861618	0.16618	CHH	OXCT2P1		0.40663	0.799978	-0.393348	CG	FOXD3		0.0709564	0.00313667	0.0678197	CHH	RP11-496H15.2		0.000328981	0.134293	-0.133964	CHH	AKR7A2P1		0.413257	0.00034179	0.412916
snoU13	0.890168	0.557028	0.333139		0.00117208	0.249445	-0.248273	CHG	APITD1-CORT		0.419427	0.061195	0.358232	CG	MAN1C1		0.000273266	0.0604971	-0.0602239	CHH	BCAR3		0.181748	0.015941	0.165807	CHH	HPCAL4		0.343621	0.786213	-0.442592	CG	FOXD3		0.0665604	0.00218873	0.0643717	CHH	UBE4B		0.000328981	0.134293	-0.133964	CHH	SLC16A1		0.413257	0.00034179	0.412916
GPN2	0.12094	0.00139363	0.119546		0.000342147	0.0923567	-0.0920146	CHH	RP4-736L20.3		0.390701	0.0753497	0.315352	CG	MAN1C1		0.000345442	0.145542	-0.145197	CHH	ABCA4		0.256289	0.000673916	0.255615	CHG	HPCAL4		0.343621	0.786213	-0.442592	CG	RP4-792G4.2		0.0838191	0.000607497	0.0832116	CHH	UBE4B		0.0056217	0.108454	-0.102832	CHH	RP11-389O22.5		0.826863	0.314876	0.511987
GPN2	0.474695	0.119522	0.355173		0.000237147	0.100801	-0.100564	CHH	APITD1-CORT		0.118779	0.00101315	0.117766	CHH	MAN1C1		0.000209333	0.0782537	-0.0780444	CHH	ALG14		0.17642	0.0132845	0.163136	CHH	HPCAL4		0.39821	0.705657	-0.307447	CG	RP4-792G4.2		0.0734943	0.000826222	0.0726681	CHH	RNU6-828P		0.0972836	0.482112	-0.384828	CG	MAGI3		0.826863	0.314876	0.511987
SYTL1	0.152551	0.00231317	0.150238		0.000445435	0.142413	-0.141968	CHH	CORT		0.780152	0.183612	0.59654	CG	RP11-231P20.2		0.00382959	0.0819011	-0.0780715	CHH	RP5-837M10.4		0.153622	0.000413174	0.153209	CHH	Y_RNA		0.489153	0.859044	-0.369891	CG	RP4-792G4.2		0.317153	0.075584	0.241569	CG	KIF1B		0.000351318	0.0856212	-0.0852699	CHH	CD101		0.141921	0.000369838	0.141551
SYTL1	0.101583	0.000378021	0.101205		0.000435215	0.1335	-0.133065	CHG	CORT		0.110541	0.000686634	0.109855	CHH	DHDDS		0.00116181	0.0750016	-0.0738398	CHH	AMY2B		0.0738045	0.00237	0.0714345	CHH	SMAP2		0.000456864	0.236181	-0.235724	CHH	RP4-597J3.1		0.0978629	0.000242951	0.09762	CHH	KIF1B		0.000900894	0.118744	-0.117843	CHH	TTF2		0.16338	0.000356848	0.163023
SYTL1	0.820811	0.247183	0.573628		0.00030211	0.0789812	-0.0786791	CHH	RP5-1113E3.3		0.120676	0.000468294	0.120208	CHH	GPN2		0.000207752	0.133264	-0.133056	CHH	RP11-233E12.4		0.0839801	0.000325429	0.0836547	CHH	RP4-739H11.4		0.00858579	0.21844	-0.209854	CHG	RP4-597J3.1		0.0644146	0.00258335	0.0618313	CHH	KIF1B		0.00122008	0.0539714	-0.0527514	CHH	MAN1A2		0.190842	0.00150959	0.189332
SYTL1	0.710308	0.311188	0.399119		0.000358593	0.0761696	-0.0758111	CHH	PEX14		0.356383	0.0786438	0.277739	CG	GPN2		0.600738	0.802604	-0.201866	CG	HENMT1		0.128309	0.00117722	0.127131	CHH	RP11-399E6.2		0.000440188	0.328711	-0.328271	CHH	CACHD1		0.0823972	0.000449094	0.0819481	CHH	PGD		0.00432706	0.134469	-0.130142	CHG	GAPDHP58		0.100554	0.00051944	0.100035
SYTL1	0.843437	0.383011	0.460426		0.000232739	0.0600765	-0.0598438	CHH	RP11-340B24.3		0.295227	0.0730954	0.222132	CG	TRNP1		0.000415118	0.114285	-0.11387	CHH	RP11-475E11.2		0.0945505	0.00294176	0.0916087	CHH	LEPRE1		0.000430838	0.350182	-0.349751	CHG	CACHD1		0.0932876	0.000480192	0.0928074	CHH	PGD		0.000198064	0.0612826	-0.0610846	CHH	GAPDHP58		0.054656	0.000877541	0.0537784
FCN3	0.0572769	0.00168405	0.0555929		0.00125482	0.24633	-0.245076	CHH	C1orf127		0.947084	0.808409	0.138675	CG	CHCHD3P3		0.00114544	0.062851	-0.0617056	CHH	TMEM167B		0.135769	0.000493464	0.135275	CHH	SLC2A1		0.11985	0.490922	-0.371073	CG	AK4		0.0908598	0.000675569	0.0901842	CHH	PGD		0.000178108	0.088128	-0.0879499	CHH	NBPF7		0.19063	0.000972066	0.189657
PPP1R8	0.182497	0.000645996	0.181851		0.00134759	0.216949	-0.215601	CHG	C1orf127		0.167624	0.000461253	0.167162	CHH	SYTL1		0.000353509	0.0917091	-0.0913556	CHH	KIAA1324		0.185758	0.00580921	0.179949	CHH	PTPRF		0.116963	0.41959	-0.302627	CG	DNAJC6		0.13986	0.000846328	0.139013	CHH	APITD1-CORT		0.000616468	0.0924517	-0.0918352	CHH	FCGR1B		0.161706	0.000782077	0.160924
PPP1R8	0.360822	0.0967698	0.264052		0.00133264	0.0548654	-0.0535328	CHG	AL713997.1		0.101615	0.000323233	0.101291	CHG	SYTL1		0.00492988	0.112013	-0.107084	CHH	SYPL2		0.165861	0.000383435	0.165477	CHG	PTPRF		0.481811	0.859638	-0.377827	CG	GNG12		0.13986	0.000846328	0.139013	CHH	APITD1		0.245826	0.470005	-0.224179	CG	AL592494.5		0.0855552	0.0055604	0.0799948
EYA3	0.0720091	0.00106407	0.070945		0.00291226	0.0839026	-0.0809903	CHH	TARDBP		0.81787	0.342897	0.474973	CG	SYTL1		0.00013696	0.0589548	-0.0588179	CHH	RNU6V		0.147067	0.000601411	0.146466	CHH	PTPRF		0.573887	0.88085	-0.306963	CG	ARL5AP3		0.100745	0.00261864	0.0981259	CHH	RP4-736L20.3		0.000174776	0.0522736	-0.0520988	CHH	RP11-343N15.2		0.0846474	0.000592491	0.0840549
PHACTR4	0.0762383	0.000931759	0.0753065		0.00224289	0.0900551	-0.0878122	CHH	EXOSC10		0.850571	0.220344	0.630227	CG	SYTL1		0.00121172	0.154891	-0.15368	CHH	AMPD2		0.124345	0.000677225	0.123668	CHH	SLC6A9		0.573887	0.88085	-0.306963	CG	DIRAS3		0.103921	0.00321333	0.100708	CHH	APITD1-CORT		0.000548101	0.0696969	-0.0691488	CHH	MIR3118-1		0.0599478	0.000374507	0.0595733
PHACTR4	0.0799232	0.000230997	0.0796922		0.000308356	0.0763105	-0.0760021	CHH	EXOSC10		0.0558183	0.00247834	0.05334	CHH	FCN3		0.00188812	0.121232	-0.119344	CHH	RP11-195M16.1		0.331506	0.00082698	0.330679	CHH	RNF220		0.00107155	0.0883646	-0.0872931	CHH	RP3-380B4.1		0.14885	0.00159155	0.147259	CHH	CORT		0.000813302	0.0547365	-0.0539231	CHH	MIR3118-1		0.0588215	0.000247003	0.0585745
TRNAU1AP	0.0515307	0.0014095	0.0501212		0.00749635	0.159784	-0.152288	CHH	EXOSC10		0.198194	0.00133706	0.196857	CHH	PPP1R8		0.00209295	0.231556	-0.229463	CHH	STRIP1		0.111127	0.0028561	0.108271	CHH	C1orf228		0.00035136	0.134852	-0.1345	CHH	CTH		0.080106	0.00910798	0.070998	CHH	RP5-1113E3.3		0.0032547	0.0843402	-0.0810855	CHH	AL109844.1		0.0588215	0.000247003	0.0585745
RAB42	0.699974	0.150529	0.549445		0.0222776	0.196819	-0.174542	CHG	EXOSC10		0.0767781	0.000294638	0.0764834	CHH	EYA3		0.00181579	0.0989785	-0.0971627	CHH	RP4-773N10.6		0.111127	0.0028561	0.108271	CHH	RNU5F-1		0.410674	0.77231	-0.361636	CG	RP11-510C10.4		0.076105	0.00053006	0.075575	CHH	PEX14		0.000234192	0.112624	-0.112389	CHH	PDE4DIP		0.108483	0.000718937	0.107764
RAB42	0.442271	0.00100041	0.441271		0.000375562	0.16671	-0.166334	CHH	RP11-149P14.1		0.0763069	0.000253412	0.0760535	CHH	PHACTR4		0.446231	0.80863	-0.362399	CG	KCNC4-AS1		0.110598	0.000552833	0.110046	CHG	C1orf228		0.000145655	0.0665301	-0.0663845	CHH	RP4-682C21.5		0.0792959	0.00421879	0.0750771	CHH	RP11-340B24.3		0.000403301	0.4118	-0.411396	CHH	HFE2		0.0695371	0.000452257	0.0690848
RAB42	0.460682	0.00521043	0.455472		0.000429191	0.182129	-0.1817	CHG	RP11-149P14.1		0.737907	0.263594	0.474313	CG	RAB42		0.446231	0.80863	-0.362399	CG	KCNC4		0.110598	0.000552833	0.110046	CHG	RNU5F-1		0.000283837	0.0671226	-0.0668388	CHH	RP11-363H12.1		0.244244	0.000797528	0.243446	CHH	C1orf127		0.000288055	0.10176	-0.101472	CHH	PDZK1		0.0572663	0.00473153	0.0525347
EPB41	0.120658	0.000311276	0.120347		0.00134946	0.0825973	-0.0812478	CHH	PTCHD2		0.478682	0.0218946	0.456788	CHH	RAB42		0.00147247	0.0669908	-0.0655183	CHH	CEPT1		0.0963143	0.000705052	0.0956093	CHH	RP11-269F19.2		0.000318816	0.0938329	-0.0935141	CHH	RP11-115A15.2		0.227898	0.000755786	0.227142	CHG	C1orf127		0.00578622	0.13651	-0.130724	CHH	WI2-3658N16.1		0.0684379	0.000456588	0.0679814
RP5-893G23.1	0.667116	0.14209	0.525026		0.000724207	0.177044	-0.17632	CHH	FBXO44		0.51093	0.00143747	0.509493	CHG	RAB42		0.000119624	0.0627921	-0.0626724	CHH	CHI3L2		0.155647	0.00082586	0.154821	CHG	BTBD19		0.000340909	0.132489	-0.132149	CHH	RN7SKP247		0.0839523	0.00077721	0.0831751	CHH	TARDBP		0.000562135	0.203749	-0.203187	CHH	ACP6		0.0870142	0.00365826	0.0833559
SDC3	0.145319	0.00107897	0.14424		0.000724207	0.177044	-0.17632	CHH	FBXO2		0.110394	0.00093917	0.109455	CHH	EPB41		0.000255815	0.0939923	-0.0937365	CHH	CHI3L2		0.139431	0.000888105	0.138543	CHH	BTBD19		0.00110897	0.0853521	-0.0842431	CHH	GNG5		0.064948	0.000476078	0.064472	CHH	TARDBP		0.550733	0.779381	-0.228648	CG	RP11-763B22.7		0.201725	0.000415771	0.201309
SDC3	0.212792	0.0120813	0.20071		0.235324	0.69612	-0.460796	CG	FBXO44		0.587168	0.266836	0.320331	CG	SRSF4		0.00018627	0.101153	-0.100967	CHH	RP11-552M11.8		0.132264	0.00917406	0.12309	CHH	AL136380.1		0.075837	0.316378	-0.240541	CG	SSX2IP		0.0606574	0.000432034	0.0602253	CHG	TARDBP		0.0167339	0.128383	-0.11165	CHH	NKAIN1P1		0.297365	0.00141008	0.295955
PUM1	0.160069	0.0120601	0.148009		0.235324	0.69612	-0.460796	CG	FBXO2		0.382223	0.0768788	0.305344	CG	PTPRU		0.601841	0.900852	-0.299011	CG	C1orf162		0.0758415	0.000300486	0.0755411	CHH	RNA5SP47		0.194778	0.634135	-0.439357	CG	MCOLN2		0.353842	0.00066556	0.353176	CHH	SRM		0.294882	0.639707	-0.344825	CG	DRD5P2		0.263472	0.00211918	0.261352
PUM1	0.128392	0.000878225	0.127514		0.000754948	0.515812	-0.515057	CHG	FBXO44		0.832852	0.618598	0.214253	CG	RP5-893G23.1		0.000667445	0.0580827	-0.0574153	CHH	CTTNBP2NL		0.178764	0.00341698	0.175347	CHH	MUTYH		0.194778	0.634135	-0.439357	CG	WDR63		0.10341	0.0082878	0.0951218	CHH	EXOSC10		0.00255771	0.122167	-0.11961	CHH	RP11-353N4.5		0.418758	0.000723201	0.418035
PEF1	0.0951639	0.000199869	0.094964		0.000754948	0.515812	-0.515057	CHG	FBXO2		0.809546	0.179246	0.6303	CG	RP4-591L5.2		0.000512304	0.216528	-0.216016	CHH	PPM1J		0.351641	0.000535022	0.351106	CHH	MMACHC		0.237623	0.877934	-0.640311	CG	MCOLN2		0.0763397	0.000392417	0.0759473	CHH	EXOSC10		0.0807751	0.557441	-0.476665	CG	HIST2H2AA3		0.117574	0.00255992	0.115014
PTP4A2	0.438734	0.11205	0.326684		0.00136221	0.634466	-0.633103	CHH	FBXO44		0.145588	0.000913694	0.144674	CHH	SDC3		0.000512304	0.216528	-0.216016	CHH	RP11-426L16.9		0.161384	0.0010661	0.160318	CHH	NASP		0.237623	0.877934	-0.640311	CG	WDR63		0.155887	0.00295396	0.152933	CHH	EXOSC10		0.00037086	0.243755	-0.243384	CHH	HIST2H2AA3		0.0828302	0.00112874	0.0817015
MTMR9LP	0.450594	0.0930336	0.35756		0.00136221	0.634466	-0.633103	CHH	FBXO2		0.250112	0.000373302	0.249739	CHH	SDC3		0.000351529	0.122577	-0.122225	CHH	AKR7A2P1		0.184404	0.00114582	0.183259	CHG	NASP		0.36939	0.670089	-0.3007	CG	MCOLN3		0.196918	0.016156	0.180762	CHG	EXOSC10		0.0518001	0.216386	-0.164586	CHH	ZNF687		0.0621193	0.000155803	0.0619634
FAM167B	0.16865	0.00110043	0.167549		0.000458322	0.141906	-0.141447	CHH	AGTRAP		0.143522	0.00616211	0.13736	CHH	PUM1		0.000351529	0.122577	-0.122225	CHH	SLC16A1		0.0702557	0.000345831	0.0699099	CHH	NASP		0.000793105	0.145534	-0.144741	CHH	AL590113.1		0.204027	0.0162756	0.187752	CHH	RP11-149P14.1		0.0058411	0.369454	-0.363613	CHG	ZNF687		0.0807723	0.00257521	0.0781971
FAM167B	0.211878	0.00100105	0.210877		0.000440047	0.163345	-0.162905	CHG	AGTRAP		0.166488	0.00194216	0.164546	CHH	PUM1		0.002189	0.106815	-0.104626	CHH	RP11-389O22.5		0.0508749	0.000203191	0.0506718	CHH	NASP		0.000887187	0.209909	-0.209022	CHG	AL590113.1		0.0835898	0.00236912	0.0812207	CHH	PTCHD2		0.000472166	0.128956	-0.128483	CHH	PI4KB		0.0718533	0.000587519	0.0712657
FAM229A	0.102719	0.000384444	0.102334		0.000516929	0.085489	-0.0849721	CHH	C1orf167		0.103876	0.000275202	0.103601	CHH	PEF1		0.000764567	0.133209	-0.132445	CHH	SYCP1		0.879769	0.398788	0.48098	CG	CCDC17		0.000295478	0.124066	-0.123771	CHH	RNA5SP51		0.182318	0.00114558	0.181172	CHH	FBXO44		0.000472166	0.128956	-0.128483	CHH	RN7SL444P		0.0987362	0.000429782	0.0983064
FAM229A	0.0761641	0.000353581	0.0758105		0.000599262	0.295229	-0.294629	CHH	C1orf167		0.0667729	0.000238788	0.0665341	CHH	PEF1		0.000279405	0.0856891	-0.0854097	CHH	CD101		0.0714064	0.000475427	0.070931	CHH	GPBP1L1		0.000165617	0.07275	-0.0725843	CHH	GBP2		0.182318	0.00114558	0.181172	CHH	FBXO2		0.000721429	0.0895298	-0.0888083	CHH	PI4KB		0.0929173	0.000690745	0.0922266
BSDC1	0.175863	0.000534463	0.175329		0.000497442	0.234569	-0.234072	CHG	C1orf167		0.180901	0.00107594	0.179825	CHH	SPOCD1		0.000176809	0.111874	-0.111698	CHH	TTF2		0.25995	0.000796686	0.259153	CHH	TMEM69		0.000362379	0.0988624	-0.0985	CHH	GBP2		0.471907	0.000818144	0.471089	CHG	FBXO44		0.0833451	0.427297	-0.343952	CG	PSMB4		0.0929173	0.000690745	0.0922266
S100PBP	0.0824898	0.000622317	0.0818675		0.000809403	0.20702	-0.206211	CHH	MTHFR		0.229989	0.000873596	0.229115	CHG	SPOCD1		0.000776541	0.141708	-0.140932	CHH	TRIM45		0.25995	0.000796686	0.259153	CHH	GPBP1L1		0.492084	0.952261	-0.460177	CG	GBP5		0.471907	0.000818144	0.471089	CHG	FBXO2		0.000722617	0.225511	-0.224789	CHH	RORC		0.105423	0.000902838	0.10452
RP4-803A2.1	0.123093	0.00327439	0.119819		0.000363284	0.100549	-0.100185	CHH	MTHFR		0.40986	0.0497086	0.360152	CG	PTP4A2		0.000753221	0.0540036	-0.0532503	CHH	MAN1A2		0.0755944	0.00326663	0.0723278	CHH	RP11-630I5.1		0.00220072	0.0618031	-0.0596024	CHH	GBP6		0.785154	0.243615	0.541539	CG	FBXO44		0.00036799	0.113105	-0.112737	CHH	AL450992.6		0.105423	0.000902838	0.10452
RP4-803A2.2	0.111351	0.000689947	0.110661		0.000335926	0.054114	-0.0537781	CHH	CLCN6		0.474101	0.111878	0.362223	CG	TMEM39B		0.00102048	0.134554	-0.133533	CHG	GAPDHP58		0.0689009	0.000505444	0.0683954	CHH	RP4-533D7.5		0.000205871	0.0667013	-0.0664954	CHG	GBP6		0.785154	0.243615	0.541539	CG	FBXO2		0.00141536	0.09497	-0.0935546	CHH	FLG-AS1		0.0881398	0.000263841	0.087876
RP1-117O3.2	0.111351	0.000689947	0.110661		0.000705017	0.183314	-0.182609	CHH	NPPA-AS1		0.655413	0.231837	0.423575	CG	IQCC		0.000311026	0.0630564	-0.0627454	CHH	GAPDHP58		0.111053	0.000503774	0.110549	CHG	RP4-533D7.5		0.000876387	0.14544	-0.144563	CHH	LRRC8B		0.518533	0.000826777	0.517707	CHH	FBXO44		0.000294392	0.107828	-0.107534	CHH	HMGN3P1		0.3266	0.000562021	0.326038
PHC2	0.165293	0.00209657	0.163196		0.000523292	0.171526	-0.171003	CHG	NPPA-AS1		0.155058	0.00414893	0.15091	CHH	FAM167B		0.000191119	0.086836	-0.0866449	CHH	NBPF7		0.142366	0.000513641	0.141852	CHH	RP4-533D7.5		0.402914	0.635832	-0.232918	CG	BARHL2		0.518533	0.000826777	0.517707	CHH	FBXO2		0.000375803	0.33746	-0.337084	CHH	LCE2C		0.287404	0.000475898	0.286928
CSMD2	0.140021	0.00083631	0.139185		0.000510967	0.0724082	-0.0718972	CHH	RP5-934G17.6		0.183922	0.00077411	0.183148	CHG	FAM167B		0.000200125	0.0924952	-0.0922951	CHH	FCGR1B		0.142366	0.000513641	0.141852	CHH	PIK3R3		0.179238	0.754678	-0.57544	CG	BARHL2		0.142124	0.00052891	0.141595	CHH	AGTRAP		0.000375803	0.33746	-0.337084	CHH	LCE2B		0.103479	0.000600177	0.102879
RNA5SP42	0.101363	0.000289276	0.101074		0.000314814	0.0846436	-0.0843288	CHH	PLOD1		0.0566314	0.000525931	0.0561054	CHH	Y_RNA		0.097602	0.349344	-0.251742	CG	AL592494.5		0.072817	0.00219138	0.0706256	CHH	RP11-322N21.2		0.206411	0.854478	-0.648068	CG	BARHL2		0.163473	0.000485883	0.162987	CHG	AGTRAP		0.00674887	0.350096	-0.343347	CHG	LCE2C		0.107647	0.000524128	0.107123
SFPQ	0.333412	0.00213776	0.331274		0.000332353	0.059437	-0.0591046	CHH	TNFRSF8		0.0987196	0.000425087	0.0982945	CHH	FAM229A		0.00170196	0.0585506	-0.0568486	CHH	RP11-343N15.2		0.072817	0.00219138	0.0706256	CHH	PIK3R3		0.550814	0.936883	-0.386069	CG	RP4-665J23.1		0.0904625	0.000404003	0.0900585	CHH	C1orf167		0.00674887	0.350096	-0.343347	CHG	LCE2B		0.138224	0.000848148	0.137375
SFPQ	0.457641	0.00243776	0.455203		0.000210132	0.0588188	-0.0586087	CHH	RP5-1118D24.2		0.181771	0.000932014	0.180839	CHH	BSDC1		0.00160113	0.0697288	-0.0681277	CHH	MIR3118-1		0.078367	0.00214807	0.0762189	CHH	POMGNT1		0.215935	0.720447	-0.504512	CG	TGFBR3		0.200127	0.00121397	0.198913	CHH	C1orf167		0.000503504	0.149485	-0.148981	CHH	S100A9		0.110488	0.0020316	0.108456
RN7SL503P	0.146578	0.00276732	0.143811		0.000210132	0.0588188	-0.0586087	CHH	SNORA70		0.0815139	0.000930824	0.0805831	CHH	S100PBP		0.000114837	0.0535215	-0.0534066	CHH	MIR3118-1		0.0643864	0.00262824	0.0617582	CHH	POMGNT1		0.000633875	0.191712	-0.191078	CHH	GFI1		0.156328	0.00113149	0.155197	CHG	C1orf167		0.000990254	0.139825	-0.138835	CHH	S100A6		0.163939	0.000808315	0.163131
NCDN	0.802979	0.297381	0.505599		0.00108189	0.11911	-0.118028	CHH	VPS13D		0.12397	0.000622023	0.123348	CHH	RP4-803A2.1		0.000331189	0.0661809	-0.0658497	CHH	AL109844.1		0.240466	0.000578923	0.239887	CHH	NSUN4		0.000156826	0.0509049	-0.0507481	CHH	RP11-147C23.1		0.106066	0.000904727	0.105161	CHH	MTHFR		0.00377577	0.270589	-0.266813	CHH	S100A1		0.0687537	0.00168417	0.0670696
TFAP2E	0.0873091	0.000387811	0.0869213		0.000556801	0.0678458	-0.067289	CHH	VPS13D		0.112203	0.0010702	0.111133	CHH	RP4-803A2.2		0.000166464	0.103676	-0.10351	CHH	AL109844.1		0.295902	0.000558469	0.295343	CHG	NSUN4		0.000511836	0.15199	-0.151478	CHH	MIR137HG		0.0541342	0.000553837	0.0535803	CHH	CLCN6		0.00105931	0.267326	-0.266267	CHG	CHTOP		0.0654759	0.00200303	0.0634729
TFAP2E	0.22667	0.000703509	0.225966		0.00162161	0.0667781	-0.0651565	CHH	VPS13D		0.112203	0.0010702	0.111133	CHH	RP1-117O3.2		0.000813829	0.117727	-0.116914	CHH	PDE4DIP		0.546555	0.145092	0.401462	CG	NSUN4		0.000211411	0.0666356	-0.0664241	CHH	HMGB3P10		0.182499	0.00103715	0.181461	CHH	NPPA-AS1		0.00105931	0.267326	-0.266267	CHG	RP1-178F15.4		0.170194	0.0110302	0.159164
RP4-728D4.2	0.88557	0.387199	0.498371		0.000765525	0.0852868	-0.0845213	CHH	VPS13D		0.361615	0.0842321	0.277383	CG	ZNF362		0.0016729	0.447131	-0.445458	CHH	HFE2		0.0539322	0.002255	0.0516772	CHH	EFCAB14		0.00129896	0.0898916	-0.0885926	CHH	AL451051.1		0.0850839	0.000346075	0.0847378	CHH	PLOD1		0.00105931	0.267326	-0.266267	CHG	RP1-178F15.5		0.170194	0.0110302	0.159164
C1orf216	0.1144	0.00396978	0.11043		0.225214	0.524663	-0.299449	CG	DHRS3		0.396461	0.0627423	0.333719	CG	RP11-415J8.5		0.00185736	0.101835	-0.0999776	CHH	PDZK1		0.150557	0.00106966	0.149487	CHH	CYP4B1		0.000406179	0.154942	-0.154536	CHH	RP11-356N1.2		0.0592113	0.000437601	0.0587737	CHH	TNFRSF8		0.00105931	0.267326	-0.266267	CHG	S100A13		0.0823802	0.000599433	0.0817808
AGO4	0.490596	0.135401	0.355195		0.39818	0.796115	-0.397935	CG	DHRS3		0.396461	0.0627423	0.333719	CG	PHC2		0.00399412	0.14023	-0.136236	CHH	WI2-3658N16.1		0.175439	0.00408236	0.171357	CHH	CYP4B1		0.0897732	0.784838	-0.695065	CG	RP11-483I13.5		0.05465	0.000584229	0.0540658	CHH	RP5-1118D24.2		0.0256467	0.2773	-0.251653	CHH	RP1-178F15.4		0.0826882	0.00404138	0.0786468
AGO1	0.0782277	0.00132016	0.0769076		0.25517	0.819746	-0.564576	CG	DHRS3		0.165629	0.000516245	0.165112	CHH	PHC2		0.514289	0.737289	-0.223	CG	RP11-337C18.10		0.10827	0.00421738	0.104053	CHH	FOXD2		0.598406	0.813572	-0.215166	CG	HENMT1		0.05465	0.000584229	0.0540658	CHH	SNORA70		0.0256467	0.2773	-0.251653	CHH	RP1-178F15.5		0.108659	0.00217158	0.106488
STK40	0.827424	0.0964908	0.730934		0.25517	0.819746	-0.564576	CG	RP11-474O21.5		0.140237	0.00103132	0.139206	CHH	CSMD2		0.514289	0.737289	-0.223	CG	RP11-337C18.8		0.10827	0.00421738	0.104053	CHH	FOXD2-AS1		0.00103991	0.321898	-0.320858	CHH	STXBP3		0.112624	0.000561996	0.112062	CHH	VPS13D		0.0256467	0.2773	-0.251653	CHH	S100A13		0.0927518	0.00160113	0.0911507
OSCP1	0.0546542	0.00126118	0.053393		0.00348825	0.206114	-0.202626	CHH	PRAMEF1		0.102407	0.000719864	0.101687	CHH	RNA5SP42		0.514289	0.737289	-0.223	CG	PRKAB2		0.109082	0.00102699	0.108055	CHH	RP11-193P11.3		0.000765251	0.278222	-0.277457	CHG	STXBP3		0.138796	0.000485878	0.13831	CHG	VPS13D		0.000209729	0.131623	-0.131413	CHH	ILF2		0.0992907	0.000983009	0.0983077
OSCP1	0.0998691	0.000371553	0.0994976		0.000403591	0.285633	-0.28523	CHG	PRAMEF1		0.058517	0.000243344	0.0582737	CHH	ZMYM6		0.000348186	0.203938	-0.20359	CHH	ACP6		0.13331	0.0158974	0.117413	CHH	SLC5A9		0.000270481	0.0786193	-0.0783488	CHH	RP5-1065J22.8		0.291761	0.107471	0.184291	CG	VPS13D		0.00176686	0.0787326	-0.0769658	CHH	RN7SL372P		0.346605	0.000605363	0.346
CSF3R	0.108608	0.000322645	0.108285		0.00267862	0.258403	-0.255725	CHH	RP5-845O24.8		0.334038	0.00156915	0.332469	CHG	SFPQ		0.289765	0.602719	-0.312954	CG	RP11-289I10.2		0.0632335	0.000458618	0.0627749	CHH	SLC5A9		0.503948	0.837714	-0.333765	CG	KIAA1324		0.0687693	0.000463615	0.0683057	CHH	VPS13D		0.000856524	0.302913	-0.302056	CHG	CREB3L4		0.366875	0.0100833	0.356792
CSF3R	0.807485	0.350802	0.456683		0.000559783	0.439368	-0.438808	CHG	RP5-845O24.8		0.459271	0.0020166	0.457254	CHH	SFPQ		0.176045	0.562088	-0.386043	CG	RP11-763B22.9		0.157527	0.00845628	0.14907	CHH	RP11-329A14.1		0.503948	0.837714	-0.333765	CG	C1orf194		0.0848458	0.000965614	0.0838802	CHH	VPS13D		0.000856524	0.302913	-0.302056	CHG	SLC39A1		0.205904	0.000656259	0.205248
GRIK3	0.102292	0.00316741	0.0991247		0.00225666	0.105762	-0.103505	CHH	PRAMEF7		0.142013	0.000548199	0.141465	CHH	RN7SL503P		0.464472	0.78253	-0.318058	CG	RP11-763B22.7		0.0675557	0.000615258	0.0669404	CHH	AL645730.1		0.165809	0.471928	-0.306119	CG	CELSR2		0.201862	0.000720793	0.201141	CHH	PRAMEF1		0.000853804	0.417226	-0.416372	CHH	CREB3L4		0.185171	0.00162466	0.183546
DNALI1	0.540398	0.124928	0.415469		0.00261552	0.0826279	-0.0800124	CHH	HNRNPCP5		0.817996	0.241196	0.5768	CG	NCDN		0.00242892	0.104408	-0.101979	CHH	NKAIN1P1		0.0713702	0.00274248	0.0686277	CHH	AL162430.1		0.000699763	0.115054	-0.114354	CHH	PSMA5		0.285875	0.000724781	0.28515	CHG	PRAMEF1		0.000853804	0.417226	-0.416372	CHH	SLC39A1		0.15427	0.000498291	0.153772
GNL2	0.0877087	0.000270557	0.0874382		0.000410028	0.0806582	-0.0802482	CHH	PRDM2		0.087839	0.000427703	0.0874113	CHH	TFAP2E		0.0020621	0.0791556	-0.0770935	CHG	NKAIN1P1		0.0885932	0.00310313	0.0854901	CHH	snoU13		0.000871486	0.150834	-0.149963	CHH	RP11-195M16.3		0.276459	0.000723054	0.275736	CHH	RP5-845O24.8		0.000431882	0.154046	-0.153614	CHH	UBAP2L		0.172727	0.0011723	0.171555
GNL2	0.0546022	0.000452907	0.0541493		0.000335783	0.0696673	-0.0693315	CHH	RP4-704D23.1		0.217528	0.000638139	0.21689	CHH	TFAP2E		0.402085	0.650041	-0.247956	CG	DRD5P2		0.0941712	0.00414728	0.0900239	CHH	TTC39A		0.000442778	0.113394	-0.112951	CHG	RP11-195M16.3		0.449344	0.000966687	0.448378	CHG	RP5-845O24.8		0.00104493	0.170765	-0.16972	CHH	UBE2Q1		0.272127	0.000793837	0.271333
C1orf122	0.0871348	0.000806256	0.0863285		0.000546648	0.0987276	-0.0981809	CHH	FHAD1		0.881871	0.498537	0.383334	CG	RP4-728D4.2		0.000224318	0.128134	-0.127909	CHH	RP11-353N4.5		0.20321	0.00026944	0.202941	CHG	TTC39A		0.00107962	0.0758593	-0.0747797	CHH	STRIP1		0.0932696	0.000658136	0.0926115	CHH	PRAMEF7		0.0625126	0.282833	-0.220321	CG	SHC1		0.249503	0.000464081	0.249039
YRDC	0.187793	0.000735194	0.187058		0.0017444	0.10034	-0.0985957	CHH	FHAD1		0.11201	0.000592562	0.111417	CHH	C1orf216		0.00155817	0.189923	-0.188365	CHH	HIST2H2AA3		0.0970885	0.00329768	0.0937908	CHH	GAPDHP51		0.0595198	0.461382	-0.401862	CG	RP5-1074L1.1		0.0720161	0.000243987	0.0717721	CHH	HNRNPCP5		0.000296056	0.0917838	-0.0914878	CHH	DCST2		0.182077	0.00289742	0.179179
YRDC	0.239224	0.000749398	0.238475		0.0017444	0.10034	-0.0985957	CHH	RP3-467K16.2		0.0782804	0.000299859	0.0779806	CHH	AGO1		0.00317375	0.324034	-0.320861	CHH	ZNF687		0.0812945	0.00458002	0.0767144	CHH	OSBPL9		0.642111	0.934002	-0.291891	CG	RNA5SP54		0.080809	0.000630721	0.0801782	CHH	PRDM2		0.000707151	0.0790728	-0.0783657	CHH	ADAM15		0.240183	0.000702873	0.23948
RP11-109P14.8	0.160423	0.00245312	0.15797		0.000323247	0.0942144	-0.0938911	CHG	FHAD1		0.0547063	0.000366775	0.0543396	CHH	OSCP1		0.000680586	0.330567	-0.329886	CHG	ZNF687		0.11169	0.000171338	0.111519	CHH	RP4-657D16.6		0.00038227	0.136079	-0.135697	CHH	CHI3L2		0.0723785	0.00158032	0.0707981	CHH	RP4-704D23.1		0.00148761	0.303134	-0.301647	CHH	ADAM15		0.139089	0.000494153	0.138595
SF3A3	0.102597	0.0136868	0.0889098		0.000323247	0.0942144	-0.0938911	CHG	RP3-467K16.2		0.102185	0.0049936	0.0971918	CHH	OSCP1		0.00309055	0.131352	-0.128261	CHH	PI4KB		0.124456	0.00575154	0.118705	CHH	AL589663.1		0.58314	0.856145	-0.273005	CG	C1orf162		0.0987948	0.00243398	0.0963609	CHH	FHAD1		0.00166022	0.182944	-0.181284	CHH	SEMA4A		0.11607	0.00127692	0.114793
RP5-884C9.2	0.478758	0.123022	0.355736		0.000919956	0.0881352	-0.0872152	CHH	FHAD1		0.0942322	0.000467007	0.0937651	CHH	CSF3R		0.00309055	0.131352	-0.128261	CHH	RN7SL444P		0.0666021	0.000469125	0.0661329	CHH	TXNDC12		0.000360308	0.133059	-0.132699	CHH	MOV10		0.0907759	0.00086738	0.0899085	CHH	FHAD1		0.000357002	0.144342	-0.143985	CHG	SEMA4A		0.148327	0.00136644	0.146961
RHBDL2	0.544824	0.0733666	0.471457		0.000518376	0.308121	-0.307603	CHH	FHAD1		0.101895	0.000874046	0.101021	CHH	GRIK3		0.000586728	0.0856993	-0.0851125	CHH	PI4KB		0.191427	0.0126344	0.178793	CHH	RP11-155O18.6		0.000165809	0.0627465	-0.0625807	CHH	RP11-31F15.1		0.0907759	0.00086738	0.0899085	CHH	RP3-467K16.2		0.000650937	0.161536	-0.160885	CHH	CCT3		0.153779	0.00155722	0.152222
MACF1	0.753775	0.107788	0.645987		0.0005476	0.320183	-0.319635	CHG	FHAD1		0.515418	0.0923262	0.423092	CG	DNALI1		0.000571264	0.211802	-0.21123	CHH	RORC		0.0892715	0.000253088	0.0890185	CHG	ZCCHC11		0.000298259	0.149255	-0.148957	CHH	RP5-1073O3.2		0.13653	0.00099729	0.135533	CHG	FHAD1		0.0986932	0.528447	-0.429754	CG	BCAN		0.150379	0.00674065	0.143639
MACF1	0.481508	0.0708811	0.410627		0.000482481	0.151796	-0.151314	CHH	CTRC		0.0861996	0.000300193	0.0858994	CHH	GNL2		0.00444092	0.126781	-0.12234	CHH	AL450992.6		0.109191	0.00302422	0.106167	CHH	ZCCHC11		0.00068789	0.234742	-0.234054	CHH	SYT6		0.13653	0.00099729	0.135533	CHG	RP3-467K16.2		0.0986932	0.528447	-0.429754	CG	RP11-284F21.9		0.0585866	0.000289613	0.058297
RNA5SP44	0.121067	0.000330646	0.120737		0.0009345	0.139542	-0.138607	CHH	CELA2A		0.0956367	0.000252234	0.0953844	CHG	GNL2		0.175006	0.626752	-0.451746	CG	FLG-AS1		0.166933	0.000366499	0.166567	CHG	FAM159A		0.288602	0.667947	-0.379344	CG	TRIM33		0.1197	0.000596692	0.119103	CHH	FHAD1		0.00207698	0.066601	-0.064524	CHH	RP11-66D17.3		0.180822	0.000586899	0.180235
MACF1	0.0696653	0.000647864	0.0690174		0.00144242	0.109774	-0.108332	CHH	CELA2B		0.444295	0.118106	0.326189	CG	RSPO1		0.0001916	0.0950253	-0.0948337	CHH	FLG-AS1		0.22864	0.00154125	0.227099	CHH	FAM159A		0.000415465	0.110878	-0.110463	CHH	Y_RNA		0.1197	0.000596692	0.119103	CHH	RP3-467K16.2		0.000254061	0.100679	-0.100425	CHH	RP11-66D17.3		0.246655	0.000756752	0.245899
MACF1	0.466348	0.0629433	0.403405		0.00062258	0.165522	-0.164899	CHH	SCARNA21		0.276984	0.0892884	0.187696	CG	EPHA10		0.000242614	0.109763	-0.10952	CHH	HMGN3P1		0.0734282	0.000607666	0.0728206	CHH	RN7SL62P		0.000415465	0.110878	-0.110463	CHH	CSDE1		0.057569	0.000388421	0.0571805	CHG	FHAD1		0.00267363	0.052949	-0.0502754	CHG	RP11-66D17.3		0.0617042	0.000199339	0.0615049
MACF1	0.0780693	0.000185248	0.0778841		0.000570776	0.0687425	-0.0681718	CHH	DNAJC16		0.0867278	0.00143422	0.0852936	CHH	C1orf122		0.00033895	0.339242	-0.338903	CHH	LCE2C		0.0609027	0.00260821	0.0582945	CHH	ECHDC2		0.000322559	0.133326	-0.133003	CHG	AL355794.1		0.057569	0.000388421	0.0571805	CHG	RP3-467K16.2		0.00693278	0.148417	-0.141484	CHH	RP11-66D17.5		0.0894612	0.000517545	0.0889436
OXCT2P1	0.216999	0.000552078	0.216447		0.00039088	0.0648793	-0.0644884	CHH	DDI2		0.369161	0.0862266	0.282935	CG	YRDC		0.00033895	0.339242	-0.338903	CHH	LCE2B		0.296139	0.0768829	0.219256	CG	RP4-784A16.5		0.000254454	0.110234	-0.10998	CHH	AL355794.1		0.0881736	0.000304868	0.0878688	CHH	FHAD1		0.00212975	0.211683	-0.209553	CHG	RP11-66D17.5		0.174504	0.000543308	0.173961
OXCT2P1	0.272578	0.000682	0.271896		0.00148001	0.162684	-0.161204	CHH	SLC25A34		0.369161	0.0862266	0.282935	CG	C1orf122		0.000360753	0.343029	-0.342668	CHG	LCE2C		0.296139	0.0768829	0.219256	CG	LRP8		0.00114326	0.111258	-0.110114	CHH	TRIM45		0.322019	0.00273802	0.31928	CHH	FHAD1		0.00147546	0.072833	-0.0713575	CHH	FCRL3		0.073528	0.00297091	0.0705571
PABPC4	0.0561686	0.000373001	0.0557956		0.00148001	0.162684	-0.161204	CHH	RP11-288I21.1		0.162807	0.0013686	0.161438	CHH	YRDC		0.000360753	0.343029	-0.342668	CHG	LCE2B		0.060479	0.00512961	0.0553494	CHH	SLC25A3P1		0.000219258	0.0678933	-0.067674	CHH	FAM46C		0.298226	0.00604679	0.292179	CHG	FHAD1		0.000248118	0.102432	-0.102184	CHG	FCRL3		0.119531	0.00038957	0.119141
RP1-144F13.3	0.828957	0.15843	0.670527		0.00217413	0.0828303	-0.0806562	CHH	TMEM82		0.211153	0.00134075	0.209813	CHG	YRDC		0.00348438	0.161902	-0.158418	CHH	S100A9		0.0811602	0.000381434	0.0807788	CHH	CDCP2		0.000174667	0.0539747	-0.0538	CHH	WARS2		0.172478	0.00108644	0.171392	CHH	CTRC		0.000280005	0.11119	-0.11091	CHH	PYHIN1		0.161245	0.00044232	0.160802
HEYL	0.828957	0.15843	0.670527		0.000499074	0.108678	-0.108179	CHH	RP11-169K16.7		0.158226	0.000425503	0.1578	CHH	RP11-109P14.8		0.00348723	0.139241	-0.135753	CHH	S100A6		0.244371	0.000856556	0.243515	CHH	SSBP3		0.0994464	0.836652	-0.737205	CG	RP5-834N19.1		0.140187	0.00403676	0.13615	CHH	CELA2A		0.000960225	0.171625	-0.170665	CHH	DUSP23		0.0748245	0.000241999	0.0745825
NT5C1A	0.0764859	0.00343443	0.0730514		0.550233	0.916515	-0.366282	CG	RP11-169K16.9		0.105159	0.00127142	0.103887	CHH	SF3A3		0.413518	0.911201	-0.497684	CG	S100A3		0.158141	0.00503996	0.153101	CHH	MROH7		0.0994464	0.836652	-0.737205	CG	RP11-418J17.3		0.109833	0.000915138	0.108918	CHH	CELA2B		0.000291467	0.300533	-0.300242	CHG	DUSP23		0.0931368	0.000406044	0.0927307
HPCAL4	0.160843	0.000927082	0.159916		0.631009	0.900288	-0.269279	CG	RP11-169K16.9		0.45708	0.139848	0.317232	CG	RP5-884C9.2		0.413518	0.911201	-0.497684	CG	S100A4		0.122415	0.0009128	0.121502	CHH	BSND		0.000511323	0.16018	-0.159669	CHH	HMGCS2		0.161666	0.000805669	0.16086	CHH	SCARNA21		0.000409261	0.256872	-0.256462	CHH	PEX19		0.0931368	0.000406044	0.0927307
HPCAL4	0.257011	0.000959554	0.256051		0.000900347	0.092346	-0.0914456	CHH	SPEN		0.45708	0.139848	0.317232	CG	POU3F1		0.000681264	0.255158	-0.254477	CHH	S100A1		0.259826	0.000781947	0.259044	CHG	BSND		0.000381515	0.221591	-0.22121	CHH	RP11-439A17.7		0.0689439	0.000816507	0.0681274	CHH	DNAJC16		0.000409261	0.256872	-0.256462	CHH	DCAF8		0.222148	0.00923923	0.212908
HPCAL4	0.173623	0.000787976	0.172835		0.00083492	0.0992812	-0.0984462	CHH	SPEN		0.432942	0.0836796	0.349262	CG	MACF1		0.000632908	0.270976	-0.270343	CHG	S100A1		0.129753	0.00240589	0.127347	CHH	C8B		0.139951	0.379504	-0.239553	CG	AL592494.5		0.0583657	0.000687551	0.0576782	CHH	DDI2		0.000342671	0.399355	-0.399012	CHG	DCAF8		0.222148	0.00923923	0.212908
RP1-118J21.25	0.455564	0.162646	0.292918		0.00110413	0.382438	-0.381334	CHH	ZBTB17		0.481442	0.0653192	0.416123	CG	MACF1		0.00146336	0.260936	-0.259472	CHG	CHTOP		0.0853496	0.000472513	0.0848771	CHH	HNRNPA1P6		0.00093004	0.246851	-0.24592	CHH	SNX18P15		0.176961	0.00135427	0.175607	CHH	SLC25A34		0.000342671	0.399355	-0.399012	CHG	PEX19		0.313658	0.00928681	0.304371
Y_RNA	0.132459	0.00254988	0.129909		0.00109469	0.351999	-0.350904	CHG	ZBTB17		0.121245	0.000296374	0.120949	CHH	RNA5SP44		0.00146336	0.260936	-0.259472	CHG	RP1-178F15.4		0.0571312	0.000332792	0.0567984	CHH	TACSTD2		0.000383359	0.252424	-0.25204	CHG	SNX18P15		0.176961	0.00135427	0.175607	CHH	RP11-288I21.1		0.000407718	0.0841406	-0.0837329	CHH	RP11-404F10.2		0.348026	0.000628961	0.347397
SMAP2	0.0686671	0.00159988	0.0670672		0.55667	0.899834	-0.343164	CG	ZBTB17		0.072538	0.00055529	0.0719827	CHH	MACF1		0.00146336	0.260936	-0.259472	CHG	RP1-178F15.5		0.0684251	0.00273235	0.0656928	CHH	PHBP3		0.00694019	0.178325	-0.171385	CHH	SNX18P15		0.177188	0.000826719	0.176361	CHG	SLC25A34		0.000573964	0.0919072	-0.0913333	CHH	SLAMF7		0.111432	0.00213466	0.109298
ZFP69	0.520496	0.22916	0.291336		0.000992824	0.113101	-0.112108	CHH	ZBTB17		0.0781314	0.000362604	0.0777688	CHH	MACF1		0.00146336	0.260936	-0.259472	CHG	S100A13		0.135814	0.000304124	0.13551	CHH	FGGY		0.000254283	0.206695	-0.206441	CHG	SNX18P15		0.177188	0.000826719	0.176361	CHG	RP11-288I21.1		0.00129259	0.287324	-0.286031	CHH	ITLN1		0.0877914	0.00623474	0.0815566
RP4-739H11.4	0.0919468	0.00340907	0.0885377		0.00152147	0.214551	-0.21303	CHH	ZBTB17		0.212026	0.000569708	0.211456	CHH	OXCT2P1		0.00124905	0.241278	-0.240029	CHH	CHTOP		0.727199	0.187062	0.540137	CG	NFIA		0.00135204	0.0558647	-0.0545127	CHH	RP11-423O2.5		0.0771979	0.000724861	0.076473	CHH	TMEM82		0.001481	0.326052	-0.324571	CHG	ITLN1		0.127498	0.0108062	0.116692
RP11-399E6.2	0.102003	0.000662553	0.10134		0.000405809	0.237711	-0.237305	CHG	ZBTB17		0.29885	0.000546637	0.298304	CHG	OXCT2P1		0.00124905	0.241278	-0.240029	CHH	RP1-178F15.4		0.0845771	0.000311163	0.084266	CHH	Y_RNA		0.000441803	0.240244	-0.239802	CHH	RP11-435B5.3		0.652491	0.216755	0.435736	CG	FBLIM1		0.117877	0.586041	-0.468163	CG	TSTD1		0.268563	0.00510689	0.263456
PPCS	0.49145	0.118391	0.373059		0.00138687	0.156795	-0.155408	CHH	ZBTB17		0.0562248	0.000424779	0.0558	CHH	PABPC4		0.00124905	0.241278	-0.240029	CHH	RP1-178F15.5		0.103109	0.000273213	0.102836	CHH	AL138847.1		0.00174288	0.085305	-0.0835622	CHH	PDE4DIP		0.0823658	0.00500544	0.0773603	CHH	RP11-169K16.7		0.00188386	0.226617	-0.224733	CHH	PPOX		0.319159	0.00355339	0.315605
ZMYND12	0.49145	0.118391	0.373059		0.000781228	0.150092	-0.149311	CHH	RP11-5P18.1		0.825393	0.145128	0.680265	CG	RP1-144F13.3		0.00124905	0.241278	-0.240029	CHH	S100A13		0.127282	0.000612528	0.126669	CHH	RP4-792G4.2		0.00122734	0.0522031	-0.0509758	CHH	PDE4DIP		0.118016	0.000686674	0.117329	CHH	RP11-169K16.7		0.00294964	0.289085	-0.286135	CHG	PPOX		0.078135	0.000363878	0.0777711
LEPRE1	0.059247	0.000796127	0.0584508		0.00161914	0.161535	-0.159916	CHH	C1orf64		0.825393	0.145128	0.680265	CG	HEYL		0.00233325	0.147984	-0.145651	CHH	ILF2		0.124057	0.000425915	0.123631	CHH	ALG6		0.00170441	0.0953784	-0.0936739	CHH	RP11-326G21.1		0.0923988	0.000690405	0.0917084	CHH	SPEN		0.00274333	0.182758	-0.180015	CHH	FCGR3A		0.206412	0.000562529	0.20585
LEPRE1	0.12049	0.00815323	0.112337		0.000548464	0.160367	-0.159818	CHG	C1orf64		0.176432	0.00103237	0.1754	CHH	HPCAL4		0.0665869	0.319649	-0.253062	CG	NPR1		0.311688	0.0128799	0.298808	CHH	ITGB3BP		0.00116427	0.420443	-0.419279	CHH	LIX1L		0.109936	0.000702074	0.109234	CHH	SPEN		0.000155334	0.0839991	-0.0838437	CHH	MIR556		0.169558	0.00121915	0.168339
SLC2A1	0.136628	0.000898054	0.13573		0.000727244	0.223136	-0.222409	CHH	CLCNKA		0.261835	0.000811127	0.261024	CHG	HPCAL4		0.00337369	0.0796999	-0.0763262	CHH	RN7SL372P		0.388665	0.000942468	0.387722	CHG	ITGB3BP		0.516104	0.865768	-0.349664	CG	NUDT17		0.410596	0.002584	0.408012	CHH	ZBTB17		0.00153238	0.240073	-0.238541	CHH	MIR556		0.0736	0.000545442	0.0730546
EBNA1BP2	0.0518681	0.000229426	0.0516386		0.000607783	0.270553	-0.269945	CHG	CLCNKA		0.177989	0.0135453	0.164443	CHH	HPCAL4		0.000523472	0.282175	-0.281651	CHG	CREB3L4		0.0842173	0.00067087	0.0835465	CHH	RAVER2		0.000787358	0.0891198	-0.0883324	CHH	PDZK1		0.335443	0.000712391	0.33473	CHG	ZBTB17		0.000932285	0.0627611	-0.0618289	CHH	UAP1		0.106998	0.000372105	0.106626
PTPRF	0.436066	0.128165	0.307901		0.000508163	0.291333	-0.290825	CHH	CLCNKB		0.632073	0.213342	0.418731	CG	RP1-118J21.25		0.000523472	0.282175	-0.281651	CHG	SLC39A1		0.0722509	0.000508557	0.0717424	CHH	RP5-1044H5.2		0.406298	0.808723	-0.402424	CG	RP11-94I2.1		0.298068	0.00163888	0.296429	CHH	ZBTB17		0.00028498	0.150936	-0.150651	CHH	C1orf110		0.255472	0.000755961	0.254716
PTPRF	0.196448	0.000690965	0.195758		0.000530555	0.177816	-0.177286	CHH	CLCNKB		0.560092	0.183689	0.376403	CG	RP1-118J21.25		0.000655484	0.418959	-0.418303	CHH	CREB3L4		0.141973	0.00153717	0.140436	CHH	RNU2-15P		0.00104933	0.114977	-0.113928	CHH	NBPF13P		0.274875	0.000984823	0.27389	CHG	ZBTB17		0.00068189	0.306934	-0.306252	CHH	LMX1A		0.188965	0.000795796	0.188169
PTPRF	0.12493	0.000933917	0.123996		0.000619967	0.210347	-0.209727	CHG	CLCNKB		0.132673	0.000356996	0.132316	CHH	Y_RNA		0.000655484	0.418959	-0.418303	CHH	SLC39A1		0.0707239	0.0018936	0.0688303	CHH	IL12RB2		0.000868265	0.328306	-0.327437	CHH	RNVU1-8		0.159944	0.000820066	0.159124	CHH	ZBTB17		0.0005628	0.277557	-0.276994	CHG	LMX1A		0.0953284	0.00771113	0.0876173
SLC6A9	0.124254	0.00124831	0.123006		0.000413896	0.133074	-0.13266	CHG	CLCNKB		0.0767396	0.000360455	0.0763791	CHH	SMAP2		0.000323421	0.0918534	-0.09153	CHH	DCST2		0.102318	0.000159598	0.102158	CHH	SERBP1		0.00382392	0.269569	-0.265745	CHH	RP11-301M17.1		0.119997	0.00100388	0.118993	CHH	RP11-5P18.1		0.000485267	0.1649	-0.164415	CHH	RXRG		0.0958126	0.000496898	0.0953157
RNF220	0.313991	0.00141774	0.312573		0.000920463	0.116058	-0.115137	CHH	EPHA2		0.0851735	0.000298368	0.0848751	CHH	RP4-739H11.4		0.00358779	0.149709	-0.146121	CHH	ADAM15		0.586189	0.116123	0.470066	CG	RP11-393N21.1		0.000516027	0.328152	-0.327636	CHG	RP11-301M17.1		0.157895	0.000446384	0.157449	CHH	C1orf64		0.000475581	0.146512	-0.146036	CHG	RXRG		0.121071	0.00125246	0.119818
C1orf228	0.110587	0.0016345	0.108953		0.00108403	0.148299	-0.147215	CHG	EPHA2		0.10055	0.000395785	0.100154	CHH	RP11-399E6.2		0.000648801	0.195278	-0.194629	CHG	ADAM15		0.843902	0.346588	0.497313	CG	ARL5AP3		0.289555	0.556943	-0.267388	CG	RP11-289I10.2		0.160487	0.000411343	0.160075	CHG	C1orf64		0.000218218	0.076748	-0.0765298	CHH	ALDH9A1		0.262283	0.0114758	0.250807
RNU5F-1	0.110587	0.0016345	0.108953		0.422364	0.779514	-0.35715	CG	ARHGEF19		0.286416	0.0655366	0.22088	CG	RIMKLA		0.000550102	0.290555	-0.290005	CHH	ADAM15		0.843902	0.346588	0.497313	CG	DIRAS3		0.000359467	0.0665872	-0.0662277	CHH	NBPF20		0.333905	0.00150541	0.332399	CHG	CLCNKA		0.000294682	0.13011	-0.129815	CHH	UCK2		0.208537	0.000964371	0.207573
C1orf228	0.102652	0.000308961	0.102343		0.000779311	0.228409	-0.22763	CHH	ARHGEF19		0.0591197	0.000635301	0.0584844	CHH	LEPRE1		0.000477908	0.315574	-0.315096	CHG	ADAM15		0.50035	0.202877	0.297473	CG	LRRC7		0.000359467	0.0665872	-0.0662277	CHH	PFN1P3		0.234356	0.00180578	0.232551	CHH	CLCNKA		0.00301988	0.126355	-0.123335	CHH	RP3-455J7.4		0.418598	0.00477413	0.413824
RNU5F-1	0.102652	0.000308961	0.102343		0.000555529	0.114873	-0.114318	CHG	ARHGEF19		0.12359	0.00786035	0.11573	CHH	LEPRE1		0.000472609	0.121598	-0.121125	CHH	RP11-243J18.2		0.0613778	0.00212758	0.0592502	CHH	ZRANB2-AS2		0.00301815	0.123638	-0.12062	CHH	RP11-666A1.5		0.291591	0.000631767	0.290959	CHH	CLCNKB		0.00386461	0.264822	-0.260957	CHH	RP3-455J7.4		0.0746791	0.000878828	0.0738002
RP11-269F19.2	0.0688181	0.00049624	0.0683218		0.000593749	0.155027	-0.154433	CHH	ARHGEF19		0.135897	0.000625998	0.135271	CHH	SLC2A1		0.00197537	0.197962	-0.195987	CHH	SEMA4A		0.210046	0.00125434	0.208792	CHH	C1orf173		0.464604	0.811216	-0.346612	CG	RP11-763B22.7		0.203093	0.00101901	0.202074	CHH	CLCNKB		0.000409609	0.051766	-0.0513564	CHH	RP1-206D15.3		0.172021	0.000618989	0.171402
BTBD19	0.155538	0.000898547	0.15464		0.000638486	0.140038	-0.139399	CHH	RSG1		0.643259	0.37978	0.263479	CG	SLC2A1		0.000205817	0.0666222	-0.0664164	CHH	RP11-66D17.3		0.265712	0.00138705	0.264325	CHG	C1orf173		0.000205466	0.127972	-0.127767	CHH	RP11-353N4.5		0.211217	0.000975645	0.210241	CHG	CLCNKB		0.000409609	0.051766	-0.0513564	CHH	CCDC181		0.0809387	0.00029608	0.0806426
BTBD19	0.139308	0.000746584	0.138561		0.000476813	0.178478	-0.178002	CHH	CROCCP3		0.0519142	0.000744144	0.0511701	CHH	EBNA1BP2		0.000217709	0.120744	-0.120526	CHH	RP11-66D17.3		0.129016	0.000969004	0.128047	CHH	RP11-510C10.4		0.000369949	0.11315	-0.11278	CHH	RP11-353N4.5		0.155326	0.000911177	0.154415	CHG	CLCNKB		0.00166803	0.131484	-0.129816	CHH	GORAB		0.0880179	0.000852739	0.0871652
AL136380.1	0.121265	0.0019515	0.119313		0.000524433	0.245222	-0.244697	CHG	CROCCP3		0.444737	0.0937922	0.350945	CG	PTPRF		0.00561999	0.144634	-0.139014	CHH	RP11-66D17.5		0.0662983	0.00215224	0.0641461	CHH	USP33		0.440358	0.640794	-0.200436	CG	RP11-353N4.5		0.168096	0.000847847	0.167248	CHH	EPHA2		0.0305047	0.289942	-0.259437	CHH	FMO1		0.0777559	0.000306623	0.0774493
RNA5SP47	0.076812	0.0017184	0.0750936		0.000231375	0.0617021	-0.0614707	CHH	RP4-798A10.4		0.204858	0.000784601	0.204073	CHH	PTPRF		0.000383016	0.0729648	-0.0725818	CHH	FCRL3		0.0755811	0.00398681	0.0715943	CHH	AC093430.1		0.000646353	0.226176	-0.225529	CHH	HIST2H2AA3		0.148389	0.000752065	0.147637	CHG	EPHA2		0.0288069	0.351312	-0.322505	CHG	FMO1		0.0612971	0.000253334	0.0610438
RP5-882O7.4	0.94781	0.679704	0.268107		0.000672274	0.0959332	-0.0952609	CHH	NBPF1		0.151657	0.00582077	0.145837	CHH	PTPRF		0.00019777	0.106898	-0.106701	CHG	FCRL3		0.087111	0.000697752	0.0864133	CHH	HNRNPA1P64		0.148324	0.446055	-0.297731	CG	ANP32E		0.22067	0.00103976	0.21963	CHH	ARHGEF19		0.00138106	0.122185	-0.120803	CHH	FMO4		0.184841	0.00279945	0.182042
TOE1	0.52707	0.139814	0.387256		0.0166553	0.175464	-0.158808	CHG	NBPF1		0.129752	0.0011013	0.128651	CHH	SLC6A9		0.00170114	0.114662	-0.112961	CHH	PYHIN1		0.115234	0.000389819	0.114845	CHH	RN7SKP247		0.148324	0.446055	-0.297731	CG	RNU2-17P		0.173551	0.00174598	0.171805	CHH	ARHGEF19		0.00163026	0.123396	-0.121766	CHH	SUCO		0.0968166	0.000467631	0.096349
MUTYH	0.52707	0.139814	0.387256		0.0142192	0.0789476	-0.0647284	CHH	NBPF1		0.308497	0.00053139	0.307966	CHH	RNF220		0.000590704	0.166155	-0.165564	CHH	DUSP23		0.070511	0.000848526	0.0696624	CHH	TTLL7		0.000655462	0.0976083	-0.0969528	CHH	SETDB1		0.147192	0.00129759	0.145895	CHH	RSG1		0.00212734	0.144686	-0.142559	CHH	SUCO		0.128352	0.00476114	0.123591
MUTYH	0.177072	0.000612317	0.17646		0.00145619	0.119528	-0.118072	CHH	CROCCP2		0.111268	0.00157043	0.109697	CHH	C1orf228		0.000325124	0.253449	-0.253124	CHH	PEX19		0.0631493	0.00129892	0.0618504	CHH	RPF1		0.00018011	0.116285	-0.116105	CHG	SETDB1		0.170555	0.000398011	0.170157	CHH	CROCCP3		0.00173278	0.0618678	-0.060135	CHH	RABGAP1L		0.0924906	0.00117848	0.0913122
MMACHC	0.386376	0.08526	0.301116		0.000280934	0.159538	-0.159257	CHG	CROCCP2		0.111268	0.00157043	0.109697	CHH	RNU5F-1		0.000325124	0.253449	-0.253124	CHH	DCAF8		0.144253	0.000244456	0.144008	CHH	GNG5		0.81183	0.931644	-0.119814	CG	RP11-68I18.10		0.245473	0.000395357	0.245078	CHG	CROCCP3		0.000246349	0.0865061	-0.0862597	CHG	RABGAP1L		0.0630237	0.000467952	0.0625558
NASP	0.161239	0.00361099	0.157628		0.00279964	0.0872081	-0.0844085	CHH	MST1P2		0.102724	0.000311741	0.102413	CHG	C1orf228		0.000221011	0.399488	-0.399267	CHG	DCAF8		0.144253	0.000244456	0.144008	CHH	SPATA1		0.000608362	0.113483	-0.112875	CHH	RIIAD1		0.0625741	0.00319471	0.0593794	CHH	RP4-798A10.4		0.000977695	0.0529082	-0.0519306	CHH	RABGAP1L		0.0880789	0.00251397	0.0855649
NASP	0.173509	0.000555428	0.172954		0.00202146	0.0931302	-0.0911087	CHH	MST1P2		0.102724	0.000311741	0.102413	CHG	RNU5F-1		0.000221011	0.399488	-0.399267	CHG	PEX19		0.0992509	0.000265159	0.0989857	CHH	AC104169.1		0.000618953	0.159797	-0.159178	CHH	RP11-98D18.7		0.0599639	0.000765473	0.0591984	CHH	NBPF1		0.000403681	0.0680761	-0.0676724	CHH	TNR		0.172319	0.00473896	0.16758
NASP	0.0702432	0.000444203	0.069799		0.00202146	0.0931302	-0.0911087	CHH	CROCCP2		0.096391	0.00074792	0.0956431	CHH	RP11-269F19.2		0.000534109	0.0871616	-0.0866275	CHH	RP11-404F10.2		0.242873	0.000493701	0.24238	CHH	MCOLN2		0.000350472	0.115131	-0.11478	CHH	OAZ3		0.0906575	0.000429921	0.0902276	CHH	NBPF1		0.00017538	0.0978617	-0.0976863	CHH	RASAL2-AS1		0.155501	0.00045046	0.155051
TMEM69	0.26575	0.000473934	0.265276		0.00659988	0.209525	-0.202925	CHH	MST1P2		0.159652	0.00066007	0.158992	CHG	BTBD19		0.000757258	0.0905524	-0.0897951	CHH	SLAMF7		0.242873	0.000493701	0.24238	CHH	WDR63		0.000350472	0.115131	-0.11478	CHH	RP11-98D18.16		0.175521	0.0141011	0.161419	CHG	NBPF1		0.00212772	0.084937	-0.0828093	CHH	ABL2		0.119556	0.000771613	0.118784
GPBP1L1	0.26575	0.000473934	0.265276		0.00659988	0.209525	-0.202925	CHH	CROCCP2		0.135926	0.000628556	0.135297	CHH	BTBD19		0.00109243	0.274053	-0.27296	CHH	ITLN1		0.284526	0.000803146	0.283723	CHH	MCOLN2		0.00033951	0.220745	-0.220406	CHG	OAZ3		0.121278	0.00143736	0.119841	CHH	CROCCP2		0.0182739	0.137683	-0.119409	CHH	RN7SL374P		0.223702	0.00248338	0.221219
RP11-630I5.1	0.0756536	0.000277702	0.0753759		0.000721004	0.286738	-0.286017	CHH	CROCCP2		0.121431	0.000455397	0.120976	CHH	AL136380.1		0.000390803	0.299589	-0.299199	CHG	ITLN1		0.284526	0.000803146	0.283723	CHH	WDR63		0.00033951	0.220745	-0.220406	CHG	RP11-98D18.16		0.159877	0.000641447	0.159236	CHG	CROCCP2		0.0182739	0.137683	-0.119409	CHH	AXDND1		0.212428	0.000921694	0.211506
RP4-533D7.5	0.0706555	0.00293529	0.0677202		0.000669671	0.314082	-0.313413	CHG	CROCCP2		0.0864854	0.00114355	0.0853418	CHH	RNA5SP47		0.150487	0.403614	-0.253127	CG	TSTD1		0.154209	0.000510971	0.153698	CHH	RP11-131L23.1		0.238289	0.624799	-0.386511	CG	NBPF18P		0.0748584	0.000344479	0.0745139	CHH	MST1P2		0.00048779	0.10321	-0.102722	CHH	AXDND1		0.0861978	0.00109411	0.0851037
RP4-533D7.5	0.110975	0.000635364	0.110339		0.00148019	0.102234	-0.100754	CHH	EIF1AXP1		0.948528	0.564085	0.384443	CG	RP5-882O7.4		0.150487	0.403614	-0.253127	CG	F11R		0.116735	0.000479216	0.116255	CHG	RP11-131L23.1		0.238289	0.624799	-0.386511	CG	S100A10		0.0949848	0.00059128	0.0943935	CHH	MST1P2		0.222187	0.665247	-0.44306	CG	RNU5F-2P		0.128143	0.00382127	0.124322
RP4-533D7.5	0.142253	0.00209063	0.140163		0.000480966	0.0567215	-0.0562405	CHH	EIF1AXP1		0.178287	0.000802364	0.177484	CHH	MUTYH		0.000628483	0.217075	-0.216446	CHH	PPOX		0.194585	0.000396587	0.194188	CHH	RP11-131L23.1		0.0921158	0.500369	-0.408253	CG	S100A11		0.0949848	0.00059128	0.0943935	CHH	CROCCP2		0.222187	0.665247	-0.44306	CG	NPHS2		0.0669401	0.000275025	0.0666651
PIK3R3	0.142253	0.00209063	0.140163		0.000688198	0.11219	-0.111501	CHG	EIF1AXP1		0.387166	0.000536556	0.386629	CHH	MMACHC		0.000590506	0.285554	-0.284963	CHG	PPOX		0.194585	0.000396587	0.194188	CHH	BCL10		0.000444676	0.139777	-0.139333	CHH	TCHH		0.216255	0.000597748	0.215657	CHH	MST1P2		0.00177248	0.139691	-0.137919	CHH	RP11-12M5.1		0.1126	0.00566075	0.106939
RP11-322N21.2	0.0654973	0.000773182	0.0647241		0.126962	0.314198	-0.187236	CG	ESPNP		0.161561	0.000455497	0.161105	CHH	NASP		0.00383396	0.181149	-0.177315	CHH	FCGR3A		0.0671834	0.00415934	0.063024	CHH	COL24A1		0.000466291	0.20101	-0.200544	CHH	RPTN		0.216255	0.000597748	0.215657	CHH	CROCCP2		0.000546227	0.178796	-0.17825	CHH	QSOX1		0.09752	0.00504219	0.0924779
PIK3R3	0.0654973	0.000773182	0.0647241		0.00233772	0.282824	-0.280487	CHH	MST1L		0.173786	0.000438574	0.173347	CHG	NASP		0.00129436	0.0840406	-0.0827463	CHH	MIR556		0.0781481	0.00063821	0.0775099	CHH	CCBL2		0.00307721	0.114962	-0.111885	CHH	FLG-AS1		0.273052	0.00720706	0.265845	CHH	CROCCP2		0.00993768	0.185032	-0.175094	CHG	QSOX1		0.122275	0.000453445	0.121822
POMGNT1	0.064367	0.00115007	0.0632169		0.000414933	0.3128	-0.312385	CHG	MST1L		0.0530605	0.000659089	0.0524014	CHH	NASP		0.000592514	0.240244	-0.239651	CHH	MIR556		0.0781481	0.00063821	0.0775099	CHH	RBMXL1		0.171867	0.587418	-0.415551	CG	FLG-AS1		0.279357	0.000547911	0.278809	CHG	CROCCP2		0.000306274	0.11588	-0.115574	CHG	AL358354.1		0.10631	0.000450278	0.105859
NSUN4	0.23873	0.000557036	0.238173		0.000291117	0.0872369	-0.0869457	CHH	MIR3675		0.0720742	0.000696245	0.0713779	CHH	GPBP1L1		0.00163509	0.0696504	-0.0680154	CHH	UAP1		0.887221	0.211885	0.675336	CG	GBP1		0.000546368	0.0570172	-0.0564709	CHH	LINC00302		0.102266	0.000414387	0.101852	CHH	EIF1AXP1		0.000484356	0.0955321	-0.0950478	CHH	AL358354.1		0.0631878	0.000268732	0.062919
NSUN4	0.29226	0.000648549	0.291611		0.000508836	0.206389	-0.20588	CHH	CROCC		0.077512	0.00182839	0.0756837	CHH	RP11-630I5.1		0.00356032	0.137672	-0.134111	CHH	C1orf110		0.0518206	0.00020473	0.0516159	CHH	GBP4		0.0002239	0.107189	-0.106965	CHH	S100A9		0.265374	0.000462098	0.264912	CHH	MST1L		0.00470524	0.25897	-0.254265	CHH	RP11-46A10.4		0.0935031	0.00037918	0.0931239
NSUN4	0.507696	0.1236	0.384096		0.000604875	0.157487	-0.156882	CHG	CROCC		0.0689567	0.000623541	0.0683331	CHH	RP4-533D7.5		0.000834292	0.328966	-0.328132	CHH	LMX1A		0.0543923	0.000158401	0.0542339	CHH	GBP5		0.00216798	0.0637299	-0.0615619	CHH	S100A2		0.315598	0.000434036	0.315164	CHG	MST1L		0.00329934	0.258227	-0.254928	CHG	RP11-46A10.4		0.117161	0.00038334	0.116778
EFCAB14	0.0539143	0.00130328	0.0526111		0.000237103	0.073596	-0.0733589	CHH	CROCC		0.111131	0.000507391	0.110624	CHG	RP4-533D7.5		0.000810172	0.278845	-0.278035	CHG	LMX1A		0.180769	0.00164694	0.179122	CHH	RP4-620F22.3		0.0679229	0.196618	-0.128695	CG	NPR1		0.0713302	0.0017317	0.0695985	CHH	MIR3675		0.000284823	0.107541	-0.107256	CHH	STX6		0.0917387	0.00434341	0.0873953
CYP4B1	0.812883	0.260389	0.552495		0.000657514	0.137086	-0.136429	CHG	CROCC		0.142533	0.000976897	0.141556	CHH	RP4-533D7.5		0.00121657	0.165871	-0.164654	CHH	RXRG		0.0770748	0.000220524	0.0768542	CHH	ZNF326		0.000353311	0.0523572	-0.0520039	CHH	RNU7-57P		0.0750323	0.0008096	0.0742227	CHH	MIR3675		0.0897674	0.411103	-0.321335	CG	RP11-309G3.3		0.123378	0.00047244	0.122906
CYP4B1	0.150084	0.00115536	0.148929		0.000650399	0.126353	-0.125703	CHH	CROCC		0.142533	0.000976897	0.141556	CHH	PIK3R3		0.000341301	0.146584	-0.146243	CHG	RXRG		0.0770748	0.000220524	0.0768542	CHH	GEMIN8P4		0.230874	0.572303	-0.341429	CG	TDRD10		0.208693	0.00560439	0.203089	CHH	CROCC		0.00293449	0.204506	-0.201571	CHH	RGS8		0.116096	0.00246382	0.113632
CYP4B1	0.191582	0.000457178	0.191125		0.0100848	0.273488	-0.263404	CHG	RP1-37C10.3		0.0672785	0.000487415	0.0667911	CHH	RP11-322N21.2		0.000791035	0.0764882	-0.0756972	CHH	ALDH9A1		0.0577832	0.00134731	0.0564359	CHH	PHKA1P1		0.230874	0.572303	-0.341429	CG	SHE		0.157588	0.000425158	0.157162	CHG	CROCC		0.00116503	0.19327	-0.192105	CHG	RGS8		0.156673	0.00359588	0.153077
CYP4B1	0.172813	0.00043718	0.172375		0.00164254	0.235113	-0.23347	CHH	RP1-37C10.3		0.0672785	0.000487415	0.0667911	CHH	PIK3R3		0.0025553	0.157517	-0.154961	CHH	UCK2		0.0694312	0.000453241	0.0689779	CHH	BRDT		0.000620359	0.108052	-0.107432	CHH	RP11-61L14.6		0.0736174	0.000562433	0.073055	CHH	CROCC		0.00263608	0.0668839	-0.0642478	CHH	RP11-505O17.1		0.0959842	0.000375229	0.095609
RP1-18D14.7	0.449265	0.151104	0.298161		0.000967576	0.119932	-0.118965	CHH	ATP13A2		0.0605249	0.00027941	0.0602454	CHH	POMGNT1		0.000657762	0.11531	-0.114653	CHH	RP3-455J7.4		0.0709415	0.00025628	0.0706852	CHG	BRDT		0.345155	0.731397	-0.386242	CG	MUC1		0.117186	0.000589073	0.116597	CHH	CROCC		0.111163	0.416776	-0.305613	CG	RNF2		0.0708191	0.00136096	0.0694581
TAL1	0.449265	0.151104	0.298161		0.000848536	0.262333	-0.261484	CHH	ATP13A2		0.251038	0.00386911	0.247169	CHH	NSUN4		0.0857426	0.328448	-0.242705	CHH	RP3-455J7.4		0.512938	0.117116	0.395822	CG	TMEM56		0.345155	0.731397	-0.386242	CG	MIR92B		0.189178	0.000772621	0.188406	CHH	RP1-37C10.3		0.00122452	0.115932	-0.114708	CHH	IVNS1ABP		0.137985	0.000318532	0.137666
FOXD2	0.108195	0.00128307	0.106912		0.000715321	0.202311	-0.201596	CHH	ATP13A2		0.490034	0.179139	0.310895	CG	NSUN4		0.000243011	0.131616	-0.131373	CHH	GORAB		0.512938	0.117116	0.395822	CG	RP11-57H12.6		0.00353884	0.113208	-0.109669	CHH	THBS3		0.131266	0.00138383	0.129882	CHG	ATP13A2		0.000407651	0.102285	-0.101878	CHH	RP11-463J7.3		0.234542	0.000322249	0.23422
FOXD2-AS1	0.108195	0.00128307	0.106912		0.00121611	0.369479	-0.368263	CHH	ATP13A2		0.254137	0.000678671	0.253459	CHG	NSUN4		0.00505617	0.210507	-0.205451	CHH	FMO1		0.0652739	0.000305781	0.0649682	CHH	Y_RNA		0.00353884	0.113208	-0.109669	CHH	MTX1		0.121511	0.0019005	0.119611	CHH	ATP13A2		0.000324405	0.0895221	-0.0891977	CHG	RP11-463J7.3		0.053251	0.00273546	0.0505155
RP11-193P11.3	0.109013	0.00124644	0.107766		0.000416411	0.162908	-0.162492	CHH	ATP13A2		0.0549348	0.00121095	0.0537238	CHH	EFCAB14		0.000253364	0.349382	-0.349129	CHG	FMO1		0.108872	0.000321795	0.10855	CHH	RP11-147C23.1		0.000900678	0.173971	-0.17307	CHH	GBA		0.262251	0.0010858	0.261165	CHH	ATP13A2		0.00066548	0.0779474	-0.0772819	CHH	RN7SKP126		0.0533095	0.00210136	0.0512081
SLC5A9	0.10703	0.00282386	0.104206		0.000385656	0.0798374	-0.0794518	CHH	SDHB		0.150745	0.000760447	0.149985	CHH	CYP4B1		0.00119069	0.122254	-0.121064	CHH	FMO4		0.608267	0.00125652	0.607011	CHH	LPPR5		0.009845	0.112665	-0.10282	CHH	GBA		0.198026	0.00181221	0.196214	CHH	ATP13A2		0.00162621	0.0617481	-0.0601219	CHH	RP11-448G4.2		0.236655	0.0124557	0.224199
SLC5A9	0.0629826	0.0018714	0.0611112		0.00117705	0.0867657	-0.0855887	CHH	PADI2		0.191987	0.000653637	0.191333	CHG	CYP4B1		0.00104777	0.138525	-0.137477	CHH	SUCO		0.634728	0.00136462	0.633364	CHG	LPPR5		0.00280323	0.118488	-0.115685	CHH	YY1AP1		0.0747499	0.000793172	0.0739567	CHH	ATP13A2		0.000196201	0.0907863	-0.0905901	CHH	MIR181A1HG		0.0833041	0.00291532	0.0803888
RP11-329A14.1	0.157375	0.00547737	0.151897		0.00141955	0.080948	-0.0795285	CHG	PADI2		0.191802	0.000878219	0.190924	CHH	CYP4B1		0.000442933	0.14182	-0.141377	CHH	SUCO		0.838938	0.267738	0.571201	CG	LPPR5		0.00222082	0.117956	-0.115735	CHH	MSTO2P		0.172739	0.000911342	0.171828	CHH	ATP13A2		0.00352632	0.216934	-0.213407	CHH	AC096677.1		0.214882	0.000767351	0.214115
AL645730.1	0.0710618	0.000464261	0.0705976		0.000303218	0.0612948	-0.0609916	CHH	Y_RNA		0.10729	0.000463377	0.106827	CHH	FOXD2		0.00107294	0.0618986	-0.0608257	CHH	RABGAP1L		0.0688301	0.0013692	0.0674609	CHH	FRRS1		0.000251412	0.111833	-0.111582	CHG	MSTO2P		0.111292	0.000619698	0.110673	CHH	SDHB		0.00352632	0.216934	-0.213407	CHH	NAV1		0.223783	0.000563782	0.223219
AL162430.1	0.0693871	0.00201702	0.0673701		0.000469586	0.18312	-0.18265	CHH	PADI1		0.10729	0.000463377	0.106827	CHH	FOXD2-AS1		0.00021271	0.086583	-0.0863703	CHG	RABGAP1L		0.700294	0.242693	0.457602	CG	FRRS1		0.000760401	0.359786	-0.359026	CHH	TSACC		0.0900557	0.000642884	0.0894128	CHH	PADI2		0.00041566	0.105116	-0.104701	CHH	RP11-465N4.4		0.143676	0.000983916	0.142692
snoU13	0.0885518	0.000333562	0.0882183		0.000255892	0.0904695	-0.0902136	CHH	PADI1		0.102952	0.000599813	0.102352	CHH	RP11-193P11.3		0.000223265	0.0681237	-0.0679005	CHH	TNR		0.156239	0.000372214	0.155867	CHH	AGL		0.000760401	0.359786	-0.359026	CHH	CCT3		0.0783241	0.000424032	0.0779001	CHG	PADI2		0.0005266	0.135057	-0.13453	CHH	RP11-510N19.3		0.158254	0.000881772	0.157372
TTC39A	0.0901672	0.000928811	0.0892384		0.00471323	0.0901437	-0.0854305	CHH	PADI1		0.134205	0.0133132	0.120892	CHH	SLC5A9		0.401214	0.806226	-0.405012	CG	RFWD2		0.203772	0.000370779	0.203401	CHG	AGL		0.00103255	0.524345	-0.523312	CHG	TSACC		0.0613165	0.000408712	0.0609078	CHH	Y_RNA		0.00186332	0.0814079	-0.0795446	CHH	PPP1R12B		0.101765	0.000671535	0.101093
TTC39A	0.202996	0.000406954	0.202589		0.000856943	0.102701	-0.101844	CHH	PADI1		0.0645101	0.00112808	0.063382	CHH	SLC5A9		0.000240183	0.0797971	-0.0795569	CHH	RASAL2-AS1		0.066587	0.000241441	0.0663455	CHH	GPR88		0.00103255	0.524345	-0.523312	CHG	CCT3		0.181319	0.000723535	0.180595	CHH	PADI1		0.000656969	0.130888	-0.130231	CHH	TMEM183A		0.227155	0.000623475	0.226531
OSBPL9	0.0805521	0.00166978	0.0788823		0.000379147	0.0893644	-0.0889853	CHG	PADI1		0.158841	0.00419474	0.154646	CHH	RP11-329A14.1		0.00579482	0.0981831	-0.0923883	CHH	RASAL2-AS1		0.0523608	0.000139764	0.052221	CHH	RP11-411H5.1		0.267333	0.863094	-0.595761	CG	TSACC		0.0927428	0.00232933	0.0904135	CHH	PADI1		0.000683066	0.352335	-0.351652	CHH	PPFIA4		0.0956097	0.000621701	0.094988
RP4-657D16.6	0.111637	0.00028569	0.111351		0.000405615	0.0595315	-0.0591259	CHH	PADI4		0.071568	0.000344734	0.0712233	CHH	AL162430.1		0.000155024	0.121362	-0.121207	CHH	RN7SL374P		0.051176	0.000873168	0.0503029	CHH	RP11-82O2.2		0.267333	0.863094	-0.595761	CG	CCT3		0.0761236	0.00162164	0.074502	CHH	PADI1		0.000898864	0.174637	-0.173738	CHH	RP11-90O23.1		0.0573511	0.00035086	0.0570002
AL589663.1	0.124014	0.00519629	0.118817		0.000457668	0.0900355	-0.0895778	CHH	snoU13		0.0886813	0.000365771	0.0883155	CHH	snoU13		0.000155024	0.121362	-0.121207	CHH	AXDND1		0.0672255	0.000224008	0.0670015	CHH	COL11A1		0.316881	0.917663	-0.600782	CG	C1orf61		0.10251	0.000798935	0.101711	CHH	PADI1		0.00399222	0.112053	-0.108061	CHH	AC096645.1		0.253141	0.00908026	0.244061
TXNDC12	0.0665721	0.000311539	0.0662605		0.000666696	0.164439	-0.163772	CHH	ARHGEF10L		0.311696	0.0860571	0.225639	CG	TTC39A		0.000444833	0.103216	-0.102771	CHH	AXDND1		0.0531312	0.000152058	0.0529791	CHH	RP11-251P6.1		0.00332261	0.190636	-0.187313	CHH	APOA1BP		0.0595502	0.000554256	0.058996	CHH	PADI4		0.000462916	0.110427	-0.109964	CHH	PIK3C2B		0.157642	0.00157581	0.156066
RP11-155O18.6	0.165192	0.000548656	0.164644		0.000547801	0.152653	-0.152105	CHH	ARHGEF10L		0.133036	0.0141014	0.118934	CHH	TTC39A		0.00204142	0.138402	-0.136361	CHH	RP11-12M5.1		0.910702	0.625064	0.285638	CG	RP5-947P14.1		0.000822609	0.182262	-0.181439	CHG	APOA1BP		0.0881114	0.000594776	0.0875166	CHH	snoU13		0.00415913	0.112334	-0.108175	CHH	RP11-430C7.4		0.12989	0.00323206	0.126658
RP11-155O18.6	0.220792	0.00044009	0.220352		0.00050201	0.119471	-0.118969	CHH	RP11-174G17.2		0.203383	0.000376889	0.203006	CHG	TTC39A		0.00380801	0.195118	-0.19131	CHH	QSOX1		0.305779	0.000666676	0.305112	CHH	SLC25A24		0.000194792	0.0661986	-0.0660038	CHH	GPATCH4		0.161033	0.000959827	0.160073	CHH	ARHGEF10L		0.000725173	0.297923	-0.297197	CHH	CNTN2		0.178734	0.000896347	0.177837
ZCCHC11	0.0892331	0.000284374	0.0889487		0.000935851	0.209793	-0.208857	CHH	ALDH4A1		0.0956099	0.00112708	0.0944828	CHH	GAPDHP51		0.000391363	0.168758	-0.168367	CHG	QSOX1		0.250912	0.00464417	0.246268	CHG	SLC25A24		0.484869	0.859951	-0.375082	CG	RP11-284F21.10		0.148431	0.00566287	0.142768	CHH	RP11-174G17.2		0.000780262	0.25509	-0.25431	CHG	CNTN2		0.0582972	0.00453866	0.0537585
ZCCHC11	0.107712	0.000741043	0.106971		0.000973165	0.250074	-0.249101	CHG	ALDH4A1		0.0806113	0.000297474	0.0803139	CHH	OSBPL9		0.000342118	0.0954176	-0.0950755	CHH	AL358354.1		0.084601	0.000341857	0.0842592	CHH	AKNAD1		0.484869	0.859951	-0.375082	CG	BCAN		0.199646	0.000957654	0.198688	CHH	ALDH4A1		0.000997181	0.194248	-0.193251	CHH	RP11-576D8.4		0.0774501	0.00212723	0.0753228
FAM159A	0.170352	0.000742006	0.16961		0.00344615	0.0862465	-0.0828003	CHH	ALDH4A1		0.111589	0.000386727	0.111202	CHH	RP4-657D16.6		0.000336791	0.11605	-0.115713	CHG	AL358354.1		0.051786	0.00148604	0.0503	CHH	RP11-20O24.4		0.478984	0.916467	-0.437483	CG	BCAN		0.25029	0.000835272	0.249455	CHG	ALDH4A1		0.000997181	0.194248	-0.193251	CHH	LEMD1		0.0949958	0.000541633	0.0944542
FAM159A	0.240938	0.0214516	0.219486		0.0038026	0.134465	-0.130662	CHH	ALDH4A1		0.124535	0.0049213	0.119614	CHH	AL589663.1		0.000625169	0.257967	-0.257342	CHH	RP11-46A10.4		0.72114	0.123493	0.597646	CG	TMEM167B		0.000424224	0.107839	-0.107415	CHH	NES		0.086308	0.000907406	0.0854006	CHH	ALDH4A1		0.000557869	0.235616	-0.235058	CHH	CDK18		0.0576012	0.000529137	0.0570721
RN7SL62P	0.0733946	0.00172008	0.0716745		0.000522082	0.0766896	-0.0761675	CHH	UBR4		0.0666438	0.000520291	0.0661235	CHH	TXNDC12		0.000222013	0.107112	-0.10689	CHH	STX6		0.172341	0.000727526	0.171613	CHH	SCARNA2		0.113608	0.526227	-0.412619	CG	CRABP2		0.131745	0.00192245	0.129823	CHH	ALDH4A1		0.000535453	0.285011	-0.284475	CHG	CDK18		0.0605575	0.00276597	0.0577915
SLC25A3P1	0.0581189	0.000446314	0.0576726		0.000755565	0.111561	-0.110806	CHH	AL137127.1		0.166906	0.000497036	0.166409	CHH	RP11-155O18.6		0.00108679	0.188374	-0.187287	CHH	RGS8		0.253511	0.000659407	0.252852	CHG	PSRC1		0.378443	0.916404	-0.537961	CG	PRCC		0.0659951	0.00039255	0.0656025	CHH	UBR4		0.00180141	0.0702689	-0.0684675	CHH	CTSE		0.0614739	0.00172798	0.0597459
CDCP2	0.0812646	0.00204669	0.0792179		0.00650199	0.0973957	-0.0908937	CHH	AL137127.1		0.221026	0.000425946	0.2206	CHG	RP11-155O18.6		0.000652266	0.179727	-0.179074	CHG	RGS8		0.206328	0.00067965	0.205648	CHH	PSRC1		0.351226	0.880479	-0.529253	CG	SH2D2A		0.111641	0.00390539	0.107735	CHH	AL137127.1		0.00295459	0.117089	-0.114135	CHH	SRGAP2		0.171729	0.000968725	0.17076
SSBP3	0.235963	0.00077513	0.235187		0.000313677	0.102707	-0.102393	CHG	UBR4		0.441506	0.0974433	0.344062	CG	CC2D1B		0.001046	0.116004	-0.114958	CHH	IVNS1ABP		0.883144	0.488891	0.394253	CG	PSRC1		0.00140877	0.162835	-0.161426	CHH	NTRK1		0.0973516	0.0078015	0.0895501	CHH	AL137127.1		0.00355051	0.123237	-0.119686	CHH	C4BPB		0.144171	0.00459965	0.139571
SSBP3	0.454425	0.136142	0.318283		0.000329313	0.095018	-0.0946887	CHH	UBR4		0.102634	0.00034196	0.102292	CHH	ZCCHC11		0.000177372	0.0887136	-0.0885362	CHH	RP11-669M2.2		0.440065	0.134983	0.305082	CG	SORT1		0.000292528	0.192662	-0.19237	CHG	NTRK1		0.0989996	0.00114029	0.0978594	CHH	UBR4		0.000416409	0.118567	-0.118151	CHH	CD55		0.0663363	0.000526821	0.0658094
MROH7-TTC4	0.880642	0.375496	0.505146		0.000732484	0.113693	-0.11296	CHH	UBR4		0.103824	0.00290432	0.10092	CHG	ZCCHC11		0.000382013	0.0898343	-0.0894522	CHG	RP11-463J7.3		0.177736	0.00112909	0.176607	CHH	EPS8L3		0.00294165	0.0662256	-0.063284	CHH	CD1C		0.109228	0.00100983	0.108218	CHG	UBR4		0.000962017	0.0972793	-0.0963172	CHH	RP11-459K23.2		0.175592	0.000429821	0.175162
RP11-67L3.2	0.758949	0.226717	0.532232		0.000593365	0.143604	-0.143011	CHG	UBR4		0.176061	0.000650261	0.175411	CHG	FAM159A		0.00188607	0.113805	-0.111919	CHH	RP11-463J7.3		0.266252	0.015444	0.250808	CHH	RP4-773N10.4		0.00207062	0.214853	-0.212783	CHH	CD1C		0.093557	0.000437333	0.0931197	CHH	UBR4		0.000255687	0.0504457	-0.05019	CHH	IRF6		0.0851917	0.000577898	0.0846138
C1orf177	0.791959	0.278378	0.513581		0.000483044	0.0909114	-0.0904283	CHH	UBR4		0.243568	0.00123807	0.24233	CHH	FAM159A		0.000180484	0.0760218	-0.0758413	CHH	RN7SKP126		0.123791	0.000340477	0.123451	CHH	RP4-773N10.4		0.000442497	0.12138	-0.120937	CHH	RP11-740C1.2		0.117218	0.000409856	0.116808	CHG	UBR4		0.00240823	0.0558941	-0.0534859	CHH	SYT14		0.0851917	0.000577898	0.0846138
RP11-67L3.4	0.532668	0.16916	0.363508		0.00050436	0.149675	-0.14917	CHG	UBR4		0.0873407	0.000753384	0.0865873	CHH	RN7SL62P		0.00254282	0.0634925	-0.0609497	CHH	RP11-448G4.2		0.132901	0.00255325	0.130347	CHH	SNORA25		0.000301502	0.0640793	-0.0637778	CHH	OR10AE1P		0.0942661	0.000614898	0.0936512	CHH	UBR4		0.0009839	0.0834895	-0.0825056	CHH	RP11-122M14.3		0.226831	0.00760305	0.219228
DHCR24	0.532668	0.16916	0.363508		0.00607988	0.116087	-0.110007	CHH	UBR4		0.0600359	0.000245342	0.0597905	CHH	ECHDC2		0.000342382	0.116464	-0.116122	CHH	LHX9		0.0744724	0.00191624	0.0725562	CHH	LAMTOR5-AS1		0.175826	0.558905	-0.383079	CG	C1orf204		0.123419	0.000495465	0.122924	CHG	UBR4		0.00155787	0.195236	-0.193678	CHH	AL592063.1		0.413038	0.000451489	0.412586
BSND	0.120169	0.00157816	0.118591		0.000284077	0.0923916	-0.0921076	CHH	UBR4		0.0576719	0.00111734	0.0565546	CHH	RP4-631H13.6		0.000254161	0.0908333	-0.0905792	CHH	MIR181A1HG		0.0744724	0.00191624	0.0725562	CHH	LAMTOR5		0.129352	0.514506	-0.385153	CG	CCDC19		0.121323	0.00073626	0.120587	CHH	UBR4		0.000192413	0.0756672	-0.0754748	CHH	PROX1-AS1		0.75616	0.107902	0.648258
BSND	0.273244	0.00159472	0.271649		0.00199141	0.0705206	-0.0685292	CHH	UBR4		0.291184	0.0442076	0.246977	CG	RP4-784A16.5		0.00037168	0.183429	-0.183057	CHH	AC096677.1		0.0592966	0.00149731	0.0577993	CHH	AL365361.1		0.129352	0.514506	-0.385153	CG	hsa-mir-4259		0.161017	0.000743312	0.160274	CHG	UBR4		0.000859992	0.0647826	-0.0639226	CHH	KCTD3		0.67049	0.396783	0.273707
PPAP2B	0.0864001	0.00307408	0.083326		0.00035075	0.134088	-0.133737	CHH	UBR4		0.291184	0.0442076	0.246977	CG	LRP8		0.00037168	0.183429	-0.183057	CHH	NAV1		0.0701008	0.00214968	0.0679511	CHH	CEPT1		0.000274414	0.110793	-0.110518	CHH	DCAF8		0.0927485	0.000879999	0.0918685	CHH	UBR4		0.00159643	0.0785593	-0.0769629	CHH	RP11-322F10.2		0.0533966	0.00236063	0.0510359
C8B	0.128498	0.000209544	0.128289		0.000374875	0.234503	-0.234128	CHG	UBR4		0.0586654	0.00107812	0.0575872	CHH	SLC25A3P1		0.000317585	0.231354	-0.231036	CHG	AC096677.1		0.0701008	0.00214968	0.0679511	CHH	RP5-1180E21.4		0.000190047	0.0546908	-0.0545008	CHH	COPA		0.0696982	0.0026296	0.0670686	CHH	UBR4		0.00232724	0.196983	-0.194655	CHH	RP11-453O22.1		0.0729038	0.00144049	0.0714633
RP4-737A23.2	0.0549668	0.000314191	0.0546526		0.00308807	0.0532372	-0.0501491	CHH	UBR4		0.0809987	0.000405043	0.0805937	CHH	CDCP2		0.000317585	0.231354	-0.231036	CHG	NAV1		0.0840905	0.00132728	0.0827632	CHH	OVGP1		0.000251286	0.125591	-0.12534	CHH	RP11-544M22.1		0.134872	0.000599344	0.134273	CHH	UBR4		0.000245874	0.0924966	-0.0922508	CHH	AC092765.1		0.120856	0.00297846	0.117878
HNRNPA1P6	0.0851849	0.000719653	0.0844652		0.00040109	0.123942	-0.123541	CHG	MRTO4		0.233555	0.000729527	0.232826	CHH	SSBP3		0.000792648	0.105224	-0.104431	CHH	RP11-465N4.4		0.0840484	0.00123627	0.0828121	CHH	OVGP1		0.021805	0.183053	-0.161248	CHH	ITLN2		0.234266	0.000479791	0.233786	CHG	UBR4		0.00116821	0.0818459	-0.0806777	CHH	RNU6-1008P		0.0911264	0.000306555	0.0908198
TACSTD2	0.05703	0.00235349	0.0546766		0.000421888	0.0856924	-0.0852705	CHH	MRTO4		0.244089	0.0738787	0.17021	CG	SSBP3		0.00221389	0.124167	-0.121954	CHH	RP11-510N19.3		0.116955	0.00133678	0.115618	CHH	WDR77		0.000609387	0.0863913	-0.0857819	CHH	RP11-544M22.8		0.232177	0.0109791	0.221198	CHH	MRTO4		0.00144093	0.234053	-0.232612	CHH	LEFTY2		0.140438	0.00331093	0.137127
PHBP3	0.0754013	0.00345673	0.0719446		0.00102552	0.200625	-0.199599	CHH	AKR7L		0.759077	0.327211	0.431866	CG	RP11-67L3.2		0.000235812	0.0782997	-0.0780639	CHH	PPP1R12B		0.0694056	0.00112663	0.0682789	CHH	ADORA3		0.00629769	0.131626	-0.125329	CHH	FCGR3A		0.0916164	0.000942329	0.0906741	CHH	MRTO4		0.0081662	0.160774	-0.152608	CHH	C1orf95		0.140438	0.00331093	0.137127
PHBP3	0.0674716	0.00047144	0.0670001		0.0012251	0.207748	-0.206523	CHG	AKR7L		0.812203	0.263985	0.548218	CG	C1orf177		0.000453281	0.13099	-0.130536	CHH	TMEM183A		0.104374	0.000499778	0.103874	CHH	ADORA3		0.000390272	0.103634	-0.103243	CHH	RNA5SP61		0.21853	0.00447758	0.214052	CHG	AKR7L		0.00275158	0.115387	-0.112635	CHH	RP11-275O4.3		0.168626	0.000434142	0.168192
FGGY	0.135725	0.00108709	0.134638		0.000765677	0.145401	-0.144636	CHH	RNU6-1099P		0.121812	0.00126604	0.120546	CHH	BSND		0.000850337	0.4129	-0.412049	CHH	PPFIA4		0.128716	0.000480767	0.128236	CHG	WNT2B		0.193574	0.544397	-0.350823	CG	LMX1A		0.233681	0.00652429	0.227157	CHH	AKR7L		0.000979984	0.0786553	-0.0776753	CHH	RP4-566D2.1		0.168626	0.000434142	0.168192
NFIA	0.738928	0.086154	0.652775		0.000593957	0.158287	-0.157693	CHG	RNU6-1099P		0.278064	0.000837411	0.277226	CHG	BSND		0.230513	0.728592	-0.498079	CG	PPFIA4		0.177746	0.000407932	0.177338	CHH	WNT2B		0.456495	0.879595	-0.423099	CG	RP11-276E17.2		0.145529	0.00100931	0.14452	CHH	RNU6-1099P		0.000474756	0.113286	-0.112811	CHH	C1orf35		0.160718	0.000796309	0.159922
NFIA	0.702859	0.0920546	0.610805		0.00139978	0.103544	-0.102144	CHH	AKR7A2		0.131815	0.00688313	0.124932	CHH	C8B		0.247743	0.70334	-0.455597	CG	PPFIA4		0.120412	0.00267983	0.117733	CHH	CAPZA1		0.000295801	0.14629	-0.145994	CHH	RP11-277B15.2		0.158545	0.000810111	0.157735	CHG	RNU6-1099P		0.0987292	0.420523	-0.321794	CG	HIST3H2BB		0.220682	0.000835218	0.219846
RP11-430G17.3	0.438616	0.116742	0.321874		0.000694915	0.227081	-0.226386	CHG	AKR7A2		0.0869497	0.00273626	0.0842134	CHH	HNRNPA1P6		0.000394915	0.174784	-0.174389	CHH	RP11-90O23.1		0.610387	0.00113625	0.609251	CHG	PPM1J		0.238594	0.778563	-0.539969	CG	RP11-104L21.3		0.101096	0.000499874	0.100596	CHH	AKR7A2		0.000279217	0.0871911	-0.0869119	CHH	FTH1P2		0.134537	0.000702779	0.133834
Y_RNA	0.0924562	0.000499119	0.0919571		0.000584063	0.0956037	-0.0950196	CHH	CAPZB		0.95708	0.681287	0.275794	CG	RP4-592A1.4		0.00421527	0.112096	-0.107881	CHH	AC096645.1		0.610387	0.00113625	0.609251	CHG	RP11-426L16.9		0.459296	0.870351	-0.411055	CG	RP1-313L4.3		0.227344	0.000465718	0.226878	CHG	AKR7A2		0.329747	0.603037	-0.273291	CG	CCSAP		0.18419	0.000901687	0.183289
AL138847.1	0.0956395	0.00123087	0.0944087		0.000242974	0.0543627	-0.0541197	CHH	CAPZB		0.0572917	0.000324377	0.0569673	CHH	TACSTD2		0.00621185	0.130213	-0.124001	CHH	PIK3C2B		0.142496	0.00123387	0.141262	CHH	PPM1J		0.00287157	0.124366	-0.121494	CHH	ADCY10		0.0956518	0.00118178	0.09447	CHH	CAPZB		0.00740654	0.223062	-0.215656	CHG	SIPA1L2		0.154878	0.000567563	0.15431
RP4-792G4.2	0.133951	0.00267587	0.131275		0.00103649	0.221309	-0.220272	CHH	NBL1		0.0749724	0.00374529	0.0712272	CHH	PHBP3		0.00663205	0.113888	-0.107256	CHH	RP11-430C7.4		0.142496	0.00123387	0.141262	CHH	RP11-426L16.9		0.000265972	0.2732	-0.272934	CHG	ADCY10		0.0549435	0.00071209	0.0542314	CHH	CAPZB		0.000618496	0.148778	-0.14816	CHH	SIPA1L2		0.116998	0.000899841	0.116098
ALG6	0.123996	0.0011162	0.12288		0.000694599	0.150499	-0.149804	CHG	NBL1		0.125003	0.000385974	0.124617	CHH	FGGY		0.00142369	0.314502	-0.313078	CHH	CNTN2		0.218206	0.00115263	0.217053	CHG	PPM1J		0.000260332	0.0743509	-0.0740906	CHH	RP4-738P11.3		0.277702	0.0632729	0.214429	CG	NBL1		0.183415	0.579143	-0.395728	CG	RP5-827C21.2		0.177327	0.000945071	0.176382
ITGB3BP	0.285489	0.00066416	0.284825		0.000450613	0.129341	-0.128891	CHH	TMCO4		0.711041	0.146994	0.564047	CG	NFIA		0.000377797	0.190226	-0.189848	CHH	RP11-576D8.4		0.218206	0.00115263	0.217053	CHG	RP11-426L16.9		0.000255715	0.126795	-0.126539	CHH	ATP1B1		0.21746	0.00102622	0.216434	CHH	NBL1		0.000861953	0.051223	-0.0503611	CHH	TARBP1		0.0607388	0.0048303	0.0559085
ITGB3BP	0.341466	0.000684005	0.340782		0.000865504	0.176836	-0.175971	CHG	TMCO4		0.472362	0.15732	0.315042	CG	RP11-430G17.3		0.000377797	0.190226	-0.189848	CHH	LEMD1		0.132325	0.000509039	0.131816	CHH	PPM1J		0.317264	0.815104	-0.49784	CG	RP1-206D15.3		0.150588	0.000891534	0.149697	CHG	NBL1		0.001084	0.166547	-0.165463	CHH	RP11-382D8.5		0.067844	0.000232905	0.0676111
ITGB3BP	0.638593	0.105754	0.532839		0.000286766	0.0584206	-0.0581339	CHH	PLA2G2A		0.0925481	0.000472586	0.0920755	CHH	Y_RNA		0.00048658	0.243159	-0.242672	CHH	CDK18		0.123906	0.00116491	0.122742	CHH	FAM19A3		0.00327008	0.136254	-0.132984	CHH	METTL13		0.127964	0.000864391	0.1271	CHH	TMCO4		0.000227537	0.0678519	-0.0676243	CHH	RP11-385F5.5		0.160435	0.000516617	0.159918
RAVER2	0.0797051	0.000255971	0.0794491		0.000258668	0.0687714	-0.0685127	CHH	PLA2G2A		0.0509652	0.000222075	0.0507431	CHH	DOCK7		0.000436335	0.293765	-0.293328	CHG	CDK18		0.0505532	0.000435017	0.0501182	CHH	RP4-591B8.3		0.00233178	0.0556748	-0.053343	CHH	RP3-395P12.2		0.175855	0.000990546	0.174864	CHG	TMCO4		0.00181347	0.072399	-0.0705855	CHH	RYR2		0.202634	0.000524946	0.202109
RP5-1044H5.2	0.0742651	0.0023725	0.0718926		0.000526782	0.0949888	-0.094462	CHH	RP3-340N1.2		0.0957317	0.00474743	0.0909843	CHH	AL138847.1		0.000221405	0.068031	-0.0678096	CHH	CTSE		0.0905959	0.00170014	0.0888958	CHH	TRIM33		0.000513805	0.262137	-0.261623	CHH	GAS5-AS1		0.0585354	0.000655213	0.0578802	CHH	PLA2G2A		0.00284375	0.137592	-0.134748	CHH	RN7SKP195		0.102657	0.000631917	0.102025
RNU2-15P	0.116481	0.000361608	0.116119		0.000370478	0.0575946	-0.0572242	CHH	UBXN10		0.127368	0.000403639	0.126964	CHH	RP4-792G4.2		0.000215248	0.108385	-0.108169	CHH	SRGAP2		0.0507342	0.000310933	0.0504232	CHH	RP4-663N10.1		0.000517741	0.352999	-0.352481	CHG	GAS5-AS1		0.0771547	0.000433445	0.0767213	CHH	PLA2G2A		0.000769035	0.0771673	-0.0763983	CHH	MTND5P18		0.109612	0.00504795	0.104564
IL12RB2	0.0647994	0.00194826	0.0628511		0.000144073	0.0592565	-0.0591125	CHH	RP3-340N1.6		0.124128	0.00140748	0.122721	CHH	ALG6		0.00354226	0.122886	-0.119344	CHH	C4BPB		0.0684271	0.000215986	0.0682111	CHH	TCEB1P20		0.00139894	0.135116	-0.133717	CHH	RABGAP1L		0.0950447	0.000683157	0.0943616	CHH	RP3-340N1.2		0.0014465	0.07975	-0.0783035	CHH	RP11-544D21.2		0.10823	0.000544653	0.107685
SERBP1	0.102275	0.00128275	0.100992		0.00197575	0.0614457	-0.0594699	CHG	RP3-340N1.6		0.311455	0.000938489	0.310516	CHH	ITGB3BP		0.000409128	0.114811	-0.114402	CHH	CD55		0.0755282	0.000922422	0.0746058	CHH	RNU6-817P		0.00019905	0.107113	-0.106914	CHH	RP4-809F4.1		0.0576217	0.000640587	0.0569811	CHH	UBXN10		0.00226763	0.0581968	-0.0559291	CHH	RP11-544D21.2		0.270738	0.00129787	0.26944
RP11-393N21.1	0.583214	0.111165	0.472049		0.00122231	0.148047	-0.146824	CHH	VWA5B1		0.356162	0.000438439	0.355723	CHG	ITGB3BP		0.000252446	0.0974379	-0.0971855	CHH	RP11-459K23.2		0.0584611	0.000440878	0.0580202	CHH	RP11-27K13.3		0.000199575	0.168839	-0.16864	CHG	RP4-809F4.1		0.0630853	0.00173057	0.0613548	CHH	RP3-340N1.6		0.000399235	0.12536	-0.124961	CHH	RP11-177F11.1		0.500553	0.000724453	0.499828
ARL5AP3	0.896948	0.616092	0.280856		0.00155177	0.169105	-0.167553	CHG	VWA5B1		0.0797704	0.000248843	0.0795216	CHH	RAVER2		0.000285196	0.0561304	-0.0558452	CHH	SYT14		0.0583015	0.000321598	0.0579799	CHH	MIR942		0.00035446	0.0525028	-0.0521483	CHH	RP5-1114G22.2		0.0614836	0.00568606	0.0557976	CHG	RP3-340N1.6		0.000306666	0.174514	-0.174207	CHH	RP11-80B9.4		0.190989	0.00483534	0.186153
ZRANB2-AS2	0.0591844	0.00143757	0.0577468		0.000232725	0.0663319	-0.0660992	CHH	PINK1		0.47392	0.120955	0.352965	CG	RAVER2		0.000174711	0.1019	-0.101726	CHH	SERTAD4		0.0583015	0.000321598	0.0579799	CHH	TTF2		0.45065	0.817057	-0.366407	CG	RFWD2		0.140711	0.00135835	0.139352	CHH	VWA5B1		0.285728	0.642225	-0.356497	CG	OPN3		0.250317	0.000689161	0.249628
LRRIQ3	0.824272	0.223921	0.600351		0.000335154	0.159838	-0.159503	CHH	AL391357.1		0.242439	0.0789809	0.163458	CG	DNAJC6		0.0274426	0.112184	-0.0847413	CHH	RP11-122M14.3		0.0973624	0.000438875	0.0969236	CHG	MIR942		0.181274	0.682284	-0.50101	CG	C1orf220		0.168035	0.00132691	0.166708	CHG	VWA5B1		0.000885522	0.16525	-0.164365	CHH	RP11-278H7.3		0.188282	0.00916262	0.17912
C1orf173	0.211954	0.00480027	0.207153		0.000293978	0.151363	-0.151069	CHG	AL391357.1		0.0853265	0.000543395	0.0847831	CHH	RP5-1044H5.2		0.00286724	0.20033	-0.197462	CHH	AL592063.1		0.0973624	0.000438875	0.0969236	CHG	TTF2		0.181274	0.682284	-0.50101	CG	C1ORF220		0.277144	0.0577425	0.219401	CG	CAMK2N1		0.00267965	0.126209	-0.123529	CHH	SMYD3		0.188282	0.00916262	0.17912
C1orf173	0.259616	0.000817199	0.258799		0.000481191	0.0927039	-0.0922227	CHH	AL391357.1		0.118255	0.00234926	0.115905	CHH	RNU2-15P		0.00140991	0.0559364	-0.0545264	CHH	RP11-323I1.1		0.0654865	0.00237441	0.0631121	CHH	PSMC1P12		0.00500639	0.0873548	-0.0823484	CHH	PTPN2P1		0.0662986	0.000571025	0.0657276	CHH	PINK1		0.00372469	0.0888643	-0.0851396	CHH	RP11-439E19.10		0.333802	0.00148894	0.332314
RP11-510C10.4	0.139802	0.00115381	0.138649		0.000481191	0.0927039	-0.0922227	CHH	PINK1-AS		0.070755	0.00204486	0.0687102	CHH	IL12RB2		0.00175199	0.075702	-0.07395	CHH	PROX1-AS1		0.072444	0.000359112	0.0720849	CHH	NOTCH2P1		0.000650806	0.0638886	-0.0632378	CHH	SETP10		0.175637	0.000662191	0.174975	CHH	AL391357.1		0.000193212	0.0620718	-0.0618785	CHH	RP11-439E19.10		0.333802	0.00148894	0.332314
ACADM	0.370318	0.107863	0.262455		0.000567041	0.358673	-0.358106	CHH	DDOST		0.108122	0.000229614	0.107893	CHH	SERBP1		0.478232	0.891046	-0.412814	CG	PROX1		0.430825	0.126956	0.303869	CG	HIST2H2BA		0.00362656	0.0543597	-0.0507331	CHG	SETP10		0.0927406	0.000418731	0.0923219	CHH	AL391357.1		0.223726	0.745081	-0.521355	CG	OR11L1		0.0903341	0.000675566	0.0896585
RP4-682C21.5	0.370318	0.107863	0.262455		0.176625	0.724963	-0.548338	CG	DDOST		0.790595	0.365963	0.424632	CG	RPL31P12		0.478232	0.891046	-0.412814	CG	PROX1-AS1		0.430825	0.126956	0.303869	CG	RP11-439A17.10		0.0156608	0.0974284	-0.0817677	CHH	AL160286.1		0.0927406	0.000418731	0.0923219	CHH	PINK1-AS		0.000646094	0.199729	-0.199083	CHH	ZNF672		0.129201	0.000475228	0.128726
USP33	0.0691297	0.00620309	0.0629266		0.207534	0.669746	-0.462212	CG	KIF17		0.831365	0.239067	0.592298	CG	LRRIQ3		0.00106518	0.0648099	-0.0637447	CHH	KCTD3		0.430825	0.126956	0.303869	CG	RP11-439A17.4		0.0156608	0.0974284	-0.0817677	CHH	AXDND1		0.199865	0.00142344	0.198442	CHH	DDOST		0.00743866	0.214763	-0.207324	CHH	RP11-809C18.5		0.161193	0.000596097	0.160597
AC093430.1	0.0662495	0.000974483	0.065275		0.00200195	0.0533954	-0.0513935	CHH	EIF4G3		0.219976	0.00115891	0.218817	CHH	C1orf173		0.225135	0.681166	-0.456032	CG	ESRRG		0.519472	0.149891	0.369581	CG	RP11-439A17.10		0.710675	0.940163	-0.229488	CG	CEP350		0.0534077	0.0003205	0.0530872	CHH	EIF4G3		0.00105083	0.173104	-0.172053	CHG	RP11-809C18.5		0.161193	0.000596097	0.160597
HNRNPA1P64	0.10395	0.000249743	0.1037		0.000237947	0.0786795	-0.0784415	CHH	EIF4G3		0.267265	0.00109346	0.266171	CHG	C1orf173		0.000965025	0.0844902	-0.0835251	CHH	RP11-322F10.2		0.519472	0.149891	0.369581	CG	RP11-439A17.4		0.000372603	0.177452	-0.17708	CHH	Y_RNA		0.0725412	0.000414529	0.0721267	CHH	EIF4G3		0.000438284	0.0676343	-0.067196	CHH	LARP4B		0.305659	0.00246235	0.303197
RN7SKP247	0.137364	0.000630032	0.136734		0.00117091	0.0730537	-0.0718827	CHH	EIF4G3		0.12956	0.00119411	0.128365	CHH	RP11-510C10.4		0.00122304	0.197213	-0.19599	CHH	RP11-453O22.1		0.15199	0.00082756	0.151162	CHH	AL583842.2		0.0031652	0.070435	-0.0672698	CHH	XPR1		0.1095	0.00335204	0.106148	CHH	ECE1		0.00165212	0.149789	-0.148137	CHH	RP11-526P5.1		0.365163	0.000875452	0.364288
TTLL7	0.0704826	0.000170193	0.0703124		0.00791916	0.0848514	-0.0769322	CHH	ECE1		0.0650496	0.00144526	0.0636043	CHH	USP33		0.000867535	0.0925666	-0.091699	CHH	AC092765.1		0.072219	0.000201229	0.0720178	CHH	RP11-782C8.1		0.000524375	0.0857135	-0.0851892	CHH	XPR1		0.0910033	0.00652389	0.0844794	CHG	ECE1		0.00153785	0.145213	-0.143675	CHH	RP11-195B3.1		0.281042	0.000666086	0.280375
SAMD13	0.671763	0.100945	0.570818		0.000221015	0.0846345	-0.0844135	CHG	ECE1		0.0662511	0.00059753	0.0656536	CHH	AC093430.1		0.0002508	0.0548131	-0.0545623	CHH	FAM177B		0.0928486	0.000585819	0.0922628	CHH	LINC00623		0.00021986	0.142736	-0.142516	CHH	GS1-122H1.3		0.142215	0.00564633	0.136569	CHH	HS6ST1P1		0.0018916	0.217758	-0.215866	CHG	RP11-195B3.1		0.0624391	0.00388997	0.0585491
RPF1	0.0601086	0.000232752	0.0598758		0.00319989	0.126029	-0.122829	CHH	ECE1		0.113291	0.000371927	0.112919	CHH	HNRNPA1P64		0.00210652	0.0818847	-0.0797782	CHH	RNU6-1008P		0.0974671	0.00079889	0.0966682	CHH	RP11-315I20.1		0.000294659	0.0929578	-0.0926631	CHH	DHX9		0.142215	0.00564633	0.136569	CHH	NBPF2P		0.00316153	0.194667	-0.191505	CHH	KLF6		0.0624391	0.00388997	0.0585491
GNG5	0.144113	0.000247714	0.143865		0.00021396	0.091117	-0.0909031	CHG	ECE1		0.115322	0.000484422	0.114838	CHH	RN7SKP247		0.000473976	0.221284	-0.22081	CHH	LEFTY2		0.0974671	0.00079889	0.0966682	CHH	RBM8A		0.151604	0.632586	-0.480981	CG	LAMC2		0.185503	0.000637059	0.184866	CHG	HS6ST1P1		0.00135715	0.144569	-0.143212	CHG	KLF6		0.131867	0.000530109	0.131337
SPATA1	0.144113	0.000247714	0.143865		0.00322732	0.140347	-0.137119	CHH	HS6ST1P1		0.0705446	0.000378863	0.0701657	CHH	TTLL7		0.000374254	0.143325	-0.14295	CHH	C1orf95		0.0696018	0.00112498	0.0684768	CHH	ITGA10		0.105564	0.520472	-0.414908	CG	ARPC5		0.185503	0.000637059	0.184866	CHG	NBPF2P		0.00211788	0.277585	-0.275467	CHH	KLF6		0.131867	0.000530109	0.131337
AC104169.1	0.100108	0.000311726	0.0997967		0.00322732	0.140347	-0.137119	CHH	NBPF2P		0.059833	0.00191785	0.0579151	CHH	RPF1		0.00228256	0.0580221	-0.0557395	CHH	CDC42BPA		0.104383	0.000845151	0.103538	CHH	BCL9		0.105564	0.520472	-0.414908	CG	RGL1		0.13616	0.000478863	0.135681	CHH	NBPF3		0.00168889	0.262647	-0.260958	CHG	KLF6		0.0702923	0.00123555	0.0690568
MCOLN2	0.236002	0.000600299	0.235402		0.000452675	0.168605	-0.168152	CHG	HS6ST1P1		0.144417	0.000404688	0.144012	CHH	GNG5		0.00205326	0.115368	-0.113314	CHH	RP11-275O4.3		0.0729718	0.00200791	0.0709639	CHH	GPR89B		0.000145892	0.0560489	-0.0559031	CHH	RN7SKP156		0.184253	0.000431489	0.183821	CHG	NBPF3		0.000982357	0.302891	-0.301909	CHH	LINC00704		0.131514	0.00181616	0.129697
WDR63	0.236002	0.000600299	0.235402		0.000452675	0.168605	-0.168152	CHG	NBPF2P		0.144417	0.000404688	0.144012	CHH	SPATA1		0.00115514	0.0801242	-0.0789691	CHH	RP4-566D2.1		0.0613407	0.00762511	0.0537156	CHH	RP11-666A1.4		0.000739999	0.145304	-0.144564	CHH	RP11-309H21.3		0.143824	0.00289394	0.14093	CHH	NBPF3		0.000699291	0.180336	-0.179637	CHH	RP11-536K7.3		0.0647983	0.00397719	0.0608211
MCOLN2	0.312927	0.00140031	0.311527		0.333782	0.819109	-0.485327	CG	NBPF2P		0.124132	0.00134782	0.122784	CHH	AC104169.1		0.000324769	0.118881	-0.118557	CHH	C1orf35		0.0617678	0.00096267	0.0608051	CHG	RP11-666A1.4		0.000532034	0.0784572	-0.0779251	CHH	RP3-419C19.2		0.124461	0.00100904	0.123452	CHH	RAP1GAP		0.00452316	0.166822	-0.162299	CHH	IL15RA		0.0605735	0.000179299	0.0603942
WDR63	0.312927	0.00140031	0.311527		0.00128459	0.149003	-0.147719	CHH	NBPF3		0.859805	0.470995	0.388811	CG	LPAR3		0.459762	0.886804	-0.427042	CG	IBA57		0.0795789	0.00505913	0.0745198	CHH	RNVU1-17		0.000265438	0.0709016	-0.0706362	CHH	RP3-419C19.2		0.193172	0.00667584	0.186497	CHG	RAP1GAP		0.218614	0.52418	-0.305565	CG	GATA3-AS1		0.482574	0.140853	0.341721
WDR63	0.0628903	0.00147772	0.0614126		0.00127427	0.214142	-0.212867	CHG	NBPF3		0.269611	0.00385043	0.265761	CHH	MCOLN2		0.459762	0.886804	-0.427042	CG	IBA57-AS1		0.0793248	0.00224135	0.0770835	CHH	RP11-403I13.5		0.111346	0.494236	-0.38289	CG	snoU109		0.213429	0.0583576	0.155071	CG	RAP1GAP		0.218614	0.52418	-0.305565	CG	GATA3		0.0995568	0.00572977	0.0938271
RP11-131L23.1	0.184008	0.00176466	0.182243		0.000262478	0.136065	-0.135803	CHH	NBPF3		0.269611	0.00385043	0.265761	CHH	WDR63		0.398461	0.606831	-0.20837	CG	RNA5S5		0.0567003	0.000219223	0.0564811	CHH	RP11-403I13.10		0.111346	0.494236	-0.38289	CG	TROVE2		0.0589868	0.000328862	0.058658	CHH	USP48		0.00165174	0.246841	-0.245189	CHH	ECHDC3		0.119183	0.000944388	0.118239
BCL10	0.184008	0.00176466	0.182243		0.000308251	0.184109	-0.183801	CHG	NBPF3		0.292141	0.000650825	0.29149	CHH	MCOLN2		0.76999	0.895214	-0.125224	CG	RNA5S6		0.783303	0.293769	0.489534	CG	MTMR11		0.111346	0.494236	-0.38289	CG	UCHL5		0.0678644	0.000282016	0.0675823	CHG	USP48		0.0102814	0.154652	-0.14437	CHH	PROSER2-AS1		0.0760969	0.00212445	0.0739724
RP11-131L23.1	0.116544	0.00073563	0.115808		0.00880057	0.143809	-0.135008	CHH	NBPF3		0.292141	0.000650825	0.29149	CHH	WDR63		0.369139	0.728938	-0.359799	CG	RNA5S12		0.072676	0.000397089	0.0722789	CHH	PRPF3		0.000685144	0.155325	-0.15464	CHH	GLRX2		0.131516	0.00248635	0.12903	CHH	HSPG2		0.000978003	0.216892	-0.215914	CHH	PHYH		0.135582	0.00093055	0.134651
COL24A1	0.066182	0.00291129	0.0632707		0.00138478	0.20291	-0.201526	CHG	RAP1GAP		0.0629714	0.000690768	0.0622806	CHH	WDR63		0.369139	0.728938	-0.359799	CG	RNA5S11		0.082315	0.000298534	0.0820164	CHH	PRPF3		0.213195	0.634018	-0.420822	CG	LHX9		0.103032	0.00103564	0.101996	CHH	HSPG2		0.000626821	0.064502	-0.0638752	CHH	AL138764.1		0.0605525	0.00202059	0.0585319
CCBL2	0.0715265	0.000336968	0.0711895		0.00128096	0.167402	-0.166121	CHH	RAP1GAP		0.153999	0.000820583	0.153179	CHH	RP11-131L23.1		0.337994	0.491571	-0.153576	CG	RNA5S12		0.0703267	0.000334034	0.0699927	CHH	PRPF3		0.000863954	0.0780154	-0.0771515	CHH	RP11-553K8.5		0.108405	0.000687336	0.107717	CHH	HSPG2		0.00158937	0.117021	-0.115431	CHH	RP11-295P9.2		0.0701312	0.00173072	0.0684004
RBMXL1	0.0715265	0.000336968	0.0711895		0.00111463	0.0578057	-0.056691	CHH	USP48		0.116683	0.000662889	0.11602	CHG	RP11-131L23.1		0.378739	0.837925	-0.459185	CG	DUSP5P1		0.091321	0.00231343	0.0890076	CHH	RPRD2		0.116521	0.321496	-0.204975	CG	NR5A2		0.114052	0.0010545	0.112997	CHH	HSPG2		0.000653753	0.0900322	-0.0893785	CHH	RP11-295P9.3		0.0685541	0.00117167	0.0673824
GBP1	0.871765	0.234538	0.637228		0.00119004	0.0678381	-0.0666481	CHG	USP48		0.194726	0.000572286	0.194154	CHH	RP11-131L23.1		0.00133407	0.087225	-0.085891	CHH	FTH1P2		0.090234	0.000166898	0.0900671	CHH	PIP5K1A		0.00173415	0.0935205	-0.0917863	CHH	FAM58BP		0.255389	0.000818277	0.25457	CHH	HSPG2		0.0035119	0.164514	-0.161002	CHH	OR7E26P		0.0832401	0.00460273	0.0786374
GBP4	0.0518063	0.000184511	0.0516218		0.000401688	0.134711	-0.13431	CHH	HSPG2		0.194726	0.000572286	0.194154	CHH	BCL10		0.000963172	0.227217	-0.226254	CHG	SIPA1L2		0.0648993	0.00447286	0.0604264	CHH	PI4KB		0.000706611	0.176339	-0.175632	CHH	ELF3		0.442585	0.000643744	0.441941	CHG	HSPG2		0.00521361	0.1455	-0.140286	CHH	Y_RNA		0.263979	0.00740936	0.256569
GBP5	0.0543735	0.00131836	0.0530551		0.000555149	0.285653	-0.285098	CHG	HSPG2		0.0663523	0.00204804	0.0643043	CHH	COL24A1		0.000386526	0.147501	-0.147115	CHH	SIPA1L2		0.14264	0.000604341	0.142035	CHH	SELENBP1		0.000706611	0.176339	-0.175632	CHH	RP11-510N19.5		0.120696	0.000745563	0.11995	CHH	CELA3B		0.0012454	0.197408	-0.196163	CHH	PTPLA		0.277845	0.000508703	0.277336
RP4-620F22.3	0.172288	0.000838062	0.17145		0.00110692	0.104565	-0.103458	CHH	HSPG2		0.430888	0.0750675	0.35582	CG	PKN2		0.000432133	0.166676	-0.166244	CHH	RP11-382D8.5		0.239581	0.00070572	0.238875	CHG	SELENBP1		0.000706611	0.176339	-0.175632	CHH	RP11-465N4.4		0.230133	0.00121447	0.228918	CHH	CELA3B		0.000666073	0.157272	-0.156606	CHH	AMD1P1		0.0515282	0.000190961	0.0513372
RP4-620F22.3	0.0688417	0.00137876	0.067463		0.0028144	0.109003	-0.106189	CHH	HSPG2		0.0722676	0.00538587	0.0668817	CHH	CCBL2		0.0020466	0.0731431	-0.0710965	CHH	RYR2		0.144338	0.00389177	0.140446	CHH	SELENBP1		0.000657673	0.195162	-0.194505	CHG	ELF3		0.186981	0.00121028	0.18577	CHH	CELA3B		0.00194863	0.136753	-0.134804	CHH	DNAJC1		0.122697	0.0107791	0.111918
ZNF326	0.0769817	0.00121474	0.075767		0.00279222	0.108643	-0.105851	CHH	HSPG2		0.0722676	0.00538587	0.0668817	CHH	RBMXL1		0.000157663	0.137709	-0.137551	CHH	RN7SKP195		0.147269	0.000656266	0.146613	CHH	SELENBP1		0.000657673	0.195162	-0.194505	CHG	RP11-510N19.5		0.186981	0.00121028	0.18577	CHH	RN7SL421P		0.0014899	0.0985973	-0.0971074	CHH	SPAG6		0.159873	0.000806628	0.159066
GEMIN8P4	0.0769817	0.00121474	0.075767		0.000861532	0.151216	-0.150355	CHG	HSPG2		0.0518375	0.000201589	0.0516359	CHH	GBP4		0.00499359	0.0801836	-0.07519	CHH	MTND5P18		0.0549421	0.00336591	0.0515762	CHH	TUFT1		0.30751	0.762103	-0.454593	CG	LGR6		0.329429	0.000937164	0.328492	CHH	CELA3B		0.00135707	0.108502	-0.107145	CHH	PIP4K2A		0.390885	0.000691795	0.390193
RP4-665J23.1	0.0523426	0.00130379	0.0510388		0.000812954	0.244838	-0.244025	CHH	HSPG2		0.170461	0.000361187	0.1701	CHH	RP4-620F22.3		0.000898013	0.0899581	-0.0890601	CHH	RP11-544D21.2		0.0573547	0.000256086	0.0570986	CHH	MRPL9		0.114405	0.522644	-0.408239	CG	PCAT6		0.329429	0.000937164	0.328492	CHH	RN7SL421P		0.00295959	0.161879	-0.158919	CHH	C10orf67		0.390885	0.000691795	0.390193
PHKA1P1	0.0582988	0.000973136	0.0573257		0.000747741	0.534779	-0.534031	CHG	HSPG2		0.448099	0.0984329	0.349666	CG	LRRC8D		0.00252524	0.0610556	-0.0585304	CHH	RP11-544D21.2		0.0573547	0.000256086	0.0570986	CHH	OAZ3		0.114405	0.522644	-0.408239	CG	KDM5B		0.0527003	0.000601691	0.0520986	CHH	CELA3B		0.216495	0.824605	-0.60811	CG	MKX		0.660835	0.16101	0.499824
BRDT	0.0698339	0.000333677	0.0695002		0.000422105	0.188447	-0.188025	CHH	CELA3B		0.448099	0.0984329	0.349666	CG	RP5-943J3.2		0.00203821	0.118277	-0.116239	CHH	RP11-177F11.1		0.238267	0.00144874	0.236819	CHH	LCE2B		0.114405	0.522644	-0.408239	CG	RP11-480I12.10		0.0918943	0.00538296	0.0865113	CHH	CELA3B		0.00124743	0.466716	-0.465469	CHH	MKX		0.660835	0.16101	0.499824
BRDT	0.0574999	0.00265676	0.0548431		0.00272004	0.229379	-0.226659	CHG	CELA3B		0.0520771	0.000434803	0.0516423	CHH	RP4-665J23.1		0.00256067	0.158121	-0.155561	CHH	RP11-80B9.4		0.239217	0.000348355	0.238869	CHG	LCE2B		0.283482	0.864586	-0.581104	CG	PPFIA4		0.136313	0.00313058	0.133183	CHH	RN7SL768P		0.00121638	0.481852	-0.480636	CHG	MKX		0.386338	0.000590558	0.385747
Y_RNA	0.0636905	0.000240783	0.0634497		0.000596105	0.186455	-0.185859	CHH	CELA3B		0.898826	0.540038	0.358788	CG	BRDT		0.000185237	0.0592156	-0.0590303	CHH	PRKRIRP8		0.0541137	0.000224561	0.0538891	CHH	LCE2A		0.147357	0.674855	-0.527498	CG	PPFIA4		0.153691	0.000807941	0.152883	CHH	CELA3A		0.0023979	0.471683	-0.469285	CHH	RP11-192N10.2		0.386338	0.000590558	0.385747
RP4-586O15.1	0.721776	0.104582	0.617194		0.000596105	0.186455	-0.185859	CHH	RN7SL421P		0.0799817	0.000360784	0.079621	CHH	BRDT		0.493554	0.874805	-0.38125	CG	SDCCAG8		0.0644824	0.0024495	0.0620329	CHH	RP1-43O17.2		0.00046418	0.224063	-0.223599	CHH	ADORA1		0.153691	0.000807941	0.152883	CHH	RN7SL768P		0.00205055	0.437079	-0.435028	CHG	RP11-192N10.2		0.112074	0.000468861	0.111605
RP11-147C23.1	0.12652	0.000451891	0.126069		0.0006121	0.307947	-0.307335	CHH	CELA3B		0.0607698	0.000621002	0.0601488	CHH	BRDT		0.493554	0.874805	-0.38125	CG	FCF1P7		0.0921555	0.00136549	0.09079	CHH	LCE1E		0.00046418	0.224063	-0.223599	CHH	RP11-335O13.7		0.284521	0.00107469	0.283446	CHH	CELA3A		0.000973646	0.0679991	-0.0670255	CHH	ZNF438		0.0823322	0.0012326	0.0810996
FRRS1	0.082962	0.00412116	0.0788408		0.0006121	0.307947	-0.307335	CHH	RN7SL421P		0.450374	0.138933	0.311441	CG	ARHGAP29		0.00101026	0.165575	-0.164565	CHH	RP11-278H7.3		0.121369	0.000300712	0.121069	CHH	LCE1E		0.000673473	0.213662	-0.212988	CHH	CHIT1		0.275097	0.000766711	0.27433	CHG	CELA3A		0.00104679	0.157313	-0.156266	CHH	EPC1		0.0580303	0.000245907	0.0577844
AGL	0.157934	0.00285575	0.155078		0.000676278	0.0578244	-0.0571481	CHH	CELA3B		0.363873	0.116787	0.247087	CG	ABCD3		0.00393467	0.135749	-0.131814	CHH	SMYD3		0.172323	0.00188883	0.170434	CHH	LCE1A		0.000669691	0.267127	-0.266457	CHG	CHIT1		0.101305	0.000742881	0.100562	CHH	LINC00339		0.00366195	0.104774	-0.101112	CHH	ITGB1		0.0778684	0.000239602	0.0776288
AGL	0.203436	0.00517239	0.198263		0.000975426	0.0907316	-0.0897562	CHH	CELA3B		0.61723	0.163413	0.453817	CG	RP4-639F20.1		0.00483085	0.0889611	-0.0841302	CHH	RP11-439E19.10		0.167757	0.000503605	0.167254	CHG	LCE1A		0.0012353	0.210499	-0.209264	CHH	ATP2B4		0.101305	0.000742881	0.100562	CHH	RP1-224A6.3		0.000479432	0.0660433	-0.0655638	CHH	ITGB1		0.163049	0.00087415	0.162175
GPR88	0.0688766	0.00140198	0.0674746		0.000267442	0.122273	-0.122005	CHH	RN7SL768P		0.61723	0.163413	0.453817	CG	CNN3		0.000213413	0.0626424	-0.062429	CHH	RP11-439E19.10		0.112246	0.000262041	0.111984	CHH	SPRR2B		0.000256307	0.0972473	-0.096991	CHH	RP11-397P13.7		0.0660674	0.000901396	0.065166	CHH	LINC00339		0.000965404	0.101875	-0.10091	CHH	CCNY		0.190082	0.00136061	0.188721
RP11-411H5.1	0.0529084	0.000713137	0.0521953		0.000499695	0.154684	-0.154185	CHH	CELA3A		0.0653075	0.00046435	0.0648431	CHH	Y_RNA		0.307288	0.717368	-0.41008	CG	TRIM58		0.0659034	0.000944963	0.0649585	CHH	SPRR2B		0.00742337	0.0958636	-0.0884402	CHH	PPP1R15B		0.0660674	0.000901396	0.065166	CHH	RP1-224A6.3		0.00184194	0.133016	-0.131174	CHH	CCNY		0.102403	0.000497265	0.101906
COL11A1	0.920061	0.195424	0.724637		0.000499695	0.154684	-0.154185	CHH	RN7SL768P		0.122404	0.000178348	0.122226	CHH	RP11-147C23.1		0.000240452	0.0726097	-0.0723692	CHH	OR2T8		0.121298	0.00253221	0.118765	CHH	S100A12		0.000713878	0.197059	-0.196345	CHH	RP11-494K3.2		0.093974	0.00038578	0.0935882	CHH	WNT4		0.000671859	0.0923938	-0.091722	CHH	ARL6IP1P2		0.0891969	0.00243598	0.0867609
COL11A1	0.0672039	0.000170988	0.0670329		0.000917113	0.318511	-0.317594	CHH	CELA3A		0.516146	0.000769346	0.515377	CHG	LPPR5		0.00134801	0.063044	-0.061696	CHH	SH3BP5L		0.213094	0.000855137	0.212239	CHH	S100A7		0.000710061	0.258915	-0.258205	CHG	RP11-494K3.2		0.0700123	0.000553215	0.0694591	CHH	WNT4		0.00571768	0.0963915	-0.0906738	CHH	RP11-258F22.2		0.0709144	0.000455814	0.0704586
RP11-251P6.1	0.054149	0.00273844	0.0514105		0.000370593	0.393727	-0.393357	CHG	CELA3A		0.489018	0.000817103	0.488201	CHH	LPPR5		0.0056489	0.203341	-0.197692	CHH	ZNF672		0.375185	0.000714482	0.37447	CHG	S100A7		0.000777471	0.227014	-0.226237	CHG	RP11-494K3.2		0.441478	0.0877418	0.353736	CG	EPHB2		0.000951352	0.140766	-0.139814	CHH	RP11-258F22.2		0.228795	0.00176544	0.227029
SLC25A24	0.342857	0.00174796	0.341109		0.0007744	0.274424	-0.273649	CHG	CELA3A		0.815418	0.126307	0.689111	CG	LPPR5		0.000445929	0.20424	-0.203794	CHH	RP11-809C18.5		0.132756	0.0045955	0.128161	CHH	S100A5		0.375179	0.883467	-0.508289	CG	NFASC		0.133718	0.000528853	0.133189	CHH	ASAP3		0.00187583	0.0654059	-0.0635301	CHH	HSD17B7P2		0.410968	0.000680424	0.410287
SLC25A24	0.235777	0.00944457	0.226332		0.00129295	0.0584354	-0.0571425	CHH	RN7SL186P		0.156392	0.000769046	0.155623	CHH	AGL		0.000461985	0.172694	-0.172232	CHG	RP11-809C18.5		0.151807	0.000601361	0.151205	CHH	S100A3		0.000248537	0.0874206	-0.0871721	CHH	TMEM81		0.0630498	0.000352644	0.0626972	CHH	ASAP3		0.00101879	0.108806	-0.107787	CHH	AL022345.8		0.124553	0.00145432	0.123098
FAM102B	0.353657	0.103714	0.249943		0.00129295	0.0584354	-0.0571425	CHH	RNU6-776P		0.203917	0.000965479	0.202951	CHG	AGL		0.00221166	0.0676368	-0.0654251	CHH	LARP4B		0.181899	0.000576921	0.181322	CHG	S100A3		0.156677	0.487033	-0.330355	CG	RP11-576D8.4		0.0623785	0.000164003	0.0622145	CHG	ASAP3		0.00104558	0.201893	-0.200848	CHH	AL022344.2		0.308757	0.000486005	0.308271
AKNAD1	0.527339	0.0571312	0.470207		0.00102521	0.117175	-0.11615	CHH	RN7SL186P		0.0527413	0.00220833	0.050533	CHH	RP11-411H5.1		0.000429882	0.143401	-0.142971	CHH	RP11-526P5.1		0.766944	0.14233	0.624614	CG	S100A16		0.000452594	0.119303	-0.118851	CHH	RP4-681L3.2		0.141912	0.00159615	0.140316	CHH	ASAP3		0.000774518	0.367106	-0.366331	CHH	RNU6-885P		0.310358	0.000461586	0.309897
AKNAD1	0.0834824	0.00118294	0.0822995		0.00102521	0.117175	-0.11615	CHH	RNU6-776P		0.0771008	0.0053834	0.0717174	CHH	COL11A1		0.000506765	0.144454	-0.143947	CHH	RP11-195B3.1		0.286772	0.00111113	0.285661	CHG	S100A16		0.228514	0.856957	-0.628443	CG	AVPR1B		0.0653288	0.00038813	0.0649406	CHH	RP5-886K2.3		0.00303432	0.0827757	-0.0797414	CHH	RP11-168P8.3		0.0931752	0.000434052	0.0927411
GPSM2	0.703751	0.143449	0.560302		0.00255634	0.0721583	-0.0696019	CHH	MIR3115		0.910244	0.643841	0.266403	CG	RP5-947P14.1		0.000605044	0.234298	-0.233693	CHG	RP11-195B3.1		0.162089	0.00121224	0.160877	CHH	S100A16		0.000212171	0.138904	-0.138692	CHH	SRGAP2		0.114703	0.000907391	0.113796	CHH	PITHD1		0.00118949	0.103624	-0.102434	CHH	RP11-168P8.3		0.282263	0.00095339	0.281309
RP11-20O24.4	0.0530352	0.0018834	0.0511518		0.00462556	0.139119	-0.134493	CHH	ASAP3		0.37864	0.0913596	0.28728	CG	NTNG1		0.000688787	0.334958	-0.334269	CHH	RP11-482E14.2		0.181004	0.000520714	0.180483	CHH	GATAD2B		0.000550426	0.178414	-0.177864	CHH	C1orf147		0.113499	0.000940094	0.112559	CHH	LYPLA2		0.00118949	0.103624	-0.102434	CHH	RP11-168P8.5		0.3058	0.00113728	0.304663
TMEM167B	0.632228	0.0983852	0.533843		0.000210187	0.0610853	-0.0608751	CHH	ASAP3		0.302191	0.0703864	0.231805	CG	VAV3		0.000632655	0.19349	-0.192858	CHH	KLF6		0.222845	0.00682443	0.21602	CHG	GATAD2B		0.000313087	0.141516	-0.141203	CHH	IL24		0.118761	0.00112005	0.117641	CHH	LYPLA2		0.00258946	0.200719	-0.198129	CHH	44263		0.14268	0.000649389	0.142031
SCARNA2	0.165715	0.000469378	0.165246		0.000143377	0.0623673	-0.0622239	CHG	ASAP3		0.29137	0.00146474	0.289905	CHH	SLC25A24		0.000842124	0.244665	-0.243822	CHH	KLF6		0.0955937	0.000384834	0.0952089	CHH	NUP210L		0.000314283	0.16508	-0.164765	CHG	IL24		0.142189	0.00159155	0.140597	CHH	GALE		0.000974955	0.210261	-0.209286	CHH	FAM35DP		0.0666101	0.000714812	0.0658953
SARS	0.749781	0.197601	0.55218		0.00104076	0.380163	-0.379122	CHH	ASAP3		0.21197	0.00120618	0.210764	CHG	SLC25A24		0.000470442	0.25689	-0.256419	CHG	KLF6		0.0642797	0.00176256	0.0625172	CHH	AL590431.1		0.000191516	0.0806388	-0.0804473	CHH	RP11-385M4.1		0.0615913	0.00085126	0.0607401	CHH	HMGCL		0.00133715	0.311633	-0.310296	CHH	ZNF488		0.140367	0.000769817	0.139597
PSRC1	0.210461	0.000717948	0.209743		0.00124969	0.354391	-0.353141	CHG	ASAP3		0.294013	0.0525951	0.241418	CG	FAM102B		0.000391864	0.436565	-0.436173	CHG	LINC00704		0.0642797	0.00176256	0.0625172	CHH	UBAP2L		0.658973	0.912773	-0.2538	CG	RP11-385M4.3		0.0670566	0.000330811	0.0667258	CHH	HMGCL		0.322967	0.86252	-0.539553	CG	ARHGAP22		0.457454	0.00116305	0.456291
PSRC1	0.198009	0.000709429	0.197299		0.000408431	0.0653022	-0.0648938	CHH	RP5-886K2.3		0.0846493	0.000570822	0.0840785	CHH	AKNAD1		0.00353727	0.300586	-0.297049	CHH	LINC00704		0.0810885	0.000302284	0.0807862	CHH	UBAP2L		0.134405	0.432048	-0.297643	CG	G0S2		0.319848	0.081142	0.238706	CG	FUCA1		0.00378759	0.174128	-0.17034	CHH	RP11-541M12.3		0.421219	0.00102582	0.420194
PSRC1	0.626967	0.107621	0.519345		0.00476273	0.105342	-0.10058	CHH	PITHD1		0.72107	0.21671	0.50436	CG	TMEM167B		0.387135	0.694646	-0.30751	CG	AKR1E2		0.316824	0.000734596	0.316089	CHH	IL6R		0.357165	0.809376	-0.45221	CG	RP1-28O10.1		0.0640967	0.00150465	0.062592	CHH	MYOM3		0.00107582	0.153524	-0.152448	CHH	RP11-541M12.3		0.0721047	0.000439546	0.0716652
PSRC1	0.85999	0.248826	0.611163		0.00041602	0.101279	-0.100863	CHH	LYPLA2		0.0745183	0.000555915	0.0739624	CHH	SCARNA2		0.285258	0.862171	-0.576914	CG	NRBF2P5		0.536448	0.00100439	0.535443	CHG	IL6R		0.000197571	0.0868594	-0.0866619	CHH	TRAF3IP3		0.0832703	0.000466411	0.0828039	CHH	MYOM3		0.00180263	0.181627	-0.179824	CHH	FAM170B-AS1		0.106835	0.000787868	0.106047
RP5-1160K1.1	0.0533078	0.00321203	0.0500957		0.000612124	0.114034	-0.113422	CHH	LYPLA2		0.215772	0.00102186	0.21475	CHH	PSRC1		0.000312172	0.141041	-0.140729	CHH	RP11-536K7.3		0.0718488	0.00315017	0.0686986	CHH	RP11-350G8.9		0.00252252	0.0934834	-0.0909608	CHH	RP11-543B16.3		0.220603	0.00791885	0.212684	CHH	NCMAP		0.00285748	0.261263	-0.258406	CHH	C10orf128		0.0802139	0.000411956	0.0798019
GSTM4	0.632819	0.283028	0.349791		0.000732761	0.116008	-0.115275	CHH	LYPLA2		0.412328	0.0929198	0.319408	CG	SORT1		0.000564518	0.14372	-0.143155	CHH	IL15RA		0.0832277	0.00311267	0.080115	CHH	RP11-61L14.6		0.209892	0.67318	-0.463288	CG	NEK2		0.262033	0.000477981	0.261555	CHG	NCMAP		0.00679441	0.314616	-0.307822	CHH	C10orf71		0.180158	0.00899911	0.171159
EPS8L3	0.173364	0.000473693	0.172891		0.000560664	0.135567	-0.135006	CHH	GALE		0.17376	0.000754552	0.173006	CHH	EPS8L3		0.00163646	0.0901567	-0.0885203	CHH	SDCBPP1		0.0564095	0.00113627	0.0552732	CHH	ADAR		0.153306	0.418036	-0.26473	CG	RP11-552D8.1		0.0515389	0.000314941	0.051224	CHH	SRRM1		0.00679441	0.314616	-0.307822	CHH	C10orf71-AS1		0.302702	0.00130699	0.301395
RP4-773N10.4	0.235936	0.000574649	0.235361		0.000180906	0.0602757	-0.0600948	CHH	HMGCL		0.236442	0.000923831	0.235518	CHH	RP4-773N10.4		0.0825138	0.408584	-0.32607	CG	TAF3		0.823418	0.146015	0.677403	CG	RP11-263K19.4		0.153306	0.418036	-0.26473	CG	LPGAT1		0.11184	0.00044155	0.111398	CHH	RUNX3		0.00235172	0.307789	-0.305437	CHG	C10orf71		0.0695281	0.000956637	0.0685715
RP4-773N10.4	0.223415	0.000505249	0.22291		0.000309381	0.0670302	-0.0667208	CHH	HMGCL		0.223783	0.000617156	0.223166	CHG	RP4-773N10.4		0.241666	0.523816	-0.28215	CG	GATA3-AS1		0.823418	0.146015	0.677403	CG	THBS3		0.000317941	0.0971558	-0.0968378	CHH	TMEM206		0.160646	0.00111305	0.159533	CHH	RP11-84D1.1		0.00235172	0.307789	-0.305437	CHG	C10orf71-AS1		0.176515	0.000503506	0.176012
RP4-773N10.4	0.132899	0.000449539	0.132449		0.000858738	0.0643812	-0.0635224	CHH	MYOM3		0.130478	0.000546036	0.129931	CHH	RP4-773N10.4		0.241666	0.523816	-0.28215	CG	GATA3		0.0775258	0.00284922	0.0746766	CHH	CLK2		0.49173	0.925338	-0.433607	CG	PROX1		0.733825	0.213225	0.5206	CG	C1orf63		0.00318118	0.0727077	-0.0695265	CHH	RP11-507K13.4		0.271005	0.00072895	0.270276
SNORA25	0.141628	0.000516847	0.141111		0.000405834	0.0832361	-0.0828302	CHH	MYOM3		0.178442	0.000501996	0.17794	CHG	RP4-773N10.4		0.120562	0.634652	-0.51409	CG	RP11-379F12.3		0.0850079	0.00243248	0.0825754	CHH	CLK2		0.49173	0.925338	-0.433607	CG	PROX1-AS1		0.733825	0.213225	0.5206	CG	RP3-465N24.6		0.00106964	0.214851	-0.213781	CHH	SLC9A3P3		0.271005	0.00072895	0.270276
LAMTOR5-AS1	0.0725997	0.000225935	0.0723738		0.000337242	0.19569	-0.195352	CHH	NCMAP		0.133044	0.000324997	0.132719	CHH	SNORA25		0.120562	0.634652	-0.51409	CG	GATA3-AS1		0.120711	0.000488624	0.120222	CHG	RXFP4		0.00215388	0.0645872	-0.0624333	CHH	ABHD17AP3		0.276827	0.00121181	0.275615	CHH	C1orf63		0.00134004	0.135697	-0.134357	CHH	SLC9A3P3		0.24975	0.000638377	0.249112
LAMTOR5	0.0725997	0.000225935	0.0723738		0.000333172	0.260974	-0.260641	CHG	NCMAP		0.0718561	0.00344671	0.0684094	CHH	LAMTOR5-AS1		0.292313	0.775087	-0.482774	CG	GATA3		0.0841916	0.00700219	0.0771894	CHH	RXFP4		0.000374179	0.0897491	-0.0893749	CHH	VDAC1P10		0.276827	0.00121181	0.275615	CHH	RP3-465N24.6		0.00444295	0.342484	-0.338041	CHH	CSTF2T		0.24975	0.000638377	0.249112
AL365361.1	0.0596113	0.00178999	0.0578213		0.000649182	0.119323	-0.118674	CHH	RUNX3		0.0718561	0.00344671	0.0684094	CHH	LAMTOR5		0.000649724	0.272529	-0.27188	CHH	ECHDC3		0.27883	0.000780695	0.27805	CHH	ARHGEF2		0.00476381	0.0669561	-0.0621923	CHH	KCTD3		0.111712	0.000944442	0.110768	CHH	RHCE		0.111734	0.632887	-0.521154	CG	CSTF2T		0.550127	0.000887945	0.549239
CEPT1	0.0697121	0.000107245	0.0696049		0.000791629	0.160285	-0.159493	CHH	RP11-84D1.1		0.825971	0.0658334	0.760138	CG	LAMTOR5-AS1		0.00608656	0.116623	-0.110537	CHH	PROSER2-AS1		0.207003	0.000880392	0.206123	CHG	ARHGEF2		0.232746	0.825486	-0.59274	CG	ESRRG		0.0743579	0.00105204	0.0733059	CHH	RHCE		0.003003	0.142062	-0.139059	CHH	SNORD2		0.563449	0.000917432	0.562531
RP5-1180E21.4	0.0697121	0.000107245	0.0696049		0.000722988	0.370751	-0.370028	CHH	C1orf63		0.0596463	0.00352967	0.0561167	CHH	AL365361.1		0.000303041	0.150127	-0.149824	CHG	PROSER2-AS1		0.105212	0.00279034	0.102422	CHH	SEMA4A		0.226606	0.764292	-0.537685	CG	ESRRG		0.0629648	0.00047453	0.0624903	CHH	MAN1C1		0.000584496	0.0966256	-0.0960411	CHH	MIR3924		0.0780407	0.000451806	0.0775889
OVGP1	0.0884847	0.000290428	0.0881943		0.000722988	0.370751	-0.370028	CHH	RP3-465N24.6		0.430324	0.120823	0.309502	CG	KCNA3		0.00107819	0.216933	-0.215855	CHH	PHYH		0.234909	0.000640551	0.234269	CHH	SEMA4A		0.000622662	0.308028	-0.307405	CHH	RP11-412H9.1		0.0778851	0.000389196	0.0774959	CHG	MAN1C1		0.0026069	0.0783086	-0.0757017	CHH	BICC1		0.148144	0.00131998	0.146824
WDR77	0.116907	0.00123598	0.115671		0.164267	0.652682	-0.488415	CG	C1orf63		0.619284	0.238047	0.381237	CG	LRIF1		0.000218782	0.0616351	-0.0614163	CHH	AL138764.1		0.397032	0.000731038	0.396301	CHH	SEMA4A		0.000693805	0.392997	-0.392303	CHG	RP11-412H9.1		0.197442	0.0632713	0.134171	CG	MAN1C1		0.00235599	0.0944783	-0.0921223	CHH	ARL4P		0.208744	0.0012686	0.207476
ADORA3	0.0685552	0.000952563	0.0676026		0.164267	0.652682	-0.488415	CG	RP3-465N24.6		0.0701234	0.00300203	0.0671213	CHH	CEPT1		0.00400396	0.110512	-0.106508	CHH	RP11-295P9.2		0.134727	0.00143686	0.13329	CHH	C1orf85		0.000195956	0.0602885	-0.0600925	CHH	SLC30A10		0.188957	0.0530544	0.135903	CG	MAN1C1		0.000592028	0.0889515	-0.0883595	CHH	Y_RNA		0.148376	0.000843194	0.147532
ADORA3	0.104865	0.00481309	0.100051		0.000765425	0.367603	-0.366837	CHG	C1orf63		0.0701234	0.00300203	0.0671213	CHH	RP5-1180E21.4		0.00146484	0.0801374	-0.0786726	CHH	RP11-295P9.3		0.809164	0.416991	0.392173	CG	CCT3		0.00293742	0.0750392	-0.0721018	CHH	SLC30A10		0.162954	0.000889136	0.162065	CHH	MAN1C1		0.00162509	0.139934	-0.138308	CHH	CCAR1		0.149188	0.00113484	0.148053
WNT2B	0.12799	0.000416039	0.127574		0.000765425	0.367603	-0.366837	CHG	RP3-465N24.6		0.084126	0.000292029	0.0838339	CHH	OVGP1		0.000757181	0.164452	-0.163695	CHH	OR7E26P		0.131337	0.00267609	0.12866	CHH	RP11-139I14.2		0.000436193	0.19771	-0.197274	CHH	RP11-302I18.3		0.19018	0.000849613	0.18933	CHG	MAN1C1		0.00321879	0.0885216	-0.0853028	CHH	DDX50		0.475677	0.111221	0.364457
WNT2B	0.169836	0.00118002	0.168656		0.00057223	0.112054	-0.111482	CHH	RHCE		0.0838839	0.000284022	0.0835999	CHH	OVGP1		0.000290897	0.145329	-0.145038	CHH	Y_RNA		0.229739	0.000755695	0.228984	CHH	IQGAP3		0.000384262	0.244939	-0.244554	CHG	RP11-302I18.3		0.105318	0.00109472	0.104223	CHH	MAN1C1		0.00321879	0.0885216	-0.0853028	CHH	RNU6-571P		0.340891	0.007618	0.333273
CAPZA1	0.126146	0.00156025	0.124586		0.000222032	0.0727392	-0.0725171	CHH	RHCE		0.114299	0.000947331	0.113351	CHH	WDR77		0.00260193	0.243706	-0.241104	CHH	PTPLA		0.166195	0.000614401	0.16558	CHG	IQGAP3		0.00295738	0.0912563	-0.0882989	CHH	RP11-410C4.1		0.0888773	0.000649002	0.0882283	CHH	RP1-125I3.4		0.00477879	0.134366	-0.129587	CHH	MED28P1		0.329382	0.0070318	0.32235
RHOC	0.800937	0.168756	0.632181		0.00031559	0.0580283	-0.0577127	CHH	MAN1C1		0.0687856	0.000656338	0.0681293	CHH	ADORA3		0.000267356	0.162378	-0.162111	CHH	AMD1P1		0.0694819	0.00429112	0.0651908	CHH	NTRK1		0.163262	0.547338	-0.384076	CG	44256		0.0720605	0.00212624	0.0699343	CHH	EXTL1		0.0006264	0.176895	-0.176269	CHG	MED28P1		0.0802674	0.000388658	0.0798787
PPM1J	0.51722	0.00119032	0.51603		0.000257061	0.0778632	-0.0776062	CHG	MAN1C1		0.104451	0.000362117	0.104089	CHH	ADORA3		0.268662	0.88386	-0.615198	CG	RP11-573G6.8		0.121718	0.00312197	0.118596	CHH	NTRK1		0.000225778	0.0726248	-0.072399	CHH	HLX		0.234454	0.00080228	0.233652	CHH	EXTL1		0.00065563	0.161048	-0.160392	CHH	RP11-259F16.3		0.124697	0.000330806	0.124367
RP11-426L16.9	0.51722	0.00119032	0.51603		0.000503099	0.162691	-0.162188	CHH	MAN1C1		0.273353	0.0685226	0.20483	CG	RP11-88H9.2		0.500718	0.839641	-0.338924	CG	RP11-573G6.8		0.211778	0.00567731	0.2061	CHH	PEAR1		0.658923	0.950907	-0.291984	CG	HLA-AS1		0.398009	0.000680621	0.397328	CHG	EXTL1		0.00531753	0.181425	-0.176108	CHH	ATP5G1P7		0.144775	0.000719562	0.144056
PPM1J	0.425705	0.00106126	0.424644		0.00773303	0.196524	-0.188791	CHG	MAN1C1		0.273353	0.0685226	0.20483	CG	KCND3		0.000133139	0.0975299	-0.0973967	CHH	SPAG6		0.174982	0.000400142	0.174582	CHG	PEAR1		0.658923	0.950907	-0.291984	CG	HLX		0.126011	0.000581283	0.12543	CHH	EXTL1		0.00142852	0.314543	-0.313114	CHH	AIFM2		0.33121	0.00127576	0.329934
RP11-426L16.9	0.425705	0.00106126	0.424644		0.00358753	0.102394	-0.098807	CHH	MAN1C1		0.128794	0.000576578	0.128218	CHG	WNT2B		0.279308	0.686728	-0.40742	CG	SPAG6		0.0884239	0.00340824	0.0850157	CHH	ARHGEF11		0.000655042	0.159473	-0.158818	CHH	MIA3		0.0918775	0.00113277	0.0907447	CHH	CNKSR1		0.00113548	0.157396	-0.15626	CHH	SAR1A		0.293199	0.00124424	0.291955
PPM1J	0.823595	0.1584	0.665195		0.382424	0.813988	-0.431564	CG	RP1-317E23.6		0.179928	0.00052671	0.179402	CHH	WNT2B		0.00377666	0.0600016	-0.0562249	CHH	PIP4K2A		0.0778096	0.00427977	0.0735298	CHH	KRT8P45		0.000462763	0.307684	-0.307222	CHG	MIA3		0.0824374	0.00114971	0.0812876	CHH	CNKSR1		0.00603071	0.169037	-0.163006	CHH	RP11-150D20.5		0.140763	0.00745652	0.133306
RP11-426L16.9	0.823595	0.1584	0.665195		0.00176278	0.0888423	-0.0870795	CHH	RP1-125I3.4		0.138631	0.000220367	0.138411	CHH	CAPZA1		0.000412397	0.107688	-0.107276	CHH	PIP4K2A		0.540144	0.111577	0.428567	CG	ELL2P1		0.535836	0.892532	-0.356696	CG	RP11-452F19.3		0.278577	0.00100189	0.277575	CHH	CATSPER4		0.000533807	0.100253	-0.0997191	CHH	RP11-344N10.4		0.134881	0.00149727	0.133384
PPM1J	0.131754	0.000879691	0.130875		0.000714201	0.172366	-0.171652	CHH	EXTL1		0.752252	0.184195	0.568057	CG	RHOC		0.203336	0.693294	-0.489959	CG	ARMC3		0.579962	0.0708235	0.509139	CG	IFI16		0.0013948	0.197241	-0.195846	CHH	RP11-504P24.5		0.254647	0.000935535	0.253711	CHG	CATSPER4		0.00403775	0.177339	-0.173301	CHH	TTC18		0.216588	0.00072142	0.215866
RP11-426L16.9	0.131754	0.000879691	0.130875		0.000550559	0.410813	-0.410263	CHG	EXTL1		0.51766	0.000881366	0.516778	CHG	PPM1J		0.124572	0.434959	-0.310387	CG	C10orf67		0.0508752	0.000157612	0.0507176	CHH	IFI16		0.000697961	0.249941	-0.249243	CHG	RP11-504P24.5		0.35355	0.000644928	0.352905	CHG	CATSPER4		0.000712897	0.142228	-0.141515	CHH	PPP3CB		0.250308	0.000667888	0.24964
PPM1J	0.125636	0.000556876	0.125079		0.00210938	0.126408	-0.124299	CHH	EXTL1		0.51766	0.000881366	0.516778	CHG	RP11-426L16.9		0.00580917	0.162343	-0.156534	CHH	C10orf67		0.199354	0.000921098	0.198433	CHH	DARC		0.459352	0.837381	-0.378029	CG	DEGS1		0.37387	0.000827202	0.373043	CHH	CATSPER4		0.000712897	0.142228	-0.141515	CHH	RP11-137L10.6		0.131708	0.00355633	0.128152
FAM19A3	0.115896	0.000765068	0.115131		0.000867811	0.288964	-0.288097	CHG	CNKSR1		0.4668	0.00113702	0.465663	CHH	PPM1J		0.265882	0.773328	-0.507446	CG	ARMC4P1		0.134951	0.000467264	0.134484	CHH	DARC		0.000883993	0.121992	-0.121108	CHH	RP11-365O16.3		0.141658	0.00591415	0.135744	CHH	CEP85		0.000590556	0.0741928	-0.0736022	CHH	USP54		0.0797618	0.00424818	0.0755137
RP5-1073O3.2	0.472255	0.106968	0.365287		0.000959978	0.287023	-0.286063	CHH	CNKSR1		0.4668	0.00113702	0.465663	CHH	RP11-426L16.9		0.325883	0.666265	-0.340382	CG	MKX		0.134951	0.000467264	0.134484	CHH	CTA-134P22.2		0.000336331	0.187184	-0.186847	CHG	RP11-365O16.3		0.0661981	0.00112423	0.0650739	CHH	SH3BGRL3		0.00228562	0.153317	-0.151031	CHH	USP54		0.106296	0.000389124	0.105907
RSBN1	0.472255	0.106968	0.365287		0.000638995	0.0930617	-0.0924227	CHH	CNKSR1		0.142409	0.0108909	0.131518	CHH	PPM1J		0.242012	0.849176	-0.607164	CG	MKX		0.0871038	0.000961706	0.086142	CHH	CTA-134P22.2		0.00290035	0.14406	-0.14116	CHH	WDR26		0.159645	0.000888497	0.158756	CHH	AIM1L		0.00102736	0.200234	-0.199207	CHH	SYNPO2L		0.342119	0.00100505	0.341114
SYT6	0.0709869	0.000551615	0.0704353		0.000991192	0.177891	-0.1769	CHH	CATSPER4		0.142409	0.0108909	0.131518	CHH	RP11-426L16.9		0.000458472	0.515827	-0.515368	CHH	MKX		0.0871038	0.000961706	0.086142	CHH	DARC		0.179757	0.573023	-0.393266	CG	RP11-100E13.1		0.147496	0.000805304	0.146691	CHG	AIM1L		0.0013801	0.193198	-0.191818	CHH	RNA5SP320		0.304921	0.000813489	0.304108
SYT6	0.08104	0.000783666	0.0802563		0.000876865	0.209622	-0.208746	CHG	CATSPER4		0.220709	0.000562494	0.220147	CHG	PPM1J		0.000471236	0.508602	-0.508131	CHG	MKX		0.0984612	0.000710521	0.0977507	CHH	OR10J1		0.370953	0.889766	-0.518812	CG	DNAH14		0.420704	0.000869256	0.419834	CHH	AIM1L		0.000649995	0.0843085	-0.0836585	CHH	VCL		0.153962	0.00301024	0.150952
RP4-591B8.3	0.0505306	0.000313891	0.0502167		0.00104196	0.358863	-0.357821	CHG	CATSPER4		0.220709	0.000562494	0.220147	CHG	RP11-426L16.9		0.00149587	0.501161	-0.499665	CHH	RP11-192N10.2		0.109647	0.00269569	0.106951	CHH	CCDC19		0.357568	0.880104	-0.522536	CG	TMEM63A		0.393904	0.000853737	0.393051	CHG	AIM1L		0.001022	0.205194	-0.204172	CHH	C10orf11		0.087812	0.000646562	0.0871655
TRIM33	0.0905655	0.00166409	0.0889014		0.00119693	0.370732	-0.369535	CHH	CATSPER4		0.13245	0.000671853	0.131778	CHH	PPM1J		0.33845	0.700737	-0.362287	CG	SVIL		0.142509	0.00255941	0.139949	CHH	hsa-mir-4259		0.279425	0.792168	-0.512743	CG	LEFTY1		0.0720963	0.000419622	0.0716767	CHH	DHDDS		0.00410414	0.116022	-0.111918	CHH	POLR3A		0.21396	0.00236256	0.211597
RP4-663N10.1	0.0522595	0.000235197	0.0520244		0.00351972	0.141898	-0.138378	CHH	CEP85		0.114879	0.000623013	0.114256	CHH	FAM19A3		0.000463603	0.0666323	-0.0661687	CHH	ZNF438		0.142509	0.00255941	0.139949	CHH	CCDC19		0.0053402	0.256937	-0.251597	CHH	LEFTY2		0.103202	0.00077845	0.102424	CHH	DHDDS		0.00336356	0.345206	-0.341843	CHH	ZMIZ1		0.229559	0.000904593	0.228655
TCEB1P20	0.0684019	0.00208489	0.066317		0.00236591	0.0669005	-0.0645346	CHH	SH3BGRL3		0.862329	0.173559	0.68877	CG	RP11-389O22.4		0.00026933	0.154517	-0.154247	CHH	EPC1		0.488265	0.00117668	0.487088	CHG	KCNJ10		0.000475663	0.350992	-0.350516	CHG	LEFTY2		0.10022	0.00134177	0.0988779	CHH	HMGN2		0.000359388	0.0807226	-0.0803632	CHH	RP11-344L13.1		0.287679	0.000556742	0.287122
RNU6-817P	0.0758695	0.00194627	0.0739233		0.000779114	0.158565	-0.157786	CHH	AIM1L		0.0711006	0.000537081	0.0705635	CHH	SYT6		0.000266725	0.10099	-0.100723	CHH	ITGB1		0.476835	0.00135409	0.475481	CHH	KCNJ10		0.499338	0.879038	-0.3797	CG	ACBD3		0.179806	0.00110035	0.178706	CHH	RPS6KA1		0.00187687	0.170947	-0.16907	CHH	RGR		0.213089	0.000474918	0.212614
PTGFRN	0.725032	0.125648	0.599385		0.000771342	0.427232	-0.42646	CHH	AIM1L		0.090632	0.000288618	0.0903434	CHH	TRIM33		0.00258517	0.0667267	-0.0641415	CHH	ITGB1		0.0601973	0.00171634	0.058481	CHH	ATP1A2		0.00203082	0.0752921	-0.0732613	CHH	PARP1		0.20511	0.000553805	0.204556	CHH	RPS6KA1		0.00114306	0.150208	-0.149065	CHH	RP11-93H12.4		0.294912	0.000654125	0.294258
PTGFRN	0.813084	0.345774	0.46731		0.000765101	0.387573	-0.386808	CHG	AIM1L		0.0794761	0.00592297	0.0735531	CHH	TCEB1P20		0.000287154	0.101836	-0.101549	CHH	CCNY		0.0626259	0.000493865	0.062132	CHH	CASQ1		0.40129	0.879515	-0.478224	CG	ITPKB-IT1		0.0777646	0.00114699	0.0766176	CHH	RPS6KA1		0.00397613	0.0958744	-0.0918982	CHH	WAPAL		0.299352	0.00660862	0.292743
RP11-27K13.3	0.0584345	0.000668303	0.0577662		0.000335901	0.0720683	-0.0717324	CHH	DHDDS		0.34869	0.155351	0.193339	CG	VANGL1		0.000602912	0.133028	-0.132425	CHH	CCNY		0.179048	0.00227965	0.176768	CHH	CASQ1		0.00394891	0.210336	-0.206387	CHH	PSEN2		0.201697	0.00409315	0.197604	CHH	RPS6KA1		0.00352004	0.0931932	-0.0896732	CHH	WAPAL		0.51594	0.184585	0.331355
MIR942	0.060318	0.0023966	0.0579214		0.000724528	0.102874	-0.102149	CHH	DHDDS		0.46945	0.15137	0.318081	CG	VANGL1		0.000316853	0.096317	-0.0960002	CHH	RP11-258F22.2		0.130181	0.000726359	0.129455	CHH	DCAF8		0.000810704	0.103306	-0.102496	CHH	ADCK3		0.268902	0.000864344	0.268038	CHG	MIR1976		0.000613207	0.222453	-0.22184	CHH	LIPA		0.075848	0.000296491	0.0755515
TTF2	0.060318	0.0023966	0.0579214		0.000214098	0.0955749	-0.0953608	CHH	HMGN2		0.0755757	0.0022431	0.0733326	CHH	RNU6-817P		0.00356962	0.152993	-0.149423	CHH	RP11-258F22.2		0.128436	0.00649112	0.121945	CHH	NCSTN		0.365852	0.736834	-0.370982	CG	C1orf145		0.268902	0.000864344	0.268038	CHG	RPS6KA1		0.00297531	0.154481	-0.151506	CHH	LIPA		0.0879338	0.000288877	0.0876449
MIR942	0.0973236	0.000246033	0.0970776		0.00119548	0.176409	-0.175213	CHH	RPS6KA1		0.855972	0.42502	0.430952	CG	ATP1A1OS		0.000405748	0.108735	-0.108329	CHH	AL022345.8		0.0650199	0.000800414	0.0642195	CHH	ITLN1		0.365852	0.736834	-0.370982	CG	OBSCN		0.255469	0.00104364	0.254425	CHH	MIR1976		0.0086764	0.203388	-0.194712	CHH	RP11-15K3.1		0.0847583	0.000249725	0.0845086
TTF2	0.0973236	0.000246033	0.0970776		0.000514054	0.159699	-0.159185	CHH	RPS6KA1		0.295734	0.0954881	0.200246	CG	RP4-753F5.1		0.000490701	0.203085	-0.202595	CHH	AL022344.2		0.110189	0.00831723	0.101872	CHH	ITLN2		0.00124977	0.160678	-0.159428	CHH	OBSCN		0.255469	0.00104364	0.254425	CHH	RPS6KA1		0.00164343	0.0556103	-0.0539669	CHH	EIF4A1P8		0.100629	0.000338614	0.100291
VTCN1	0.78635	0.132801	0.65355		0.00265572	0.072342	-0.0696863	CHH	RPS6KA1		0.813256	0.327201	0.486055	CG	PTGFRN		0.000256107	0.349238	-0.348982	CHH	RNU6-885P		0.114569	0.000282681	0.114287	CHH	ITLN2		0.000563704	0.199868	-0.199304	CHG	OBSCN		0.615465	0.00125606	0.614209	CHH	RPS6KA1		0.00383463	0.262557	-0.258723	CHH	PLCE1		0.0939777	0.000323423	0.0936543
VTCN1	0.132468	0.00202841	0.13044		0.0532747	0.204995	-0.15172	CHH	RPS6KA1		0.0584926	0.000617769	0.0578748	CHH	RP11-27K13.3		0.269099	0.807837	-0.538738	CG	RET		0.802425	0.151515	0.65091	CG	USP21		0.00718348	0.181673	-0.17449	CHH	OBSCN		0.609146	0.0011447	0.608002	CHG	RPS6KA1		0.00384776	0.108065	-0.104217	CHH	RP11-429H9.4		0.0809661	0.00103832	0.0799277
PSMC1P12	0.0672596	0.00429427	0.0629653		0.000728032	0.261357	-0.260629	CHH	MIR1976		0.0583303	0.000276916	0.0580534	CHH	MIR942		0.214886	0.542522	-0.327636	CG	RASGEF1A		0.138293	0.000510702	0.137783	CHH	NDUFS2		0.771678	0.92767	-0.155992	CG	RNA5S6		0.0586605	0.00175649	0.056904	CHH	ARID1A		0.00130043	0.145557	-0.144256	CHH	RP11-248J23.6		0.063091	0.00648692	0.0566041
NOTCH2P1	0.0724965	0.000270806	0.0722257		0.000728032	0.261357	-0.260629	CHH	RPS6KA1		0.0583303	0.000276916	0.0580534	CHH	TTF2		0.000301409	0.0854647	-0.0851633	CHH	RP11-168P8.3		0.138293	0.000510702	0.137783	CHH	ADAMTS4		0.797318	0.934382	-0.137063	CG	RNA5S8		0.0793664	0.000943209	0.0784231	CHH	ARID1A		0.00216158	0.163876	-0.161714	CHH	BLNK		0.128864	0.000507328	0.128356
AL583842.2	0.155807	0.0030473	0.152759		0.00073542	0.304354	-0.303619	CHG	MIR1976		0.0974011	0.000243002	0.0971581	CHG	MIR942		0.000454109	0.103559	-0.103105	CHH	RP11-168P8.3		0.166579	0.000547298	0.166032	CHG	NDUFS2		0.389572	0.752425	-0.362853	CG	RNA5S12		0.145922	0.0012908	0.144631	CHH	ARID1A		0.002127	0.386747	-0.38462	CHH	FRAT1		0.2123	0.000882183	0.211418
RP11-782C8.1	0.0738804	0.00221873	0.0716617		0.00073542	0.304354	-0.303619	CHG	RPS6KA1		0.0974011	0.000243002	0.0971581	CHG	TTF2		0.000454109	0.103559	-0.103105	CHH	RP11-168P8.5		0.0883543	0.00109534	0.0872589	CHH	NDUFS2		0.387977	0.778781	-0.390804	CG	DUSP5P1		0.209303	0.00118189	0.208121	CHH	ARID1A		0.0039363	0.366158	-0.362221	CHG	FRAT1		0.245623	0.000868496	0.244755
LINC00623	0.0925331	0.00039618	0.092137		0.00056357	0.517461	-0.516897	CHH	RPS6KA1		0.0678392	0.0029603	0.0648789	CHH	PSMC1P12		0.289489	0.795758	-0.506269	CG	CXCL12		0.0858259	0.000579526	0.0852463	CHH	FCRLB		0.255567	0.601072	-0.345505	CG	CCSAP		0.148438	0.000563039	0.147875	CHG	ARID1A		0.00121114	0.15781	-0.156599	CHH	PGAM1		0.68772	0.254994	0.432726
NBPF10	0.063235	0.00553675	0.0576982		0.000533151	0.507254	-0.506721	CHG	RPS6KA1		0.0728038	0.000389504	0.0724143	CHH	NOTCH2P1		0.240863	0.843464	-0.602601	CG	44263		0.0650755	0.00129156	0.0637839	CHH	RP11-474I16.8		0.335451	0.860976	-0.525525	CG	COG2		0.149251	0.00123036	0.148021	CHG	ARID1A		0.00254385	0.186339	-0.183795	CHG	EXOSC1		0.0948137	0.00108206	0.0937316
RNVU1-6	0.319277	0.080818	0.238459		0.000513816	0.0780361	-0.0775223	CHH	ARID1A		0.149174	0.000630861	0.148543	CHH	AL583842.2		0.000327444	0.223699	-0.223372	CHH	44263		0.121076	0.00072944	0.120346	CHH	RP11-456P18.2		0.00799776	0.104669	-0.0966712	CHH	CAPN9		0.406032	0.0666628	0.339369	CG	ZDHHC18		0.00254385	0.186339	-0.183795	CHG	ZDHHC16		0.111032	0.000798075	0.110234
RP11-458D21.1	0.319277	0.080818	0.238459		0.000485489	0.14542	-0.144934	CHH	ARID1A		0.0719829	0.00347169	0.0685112	CHH	RP11-782C8.1		0.000876681	0.218005	-0.217128	CHH	FAM35DP		0.0888379	0.00473878	0.0840991	CHH	OLFML2B		0.128071	0.610538	-0.482468	CG	KCNK1		0.338201	0.000505692	0.337696	CHH	ZDHHC18		0.00246158	0.173943	-0.171481	CHH	EXOSC1		0.115139	0.0109537	0.104185
RP11-315I20.1	0.094679	0.00046583	0.0942131		0.000527156	0.1961	-0.195573	CHH	ARID1A		0.0916954	0.000386462	0.0913089	CHH	LINC00623		0.0783855	0.429894	-0.351508	CG	RP11-292F22.7		0.097374	0.0140191	0.0833548	CHH	OLFML2B		0.0883804	0.381789	-0.293409	CG	IRF2BP2		0.298779	0.000395134	0.298384	CHG	ZDHHC18		0.00246158	0.173943	-0.171481	CHH	ZDHHC16		0.0637647	0.000509737	0.063255
RBM8A	0.094679	0.00046583	0.0942131		0.000480987	0.148085	-0.147604	CHG	ARID1A		0.328284	0.0835269	0.244757	CG	RNVU1-6		0.0783855	0.429894	-0.351508	CG	ANTXRL		0.101078	0.000339238	0.100738	CHH	MIR4654		0.000162099	0.0594724	-0.0593103	CHH	RP11-443B7.2		0.0785925	0.000416986	0.0781756	CHH	GPATCH3		0.000699771	0.165992	-0.165292	CHH	MMS19		0.147563	0.00121127	0.146351
ITGA10	0.0704964	0.00103924	0.0694571		0.000462028	0.1379	-0.137438	CHG	ARID1A		0.328284	0.0835269	0.244757	CG	RP11-458D21.1		0.0874176	0.387757	-0.30034	CHH	ZNF488		0.0806401	0.0038982	0.076742	CHH	MIR556		0.000880611	0.0722669	-0.0713863	CHH	ARID4B		0.13664	0.000456292	0.136183	CHH	GPATCH3		0.000813624	0.110032	-0.109218	CHH	GOLGA7B		0.172558	0.0012106	0.171348
NUDT17	0.539155	0.251312	0.287843		0.000799629	0.328174	-0.327375	CHH	ZDHHC18		0.100779	0.000377874	0.100401	CHH	RP11-315I20.1		0.000835018	0.163928	-0.163093	CHH	RP11-541M12.3		0.0892163	0.000171417	0.0890449	CHH	RN7SL861P		0.4949	0.855397	-0.360496	CG	GNG4		0.148353	0.00451038	0.143842	CHH	SLC9A1		0.0019705	0.542339	-0.540368	CHG	HPS1		0.228739	0.00147971	0.227259
RNVU1-8	0.844724	0.258387	0.586338		0.000796222	0.273848	-0.273052	CHG	ZDHHC18		0.100779	0.000377874	0.100401	CHH	RBM8A		0.018715	0.162166	-0.143451	CHH	RP11-541M12.3		0.769899	0.363369	0.40653	CG	PBX1		0.00284439	0.0766169	-0.0737725	CHH	LYST		0.311293	0.0011289	0.310165	CHH	TMEM222		0.00292552	0.589836	-0.58691	CHH	HPS1		0.233181	0.00268065	0.2305
BCL9	0.106504	0.0014176	0.105086		0.000358584	0.0762236	-0.075865	CHH	GPATCH3		0.0688703	0.000551913	0.0683183	CHH	ITGA10		0.000536158	0.189906	-0.18937	CHH	FAM170B-AS1		0.127449	0.000397107	0.127052	CHH	RP11-280O1.2		0.209771	0.630459	-0.420688	CG	ACTN2		0.273519	0.000994745	0.272524	CHG	TMEM222		0.00140696	0.0617989	-0.0603919	CHH	DNMBP		0.193818	0.000770774	0.193047
GPR89B	0.0614087	0.000294822	0.0611139		0.00050063	0.126057	-0.125556	CHH	GPATCH3		0.850478	0.252623	0.597856	CG	RNVU1-8		0.000739102	0.221808	-0.221069	CHH	C10orf128		0.142428	0.000464794	0.141963	CHH	RP11-466F5.6		0.372715	0.624405	-0.251691	CG	RYR2		0.140866	0.00070204	0.140164	CHH	SYTL1		0.113382	0.495295	-0.381912	CG	BLOC1S2		0.101589	0.0084614	0.0931271
RP11-666A1.4	0.0708393	0.00591564	0.0649237		0.00510948	0.145833	-0.140724	CHH	SLC9A1		0.164757	0.000813361	0.163944	CHH	BCL9		0.000588422	0.224743	-0.224155	CHH	C10orf71		0.101455	0.000329737	0.101125	CHH	RP1-313L4.4		0.1265	0.416386	-0.289886	CG	CHRM3		0.136471	0.00141858	0.135052	CHH	SYTL1		0.0011422	0.251793	-0.250651	CHH	SEC31B		0.144523	0.00440025	0.140123
RP11-666A1.4	0.0634915	0.00261745	0.060874		0.0012795	0.355376	-0.354096	CHH	TMEM222		0.0757757	0.00122356	0.0745521	CHH	GPR89B		0.000588422	0.224743	-0.224155	CHH	C10orf71-AS1		0.112066	0.000169567	0.111896	CHH	TBX19		0.000332266	0.0831943	-0.0828621	CHH	RP11-35L17.3		0.228274	0.00222045	0.226053	CHH	SYTL1		0.00112687	0.318874	-0.317747	CHH	SEC31B		0.103903	0.000332522	0.103571
DRD5P2	0.47125	0.270632	0.200618		0.0027309	0.14115	-0.13842	CHH	SYTL1		0.524699	0.135236	0.389463	CG	RP11-495P10.6		0.000584923	0.302075	-0.30149	CHG	C10orf71		0.0805437	0.000326741	0.080217	CHH	XCL2		0.000145693	0.0839083	-0.0837626	CHH	Y_RNA		0.174964	0.00394575	0.171018	CHH	FCN3		0.0355085	0.465784	-0.430275	CHH	Y_RNA		0.0651425	0.000309096	0.0648334
RP11-744H18.1	0.812994	0.580683	0.232311		0.000364421	0.134873	-0.134508	CHH	SYTL1		0.0604317	0.00181877	0.0586129	CHG	RP11-666A1.4		0.000584923	0.302075	-0.30149	CHG	C10orf71-AS1		0.0819185	0.00322729	0.0786912	CHH	RP4-738P11.4		0.143712	0.529088	-0.385377	CG	OPN3		0.132078	0.00421591	0.127862	CHG	FCN3		0.0019308	0.220249	-0.218318	CHG	LZTS2		0.0816412	0.000178233	0.081463
PFN1P12	0.852822	0.443197	0.409624		0.00079766	0.217603	-0.216805	CHH	SYTL1		0.0606226	0.00613357	0.054489	CHH	RP11-666A1.4		0.00019835	0.0729252	-0.0727269	CHH	RP11-507K13.4		0.0855658	0.00135351	0.0842123	CHH	RNA5SP66		0.000164749	0.0648144	-0.0646497	CHH	AL445675.1		0.0776464	0.00296524	0.0746811	CHH	AHDC1		0.00310192	0.189645	-0.186543	CHH	LZTS2		0.14342	0.000338754	0.143081
RNVU1-17	0.0779793	0.00149502	0.0764843		0.000749756	0.245845	-0.245095	CHG	SYTL1		0.695077	0.419586	0.275491	CG	RP11-744H18.1		0.00111427	0.171816	-0.170702	CHH	SLC9A3P3		0.106487	0.000358961	0.106128	CHH	AL021068.1		0.358319	0.879431	-0.521113	CG	SDCCAG8		0.0911388	0.000418671	0.0907201	CHG	AHDC1		0.00156922	0.174372	-0.172803	CHH	RP11-107I14.4		0.1294	0.0003364	0.129063
RP11-403I13.5	0.0791661	0.000418582	0.0787476		0.000227365	0.17478	-0.174552	CHH	FCN3		0.813127	0.649921	0.163206	CG	RP11-744H18.1		0.00685207	0.332533	-0.32568	CHH	CSTF2T		0.600264	0.104606	0.495658	CG	AL021068.1		0.358319	0.879431	-0.521113	CG	FCF1P7		0.813543	0.441494	0.372049	CG	FGR		0.000698812	0.0798328	-0.0791339	CHH	snoU13		0.122774	0.00248115	0.120293
RP11-403I13.4	0.788902	0.204281	0.584621		0.00527701	0.131944	-0.126667	CHG	FCN3		0.0807285	0.00505512	0.0756734	CHH	RNVU1-17		0.0872462	0.614426	-0.52718	CG	CSTF2T		0.258311	0.000358155	0.257952	CHG	AL021068.1		0.000364515	0.113741	-0.113376	CHH	SDCCAG8		0.106708	0.000434851	0.106273	CHH	IFI6		0.000725066	0.120054	-0.119329	CHH	snoU13		0.21165	0.000619121	0.211031
RP11-403I13.10	0.924629	0.568607	0.356022		0.00049561	0.0910965	-0.0906009	CHG	AHDC1		0.0867884	0.000496508	0.0862919	CHH	RP11-403I13.5		0.000530238	0.141967	-0.141437	CHH	SNORD2		0.0567799	0.00458833	0.0521916	CHH	F5		0.000364515	0.113741	-0.113376	CHH	FCF1P7		0.342489	0.00133766	0.341151	CHH	THEMIS2		0.00186762	0.311051	-0.309183	CHH	DPCD		0.153284	0.00502158	0.148263
RP11-403I13.10	0.0566841	0.0013651	0.055319		0.271366	0.803157	-0.531791	CG	FGR		0.0577736	0.00130858	0.056465	CHH	RP11-403I13.10		0.000272015	0.0958597	-0.0955877	CHH	MIR3924		0.0651232	0.000186042	0.0649372	CHH	RP1-117P20.3		0.134759	0.490349	-0.35559	CG	AKT3		0.295592	0.00174327	0.293848	CHG	THEMIS2		0.00264705	0.106588	-0.103941	CHH	RP11-190J1.3		0.169412	0.000670446	0.168742
RP5-998N21.7	0.520577	0.16054	0.360036		0.000486542	0.106425	-0.105939	CHH	IFI6		0.746028	0.161545	0.584483	CG	RP5-998N21.7		0.000951968	0.0711327	-0.0701807	CHH	BICC1		0.0651232	0.000186042	0.0649372	CHH	SELE		0.00319474	0.107326	-0.104131	CHH	SMYD3		0.127849	0.0101085	0.11774	CHH	THEMIS2		0.00169645	0.471983	-0.470286	CHH	KCNIP2		0.176612	0.000545218	0.176067
HIST2H2BB	0.520577	0.16054	0.360036		0.000537224	0.126962	-0.126425	CHH	THEMIS2		0.83656	0.3271	0.50946	CG	RNU1-68P		0.000235121	0.0935206	-0.0932855	CHH	ARL4P		0.103203	0.000275078	0.102928	CHH	PRRX1		0.000182622	0.0519879	-0.0518052	CHH	SMYD3		0.090698	0.00091697	0.089781	CHG	THEMIS2		0.00104348	0.234845	-0.233801	CHH	C10orf76		0.187283	0.000565899	0.186717
MTMR11	0.542729	0.0896044	0.453124		0.000346027	0.0878032	-0.0874572	CHG	THEMIS2		0.83656	0.3271	0.50946	CG	AL358813.2		0.00213555	0.0886584	-0.0865228	CHH	Y_RNA		0.0826394	0.00697918	0.0756602	CHH	PRRX1		0.000964028	0.0703267	-0.0693627	CHH	SMYD3-IT1		0.211732	0.000508644	0.211223	CHH	THEMIS2		0.00249521	0.284201	-0.281706	CHG	PSD		0.186486	0.000551918	0.185934
MTMR11	0.783281	0.0729942	0.710286		0.00563342	0.210772	-0.205139	CHH	THEMIS2		0.429822	0.102727	0.327094	CG	BOLA1		0.00026614	0.132371	-0.132105	CHH	CCAR1		0.058305	0.00229727	0.0560078	CHH	PRRC2C		0.348059	0.702889	-0.354831	CG	CNST		0.225449	0.0109535	0.214496	CHG	THEMIS2		0.00329309	0.264087	-0.260794	CHH	PSD		0.263575	0.00106764	0.262508
PRPF3	0.0737309	0.00372983	0.0700011		0.00284625	0.229122	-0.226275	CHG	THEMIS2		0.429822	0.102727	0.327094	CG	HIST2H2BE		0.000240499	0.0765536	-0.0763131	CHH	DDX50		0.125846	0.00292668	0.122919	CHH	RP1-15D23.2		0.000295339	0.0744153	-0.0741199	CHH	RP11-439E19.7		0.287902	0.000937917	0.286964	CHH	RPA2		0.00153118	0.18092	-0.179389	CHH	NT5C2		0.253461	0.00114762	0.252314
PRPF3	0.092689	0.000504357	0.0921847		0.000673756	0.287646	-0.286972	CHH	RPA2		0.0744766	0.000547581	0.073929	CHH	PRPF3		0.000240499	0.0765536	-0.0763131	CHH	RNU6-571P		0.0770363	0.000779517	0.0762568	CHH	RP3-471M13.2		0.317432	0.63449	-0.317059	CG	SCCPDH		0.213199	0.000906613	0.212293	CHG	RPA2		0.307356	0.711872	-0.404516	CG	USMG5		0.379412	0.00114561	0.378266
PRPF3	0.0775788	0.000446903	0.0771319		0.000595604	0.213046	-0.21245	CHG	RPA2		0.0710832	0.000401449	0.0706818	CHH	PRPF3		0.000280887	0.0883523	-0.0880714	CHH	DDX50		0.0711258	0.00207284	0.069053	CHH	PRDX6		0.000585765	0.135872	-0.135286	CHH	RP11-439E19.3		0.267893	0.00117057	0.266722	CHH	RP11-460I13.2		0.00141142	0.265349	-0.263938	CHH	ACSL5		0.335572	0.00119387	0.334378
RPRD2	0.0851625	0.00143928	0.0837232		0.000804456	0.325008	-0.324204	CHG	RP11-460I13.2		0.0753776	0.000306337	0.0750712	CHH	PRPF3		0.000281903	0.174758	-0.174476	CHG	MED28P1		0.0807804	0.00124881	0.0795316	CHH	DARS2		0.175431	0.533215	-0.357785	CG	RP11-439E19.3		0.0531352	0.00131121	0.051824	CHH	PTAFR		0.0014077	0.249516	-0.248108	CHG	ACSL5		0.0795369	0.000407937	0.079129
LINC00568	0.88193	0.554953	0.326977		0.000924911	0.322194	-0.321269	CHH	RP11-460I13.2		0.0913712	0.00233574	0.0890354	CHH	RPRD2		0.00549465	0.161522	-0.156027	CHH	MED28P1		0.0667722	0.00191204	0.0648602	CHH	RABGAP1L		0.621035	0.923782	-0.302747	CG	ZNF669		0.0758767	0.000702574	0.0751741	CHH	AL353354.1		0.0071123	0.192317	-0.185205	CHH	ACSL5		0.0519728	0.000597601	0.0513752
ADAMTSL4	0.569735	0.210441	0.359294		0.17617	0.517359	-0.341189	CG	RP11-460I13.2		0.0808431	0.000995062	0.079848	CHH	ADAMTSL4		0.00024775	0.161453	-0.161205	CHH	RP11-259F16.3		0.0568436	0.000395963	0.0564476	CHH	NDUFAF4P4		0.705235	0.953243	-0.248008	CG	RP11-634B7.4		0.0885339	0.000391065	0.0881428	CHH	DNAJC8		0.0071123	0.192317	-0.185205	CHH	RP11-324O2.3		0.899638	0.269522	0.630115
ADAMTSL4	0.0740631	0.0010006	0.0730625		0.509128	0.916262	-0.407134	CG	EYA3		0.704037	0.165037	0.539	CG	RP11-68I18.10		0.000384302	0.181917	-0.181532	CHH	ATP5G1P7		0.0603655	0.000173309	0.0601922	CHG	MRPS14		0.282528	0.647601	-0.365073	CG	TRIM58		0.0864495	0.00234349	0.084106	CHG	DNAJC8		0.000602728	0.102017	-0.101415	CHH	ZDHHC6		0.256326	0.000664274	0.255662
ENSA	0.534088	0.130043	0.404045		0.00119184	0.0771399	-0.0759481	CHH	AL353354.1		0.0650979	0.000475217	0.0646227	CHH	PIP5K1A		0.000377654	0.197909	-0.197531	CHG	ATP5G1P7		0.0595255	0.0014852	0.0580403	CHH	RP1-35C21.2		0.0049556	0.148245	-0.143289	CHH	OR2T6		0.0976795	0.0017616	0.0959179	CHH	PHACTR4		0.000579848	0.0700774	-0.0694976	CHH	ABLIM1		0.212551	0.000489239	0.212061
ARNT	0.731045	0.30268	0.428365		0.00129859	0.0885037	-0.0872051	CHH	DNAJC8		0.0675055	0.000415407	0.0670901	CHG	PIP5K1A		0.000688319	0.316123	-0.315435	CHH	AIFM2		0.0678827	0.000523165	0.0673595	CHH	RP4-798P15.3		0.000269037	0.178316	-0.178047	CHH	ZMYND11		0.080366	0.000412971	0.0799531	CHH	PRDX3P2		0.00149444	0.15143	-0.149936	CHH	ABLIM1		0.240959	0.00044404	0.240515
RP11-68I18.10	0.693562	0.195501	0.498061		0.000202759	0.0829787	-0.0827759	CHG	DNAJC8		0.186584	0.00145681	0.185127	CHH	SELENBP1		0.00429441	0.15652	-0.152225	CHH	SAR1A		0.0603549	0.00280549	0.0575494	CHH	ANGPTL1		0.00178943	0.0703699	-0.0685805	CHH	RNA5SP297		0.0553096	0.000429208	0.0548804	CHH	RP1-212P9.2		0.00160529	0.156233	-0.154628	CHH	ABLIM1		0.112982	0.00490809	0.108074
SCNM1	0.524166	0.0586015	0.465565		0.000218105	0.0984114	-0.0981933	CHH	PHACTR4		0.103879	0.00151573	0.102363	CHH	SELENBP1		0.00446005	0.0833426	-0.0788826	CHH	NODAL		0.0627105	0.000235569	0.0624749	CHH	SNORA67		0.000434347	0.079789	-0.0793546	CHH	IDI2		0.0954762	0.000487444	0.0949888	CHH	RP1-212P9.3		0.00107216	0.229563	-0.228491	CHG	ABLIM1		0.476263	0.0941592	0.382104
PIP5K1A	0.0683388	0.000368789	0.06797		0.000470637	0.0746854	-0.0742148	CHG	PHACTR4		0.0558033	0.000781438	0.0550218	CHH	TUFT1		0.00193929	0.172464	-0.170524	CHH	RP11-150D20.5		0.128783	0.0072623	0.121521	CHH	SNORA67		0.555598	0.92284	-0.367242	CG	WDR37		0.144293	0.00052021	0.143773	CHG	RP1-212P9.3		0.0011587	0.19967	-0.198511	CHH	ABLIM1		0.201633	0.000676111	0.200957
PIP5K1A	0.0756248	0.000532534	0.0750923		0.000757043	0.080579	-0.0798219	CHH	PRDX3P2		0.0605022	0.00286917	0.0576331	CHH	MRPL9		0.00226484	0.110657	-0.108392	CHH	RP11-344N10.4		0.128783	0.0072623	0.121521	CHH	EIF4A1P11		0.587698	0.835404	-0.247707	CG	RP11-526P5.2		0.78716	0.357475	0.429685	CG	TMEM200B		0.0010965	0.561768	-0.560671	CHH	SLC18A2		0.220877	0.00307754	0.217799
PI4KB	0.0567544	0.00434346	0.0524109		0.000291121	0.089761	-0.0894699	CHH	RP1-212P9.3		0.0605022	0.00286917	0.0576331	CHH	OAZ3		0.00780358	0.182618	-0.174814	CHH	TTC18		0.0674233	0.000204533	0.0672188	CHH	RP11-345I18.4		0.00711779	0.208705	-0.201587	CHH	PFKP		0.239734	0.000844535	0.238889	CHH	TMEM200B		0.00112446	0.630742	-0.629617	CHG	SLC18A2		0.228877	0.00234202	0.226535
SELENBP1	0.141131	0.000724161	0.140407		0.44053	0.855397	-0.414867	CG	EPB41		0.20946	0.000476069	0.208984	CHH	LCE2B		0.000656578	0.124827	-0.124171	CHH	PPP3CB		0.102929	0.00208652	0.100842	CHH	RP11-345I18.4		0.000322206	0.116151	-0.115829	CHH	PITRM1		0.271361	0.000880277	0.270481	CHG	TMEM200B		0.00166763	0.167853	-0.166185	CHH	EIF3A		0.146825	0.000780434	0.146045
SELENBP1	0.167861	0.000742383	0.167118		0.348549	0.780973	-0.432423	CG	TMEM200B		0.220776	0.000373255	0.220403	CHG	LCE2B		0.000656578	0.124827	-0.124171	CHH	RP11-137L10.6		0.503167	0.127746	0.375421	CG	MEF2AP1		0.327103	0.877311	-0.550209	CG	AKR1E2		0.611945	0.266954	0.34499	CG	SRSF4		0.00166763	0.167853	-0.166185	CHH	SNORA19		0.256423	0.000930427	0.255493
SELENBP1	0.129486	0.00057227	0.128914		0.00160689	0.198357	-0.19675	CHH	TMEM200B		0.0541442	0.000459385	0.0536849	CHH	LCE2A		0.00154292	0.0740833	-0.0725404	CHH	USP54		0.0777999	0.00556001	0.0722398	CHH	AL160286.1		0.00136811	0.0964875	-0.0951194	CHH	AKR1C3		0.0962369	0.00659007	0.0896468	CHH	MECR		0.000934526	0.184051	-0.183117	CHH	ARMS2		0.154921	0.00113895	0.153782
SELENBP1	0.179969	0.000721273	0.179248		0.00126704	0.276684	-0.275417	CHG	TMEM200B		0.0645045	0.000342553	0.064162	CHH	RP1-43O17.2		0.000265623	0.153214	-0.152948	CHH	USP54		0.0777999	0.00556001	0.0722398	CHH	AXDND1		0.000218965	0.0838043	-0.0835853	CHH	AKR1C7P		0.111062	0.000511527	0.110551	CHG	MECR		0.000904317	0.376978	-0.376074	CHH	DMBT1		0.251281	0.0308645	0.220417
SELENBP1	0.136699	0.000873193	0.135826		0.348435	0.721367	-0.372933	CG	TMEM200B		0.0617868	0.000665508	0.0611213	CHH	LCE1E		0.000376572	0.20276	-0.202383	CHH	SYNPO2L		0.217178	0.000920309	0.216258	CHH	QSOX1		0.000283857	0.0961964	-0.0959125	CHH	AKR1C7P		0.109836	0.000659106	0.109177	CHH	MECR		0.198715	0.527845	-0.32913	CG	HMX3		0.262951	0.0276365	0.235315
RP11-404E16.1	0.56001	0.243468	0.316541		0.000691064	0.0901913	-0.0895002	CHH	MECR		0.118443	0.00032556	0.118117	CHH	LCE1E		0.000384912	0.212133	-0.211748	CHH	RNA5SP320		0.219798	0.00132715	0.218471	CHG	QSOX1		0.261085	0.847839	-0.586754	CG	NRBF2P5		0.0778947	0.00170925	0.0761854	CHH	MECR		0.00332046	0.100733	-0.0974125	CHH	RPS27P18		0.0814934	0.00148268	0.0800107
MRPL9	0.0573366	0.00110626	0.0562304		0.000631797	0.111022	-0.11039	CHG	MECR		0.238786	0.00160499	0.237181	CHG	LCE1A		0.000541556	0.0796292	-0.0790877	CHH	VCL		0.0874022	0.00046639	0.0869358	CHH	VDAC1P4		0.00162071	0.351712	-0.350091	CHH	SFMBT2		0.064534	0.000780209	0.0637538	CHH	AC092265.1		0.0019031	0.146486	-0.144582	CHH	C10orf137		0.0814934	0.00148268	0.0800107
OAZ3	0.0573366	0.00110626	0.0562304		0.000329216	0.109773	-0.109443	CHH	MECR		0.198229	0.00169287	0.196536	CHH	LCE1A		0.000302523	0.182549	-0.182247	CHH	C10orf11		0.064327	0.00353149	0.0607955	CHH	AL590085.1		0.00136536	0.374208	-0.372843	CHG	SFMBT2		0.151788	0.000805758	0.150982	CHH	MIR4420		0.289595	0.762169	-0.472574	CG	FANK1		0.0534206	0.000556203	0.0528644
NBPF18P	0.453494	0.114768	0.338726		0.000231485	0.0772967	-0.0770653	CHH	MECR		0.198429	0.000608956	0.197821	CHH	LCE1A		0.000609461	0.107936	-0.107327	CHH	POLR3A		0.103291	0.000559075	0.102732	CHH	AL590085.1		0.233386	0.600465	-0.367079	CG	GATA3-AS1		0.155135	0.00124881	0.153886	CHH	LAPTM5		0.289595	0.762169	-0.472574	CG	DHX32		0.120024	0.000336391	0.119688
S100A10	0.453494	0.114768	0.338726		0.000330845	0.0645064	-0.0641756	CHH	AC092265.1		0.112307	0.00033152	0.111975	CHH	SPRR2B		0.281305	0.681753	-0.400448	CG	ZMIZ1		0.776195	0.237642	0.538553	CG	KIAA1614		0.233386	0.600465	-0.367079	CG	GATA3		0.181685	0.000930182	0.180755	CHG	LAPTM5		0.000559222	0.172858	-0.172299	CHH	CLRN3		0.0931605	0.0022452	0.0909153
LCE2B	0.208666	0.000810903	0.207855		0.000286241	0.0515732	-0.051287	CHH	LAPTM5		0.0654321	0.00137334	0.0640588	CHH	SPRR2B		0.000915037	0.427981	-0.427066	CHH	ZMIZ1		0.138908	0.00964185	0.129266	CHH	RP11-46A10.6		0.263094	0.793245	-0.530151	CG	GATA3-AS1		0.304983	0.000690595	0.304292	CHH	RP1-65J11.1		0.0035368	0.120018	-0.116481	CHH	MIR4297		0.281694	0.000639412	0.281055
LCE2B	0.220094	0.00058504	0.219509		0.00131011	0.154373	-0.153063	CHH	LAPTM5		0.104815	0.000918643	0.103896	CHH	S100A12		0.000675491	0.357633	-0.356957	CHG	ZMIZ1		0.0707993	0.000311107	0.0704881	CHH	CACNA1E		0.263094	0.793245	-0.530151	CG	GATA3		0.259667	0.0075159	0.252151	CHG	RP1-65J11.1		0.00699532	0.166974	-0.159979	CHH	AL161645.1		0.0809579	0.000743866	0.0802141
LCE2A	0.0554914	0.000565259	0.0549262		0.000986541	0.179638	-0.178651	CHG	LAPTM5		0.879967	0.454759	0.425208	CG	AL591704.5		0.00191055	0.510963	-0.509052	CHH	SH2D4B		0.19544	0.00753912	0.187901	CHH	GLUL		0.158604	0.920105	-0.761501	CG	GATA3		0.452916	0.114054	0.338863	CG	RP1-65J11.1		0.00207253	0.326289	-0.324217	CHH	IFITM2		0.127109	0.00152007	0.125589
RP1-43O17.2	0.0644637	0.000231061	0.0642326		0.000796509	0.308342	-0.307545	CHH	RP1-65J11.1		0.115069	0.000524332	0.114545	CHH	AL591704.9		0.00191055	0.510963	-0.509052	CHH	RP11-137H2.4		0.0765464	0.000992799	0.0755536	CHH	RGSL1		0.000978009	0.066091	-0.0651129	CHH	CELF2-AS2		0.0653456	0.000884844	0.0644607	CHH	SNORD103A		0.00233248	0.297612	-0.295279	CHG	IFITM2		0.127109	0.00152007	0.125589
LCE1E	0.0619963	0.00258749	0.0594088		0.149575	0.508178	-0.358604	CG	RP1-65J11.1		0.21916	0.0048541	0.214306	CHH	S100A7		0.00165775	0.415384	-0.413726	CHG	SH2D4B		0.161762	0.000697053	0.161065	CHH	RGS16		0.000414216	0.179074	-0.17866	CHH	RP11-138I18.2		0.144589	0.00054821	0.144041	CHH	PUM1		0.00393076	0.277718	-0.273787	CHH	RP11-326C3.15		0.177419	0.000812828	0.176606
LCE1E	0.102128	0.00169482	0.100433		0.000646981	0.277182	-0.276535	CHG	RP1-65J11.1		0.35323	0.000603626	0.352627	CHG	S100A7		0.00165775	0.415384	-0.413726	CHG	RP11-137H2.4		0.157232	0.00889747	0.148335	CHH	RP11-317P15.4		0.00478396	0.0899988	-0.0852149	CHH	DHTKD1		0.103942	0.000474587	0.103468	CHG	PUM1		0.0130976	0.237537	-0.224439	CHG	RP11-326C3.15		0.112039	0.000905663	0.111133
LCE1A	0.158392	0.000584591	0.157807		0.000477518	0.169911	-0.169433	CHG	SDC3		0.133	0.00116153	0.131839	CHH	S100A5		0.000218364	0.0787918	-0.0785734	CHH	RP11-344L13.1		0.210851	0.000570696	0.21028	CHH	RP11-505O17.1		0.000390451	0.0734861	-0.0730957	CHH	MIR548Q		0.0664754	0.000676823	0.0657985	CHH	PUM1		0.000485206	0.0944961	-0.0940109	CHH	PHRF1		0.104392	0.000470884	0.103921
LCE1A	0.196235	0.00301132	0.193224		0.0082605	0.185405	-0.177145	CHH	SDC3		0.175299	0.00140023	0.173899	CHH	S100A3		0.00047905	0.150062	-0.149583	CHH	RP11-93H12.4		0.239755	0.000558327	0.239196	CHG	RP11-505O17.1		0.151761	0.614294	-0.462533	CG	CCDC3		0.0816635	0.000323807	0.0813397	CHH	PUM1		0.00222224	0.195288	-0.193066	CHH	AP006621.9		0.111487	0.00282135	0.108665
RP1-13P20.6	0.774278	0.554751	0.219527		0.60241	0.878786	-0.276376	CG	SDC3		0.219645	0.0011312	0.218514	CHG	S100A3		0.00211253	0.11182	-0.109707	CHH	WAPAL		0.292343	0.000669138	0.291674	CHH	RP11-505O17.1		0.111511	0.483679	-0.372168	CG	SUV39H2		0.143501	0.000455392	0.143046	CHH	RP11-490K7.1		0.00280609	0.296392	-0.293586	CHG	AP006621.9		0.186263	0.00106676	0.185196
SPRR2B	0.112198	0.000277977	0.11192		0.00116892	0.0695807	-0.0684118	CHH	SNORD103A		0.769047	0.178746	0.590301	CG	S100A16		0.00196902	0.103991	-0.102022	CHH	WAPAL		0.308352	0.000630124	0.307722	CHG	RP11-505O17.1		0.111511	0.483679	-0.372168	CG	RP11-398C13.6		0.129454	0.000425396	0.129028	CHG	RP11-490K7.1		0.00139619	0.219934	-0.218537	CHH	PDDC1		0.194478	0.00104693	0.193431
SPRR2B	0.0668606	0.000974728	0.0658858		0.000335533	0.144513	-0.144177	CHH	PUM1		0.516485	0.127174	0.389311	CG	NPR1		0.000354792	0.224215	-0.223861	CHH	LIPA		0.117101	0.000353639	0.116748	CHH	RP11-548N1.1		0.000547025	0.294616	-0.294069	CHH	OR7E115P		0.111186	0.000556645	0.11063	CHH	FABP3		0.00139619	0.219934	-0.218537	CHH	AP006621.1		0.0555772	0.000460602	0.0551166
S100A12	0.104639	0.000481745	0.104157		0.000333222	0.10389	-0.103556	CHG	PUM1		0.181207	0.000344254	0.180862	CHH	GATAD2B		0.000243042	0.165306	-0.165063	CHH	RP11-15K3.1		0.0842724	0.000158234	0.0841142	CHG	RP11-548N1.1		0.00374404	0.104653	-0.100909	CHH	OLAH		0.0624989	0.00612117	0.0563778	CHH	TINAGL1		0.0016176	0.302298	-0.300681	CHG	PDDC1		0.0895292	0.000525498	0.0890037
AL591704.5	0.900079	0.621951	0.278128		0.000374143	0.0651402	-0.064766	CHH	PUM1		0.215568	0.000326829	0.215241	CHG	GATAD2B		0.000983728	0.0531435	-0.0521598	CHH	EIF4A1P8		0.141867	0.00326734	0.138599	CHH	GS1-115G20.2		0.137758	0.459449	-0.321691	CG	ACBD7		0.145929	0.000878993	0.145051	CHH	TINAGL1		0.0016176	0.302298	-0.300681	CHG	AP006621.1		0.0895292	0.000525498	0.0890037
S100A7	0.214194	0.000718639	0.213475		0.000256524	0.0816383	-0.0813818	CHH	PUM1		0.52336	0.131849	0.391511	CG	DENND4B		0.424883	0.829663	-0.40478	CG	HHEX		0.118444	0.00219301	0.116251	CHH	FAM129A		0.137758	0.459449	-0.321691	CG	DCLRE1CP1		0.0878724	0.00202915	0.0858433	CHH	RP11-73M7.6		0.00208687	0.27898	-0.276893	CHG	PIDD		0.115038	0.0077914	0.107246
S100A7	0.352085	0.000557655	0.351527		0.00259309	0.157838	-0.155245	CHH	RP11-490K7.1		0.0956493	0.000535317	0.095114	CHH	NUP210L		0.149696	0.633379	-0.483683	CG	RP11-348J12.2		0.395199	0.00134972	0.393849	CHH	RNF2		0.000225707	0.120553	-0.120327	CHH	FAM171A1		0.0878724	0.00202915	0.0858433	CHH	COL16A1		0.00259269	0.34656	-0.343967	CHH	PIDD		0.0933405	0.000486447	0.0928541
S100A5	0.0769264	0.00100084	0.0759256		0.000371227	0.129381	-0.129009	CHG	RP11-490K7.1		0.0643065	0.000349902	0.0639566	CHH	AL590431.1		0.00496476	0.288252	-0.283288	CHH	PLCE1		0.254375	0.00114137	0.253234	CHG	RNF2		0.000788338	0.0824697	-0.0816814	CHH	RNU6-1075P		0.158935	0.00326865	0.155666	CHH	COL16A1		0.00305042	0.344348	-0.341298	CHH	CHID1		0.131073	0.000498978	0.130574
S100A5	0.141846	0.00229884	0.139547		0.348492	0.740152	-0.39166	CG	NKAIN1		0.0643065	0.000349902	0.0639566	CHH	UBAP2L		0.00208182	0.105215	-0.103133	CHH	RP11-429H9.4		0.0881063	0.00160498	0.0865013	CHH	TPR		0.000397847	0.278315	-0.277917	CHH	C1QL3		0.163951	0.00106638	0.162885	CHH	COL16A1		0.00250164	0.275844	-0.273343	CHG	CHID1		0.131073	0.000498978	0.130574
S100A3	0.15157	0.000803182	0.150767		0.000490397	0.119517	-0.119027	CHH	FABP3		0.08487	0.00329967	0.0815703	CHH	UBAP2L		0.000520955	0.145046	-0.144525	CHH	RP11-248J23.6		0.104639	0.000214618	0.104425	CHG	TPR		0.000413043	0.258304	-0.257891	CHG	C1QL3		0.196337	0.000929684	0.195408	CHG	COL16A1		0.00351222	0.0795356	-0.0760234	CHH	AP2A2		0.0571267	0.00349438	0.0536323
S100A3	0.181736	0.000711754	0.181024		0.000869783	0.229177	-0.228307	CHG	TINAGL1		0.858416	0.151834	0.706582	CG	IL6R		0.000468264	0.192012	-0.191544	CHH	BLNK		0.102982	0.00265613	0.100326	CHH	RP11-393M18.4		0.000721087	0.169334	-0.168613	CHH	ST8SIA6-AS1		0.20161	0.0220661	0.179544	CHH	COL16A1		0.000790085	0.272256	-0.271466	CHG	AP2A2		0.128117	0.00139142	0.126726
S100A16	0.309664	0.00207803	0.307586		0.00117017	0.0756274	-0.0744572	CHH	RP11-73M7.6		0.403022	0.00119085	0.401831	CHH	IL6R		0.00161081	0.171264	-0.169653	CHG	TM9SF3		0.141516	0.000365932	0.14115	CHH	RP11-669M2.2		0.204738	0.540444	-0.335707	CG	ST8SIA6		0.263472	0.000783485	0.262688	CHH	COL16A1		0.00179063	0.396726	-0.394936	CHH	MUC5B		0.12477	0.000317299	0.124452
NUP210L	0.114617	0.0105958	0.104021		0.00117017	0.0756274	-0.0744572	CHH	COL16A1		0.605783	0.00107394	0.604709	CHG	IL6R		0.0016096	0.223552	-0.221943	CHH	TM9SF3		0.0599584	0.00399272	0.0559657	CHH	RP11-316I3.2		0.00238083	0.188509	-0.186128	CHH	RP11-383B4.4		0.378116	0.00572334	0.372392	CHH	COL16A1		0.00117541	0.599768	-0.598592	CHG	MUC5B		0.058776	0.00190255	0.0568735
AL590431.1	0.0647947	0.000392985	0.0644017		0.000559576	0.151148	-0.150588	CHH	COL16A1		0.0712594	0.00229876	0.0689607	CHH	RP11-350G8.9		0.000921081	0.314351	-0.31343	CHH	FRAT1		0.0885005	0.000620097	0.0878804	CHH	CDC73		0.00294052	0.08419	-0.0812495	CHH	RP11-49L2.1		0.353673	0.00545894	0.348214	CHH	COL16A1		0.287897	0.75847	-0.470573	CG	KCNQ1OT1		0.122273	0.0068404	0.115432
UBAP2L	0.0647947	0.000392985	0.0644017		0.00274877	0.171594	-0.168845	CHH	COL16A1		0.0918316	0.000479935	0.0913516	CHH	RP11-61L14.6		0.211228	0.600655	-0.389427	CG	FRAT1		0.108661	0.000180666	0.108481	CHH	RP11-563D10.1		0.000681403	0.103983	-0.103301	CHH	DNAJC1		0.345984	0.00107895	0.344905	CHG	COL16A1		0.00266215	0.378809	-0.376147	CHH	OSBPL5		0.14604	0.00049728	0.145543
UBAP2L	0.0810501	0.000281115	0.080769		0.000616638	0.176525	-0.175909	CHG	COL16A1		0.0508952	0.000398387	0.0504968	CHH	ADAR		0.000997383	0.399095	-0.398098	CHG	FRAT1		0.0642381	0.00207798	0.0621601	CHH	CFH		0.227224	0.786195	-0.558971	CG	RP11-573G6.8		0.0797069	0.000609907	0.079097	CHH	COL16A1		0.000556605	0.104306	-0.10375	CHH	PGAP2		0.075193	0.00148404	0.073709
IL6R	0.65593	0.10785	0.54808		0.000957046	0.208179	-0.207222	CHH	COL16A1		0.809138	0.295051	0.514086	CG	EFNA1		0.00108054	0.396203	-0.395123	CHH	FRAT1		0.108646	0.00329699	0.105349	CHH	RP11-332L8.1		0.439398	0.807474	-0.368076	CG	RP11-573G6.8		0.0519953	0.000728912	0.0512664	CHH	COL16A1		0.000594835	0.14504	-0.144445	CHG	PGAP2		0.092955	0.00383051	0.0891245
IL6R	0.354783	0.000757409	0.354025		0.00100174	0.180196	-0.179194	CHG	COL16A1		0.828616	0.182096	0.64652	CG	RP11-263K19.4		0.184339	0.559579	-0.37524	CG	FRAT1		0.0728003	0.00110978	0.0716905	CHH	C1orf53		0.28281	0.806934	-0.524124	CG	SPAG6		0.260596	0.00125669	0.259339	CHH	BAI2		0.00301141	0.0948435	-0.0918321	CHH	STIM1		0.155684	0.00158869	0.154096
IL6R	0.521529	0.000865841	0.520663		0.00154784	0.279225	-0.277677	CHH	COL16A1		0.828616	0.182096	0.64652	CG	THBS3		0.281171	0.851238	-0.570067	CG	RRP12		0.20021	0.00124843	0.198962	CHH	NR5A2		0.000219861	0.07264	-0.0724202	CHH	SPAG6		0.21411	0.000966064	0.213144	CHH	BAI2		0.127097	0.411643	-0.284546	CG	RP11-23F23.3		0.169087	0.000808563	0.168278
RP11-350G8.9	0.0711829	0.000766824	0.0704161		0.000725525	0.331551	-0.330826	CHH	COL16A1		0.0843238	0.00186774	0.082456	CHH	CLK2		0.506417	0.932186	-0.425769	CG	Y_RNA		0.078297	0.00046647	0.0778306	CHH	RNU6-570P		0.000191323	0.0654795	-0.0652882	CHH	ARMC3		0.243964	0.000670312	0.243294	CHG	BAI2		0.000525891	0.234226	-0.2337	CHH	SSU72P2		0.147217	0.00074077	0.146476
RP11-61L14.6	0.108202	0.00111236	0.107089		0.000704294	0.320851	-0.320147	CHG	COL16A1		0.0909994	0.00471297	0.0862864	CHH	CLK2		0.000427488	0.156824	-0.156396	CHH	PGAM1		0.0761691	0.003049	0.0731201	CHH	RNU6-704P		0.0850421	0.480302	-0.39526	CG	RP11-435M3.2		0.109504	0.000747924	0.108756	CHH	BAI2		0.00388463	0.109881	-0.105996	CHH	OR51G2		0.0545329	0.000389902	0.054143
SHC1	0.430037	0.0760074	0.35403		0.000455117	0.0795308	-0.0790757	CHH	COL16A1		0.0884634	0.000834507	0.0876289	CHH	RXFP4		0.000449575	0.162854	-0.162405	CHH	MMS19		0.0807626	0.000296813	0.0804658	CHH	TMEM9		0.0850421	0.480302	-0.39526	CG	MYO3A		0.478074	0.0812504	0.396824	CG	BAI2		0.00135631	0.107252	-0.105896	CHG	OR51G2		0.137662	0.000742559	0.136919
RP11-263K19.4	0.843142	0.137668	0.705474		0.000523452	0.0519712	-0.0514478	CHH	COL16A1		0.282217	0.00138344	0.280833	CHH	ARHGEF2		0.000285634	0.109966	-0.10968	CHH	GOLGA7B		0.130626	0.00679082	0.123835	CHH	RP11-567E21.3		0.000577828	0.157966	-0.157388	CHH	RNA5SP307		0.245358	0.000737014	0.244621	CHG	BAI2		0.00286418	0.0687942	-0.06593	CHH	OR52A4		0.140256	0.000850393	0.139406
THBS3	0.843142	0.137668	0.705474		0.239674	0.881811	-0.642137	CG	COL16A1		0.207146	0.00134447	0.205801	CHG	ARHGEF2		0.00127513	0.447011	-0.445736	CHH	HPS1		0.130633	0.00449808	0.126135	CHH	TNNT2		0.325866	0.816881	-0.491015	CG	RP11-360I20.2		0.225262	0.000700049	0.224562	CHH	BAI2		0.00244411	0.0720834	-0.0696393	CHH	HBD		0.152917	0.000628729	0.152289
CLK2	0.0811603	0.00334833	0.077812		0.00754494	0.275451	-0.267906	CHH	BAI2		0.105061	0.00117587	0.103885	CHH	SEMA4A		0.000630049	0.0616354	-0.0610054	CHH	DNMBP		0.167592	0.000475196	0.167116	CHG	TNNT2		0.00970547	0.164021	-0.154316	CHH	RNU6-1067P		0.214628	0.00374548	0.210882	CHH	SPOCD1		0.00229889	0.200757	-0.198458	CHH	TRIM22		0.152917	0.000628729	0.152289
CLK2	0.0836964	0.000332715	0.0833637		0.000614917	0.209033	-0.208418	CHH	BAI2		0.241243	0.000890383	0.240353	CHH	SEMA4A		0.000237403	0.0585472	-0.0583098	CHH	CHUK		0.211951	0.00597677	0.205974	CHH	LAD1		0.000432869	0.127405	-0.126972	CHH	RP11-478H13.4		0.200547	0.000560419	0.199987	CHG	SPOCD1		0.00072152	0.244527	-0.243805	CHG	TRIM22		0.116058	0.000703453	0.115355
RUSC1	0.65896	0.248296	0.410665		0.000462765	0.215554	-0.215091	CHG	BAI2		0.13381	0.0008381	0.132972	CHH	C1orf85		0.000449519	0.278946	-0.278496	CHH	SEC31B		0.18273	0.000810894	0.18192	CHH	NAV1		0.00185914	0.219858	-0.217998	CHH	RNU6-908P		0.143952	0.000599517	0.143352	CHH	SPOCD1		0.000787521	0.168114	-0.167327	CHH	RP11-290F24.3		0.116058	0.000703453	0.115355
RUSC1-AS1	0.65896	0.248296	0.410665		0.000279427	0.107169	-0.106889	CHH	BAI2		0.125293	0.00147589	0.123817	CHH	RP11-139I14.2		0.00030848	0.330128	-0.329819	CHH	SEC31B		0.18273	0.000810894	0.18192	CHH	RP11-90L20.2		0.000293863	0.226179	-0.225885	CHG	RNU6-908P		0.227089	0.000734479	0.226355	CHG	SPOCD1		0.00178256	0.0533392	-0.0515566	CHH	DCHS1		0.182707	0.00063508	0.182071
KIAA0907	0.635658	0.147017	0.488641		0.000773643	0.227351	-0.226577	CHH	BAI2		0.717259	0.0589839	0.658275	CG	C1orf61		0.000296401	0.469375	-0.469079	CHG	SEC31B		0.096789	0.000491863	0.0962971	CHH	IPO9		0.34107	0.650663	-0.309593	CG	SVIL		0.154989	0.00116916	0.15382	CHH	SPOCD1		0.00149921	0.194436	-0.192937	CHH	ST5		0.21678	0.000648532	0.216132
RXFP4	0.0790159	0.00479785	0.0742181		0.00819061	0.254857	-0.246667	CHG	BAI2		0.581278	0.103257	0.47802	CG	C1orf61		0.00451701	0.399497	-0.39498	CHH	Y_RNA		0.163131	0.000752414	0.162379	CHH	RP11-307B6.3		0.142332	0.458874	-0.316542	CG	MAP3K8		0.230649	0.000713396	0.229936	CHH	SPOCD1		0.00121103	0.260945	-0.259734	CHG	ST5		0.173276	0.00058838	0.172688
ARHGEF2	0.247197	0.000537129	0.24666		0.000534035	0.147903	-0.147369	CHH	SPOCD1		0.581278	0.103257	0.47802	CG	MIR9-1		0.00084505	0.548276	-0.547431	CHG	Y_RNA		0.169144	0.000708579	0.168435	CHG	RP11-307B6.3		0.000264821	0.134849	-0.134585	CHH	MAP3K8		0.221855	0.000723677	0.221131	CHG	SPOCD1		0.000438555	0.148502	-0.148063	CHH	TMEM9B-AS1		0.248735	0.00144818	0.247287
ARHGEF2	0.188439	0.000562438	0.187877		0.000536318	0.246172	-0.245636	CHG	SPOCD1		0.22746	0.00965021	0.21781	CHH	IQGAP3		0.000594922	0.211708	-0.211113	CHG	LZTS2		0.0857939	0.000207046	0.0855868	CHH	TIMM17A		0.000466928	0.109638	-0.109171	CHH	LYZL2		0.126467	0.0388433	0.0876235	CG	PTP4A2		0.0004304	0.0822644	-0.081834	CHH	SCUBE2		0.16072	0.000316546	0.160404
LMNA	0.686524	0.092442	0.594082		0.000692376	0.106312	-0.10562	CHH	SPOCD1		0.162673	0.000746982	0.161926	CHG	IQGAP3		0.000567655	0.169228	-0.16866	CHH	LZTS2		0.0728501	0.000210599	0.0726395	CHG	TIMM17A		0.196276	0.611719	-0.415444	CG	ZNF438		0.0830023	0.00249435	0.080508	CHH	RP11-277A4.4		0.0026171	0.107468	-0.104851	CHH	SCUBE2		0.0542283	0.000258506	0.0539698
SEMA4A	0.104922	0.00132979	0.103592		0.000846573	0.239456	-0.238609	CHH	SPOCD1		0.0582013	0.000265897	0.0579354	CHH	NTRK1		0.211336	0.543686	-0.33235	CG	TLX1		0.827754	0.174381	0.653373	CG	GPR37L1		0.0116728	0.062705	-0.0510322	CHH	SPTLC1P1		0.0830023	0.00249435	0.080508	CHH	TMEM39B		0.000394517	0.115109	-0.114715	CHH	RNF141		0.247884	0.00917426	0.23871
SEMA4A	0.266409	0.00148519	0.264924		0.000741655	0.22298	-0.222239	CHG	SPOCD1		0.816855	0.397712	0.419143	CG	NTRK1		0.000570044	0.164671	-0.164101	CHH	RP11-107I14.4		0.064382	0.000362215	0.0640198	CHH	U6		0.00036022	0.106635	-0.106275	CHH	RP11-241I20.4		0.158909	0.000819299	0.15809	CHH	KPNA6		0.00167844	0.0729921	-0.0713136	CHH	MRVI1		0.152271	0.000748291	0.151522
BGLAP	0.651764	0.149294	0.502469		0.00030921	0.0803551	-0.0800459	CHH	RP11-277A4.4		0.108019	0.000890799	0.107128	CHH	NTRK1		0.000217987	0.111626	-0.111408	CHH	snoU13		0.418949	0.00372134	0.415228	CHH	RP11-480I12.5		0.102262	0.582711	-0.480449	CG	EPC1		0.0936228	0.000295436	0.0933274	CHG	KPNA6		0.000839845	0.183812	-0.182972	CHH	MRVI1		0.132561	0.00113718	0.131424
C1orf85	0.133322	0.000486317	0.132836		0.00030921	0.0803551	-0.0800459	CHH	TMEM39B		0.182876	0.000607174	0.182269	CHH	PEAR1		0.000985126	0.243151	-0.242166	CHH	DPCD		0.418949	0.00372134	0.415228	CHH	RP11-480I12.7		0.102262	0.582711	-0.480449	CG	AL391839.1		0.0773901	0.00913382	0.0682563	CHH	KPNA6		0.000656814	0.119382	-0.118725	CHH	CTD-2381F24.1		0.110902	0.000438392	0.110464
RP11-139I14.2	0.132784	0.00208414	0.1307		0.000413816	0.120052	-0.119639	CHH	KPNA6		0.0890357	0.000229626	0.0888061	CHH	ARHGEF11		0.000921971	0.233928	-0.233006	CHG	DPCD		0.172029	0.00421528	0.167813	CHH	RP11-480I12.9		0.00103713	0.130909	-0.129872	CHH	PARD3		0.319322	0.00101461	0.318307	CHH	IQCC		0.0045889	0.125235	-0.120646	CHH	RP13-631K18.5		0.135356	0.000459465	0.134897
C1orf61	0.717171	0.0423056	0.674866		0.00126525	0.104777	-0.103512	CHG	KPNA6		0.227302	0.0669018	0.1604	CG	ARHGEF11		0.00196104	0.104852	-0.102891	CHH	RP11-190J1.3		0.206972	0.000591282	0.206381	CHH	PPFIA4		0.000388524	0.139971	-0.139582	CHH	RP11-324I22.2		0.106329	0.000568876	0.10576	CHH	RP4-622L5.7		0.000572298	0.106422	-0.10585	CHH	RP13-631K18.5		0.166816	0.000466833	0.166349
C1orf61	0.659418	0.058327	0.601091		0.000396531	0.277375	-0.276979	CHH	IQCC		0.0776747	0.00474906	0.0729256	CHH	KRT8P45		0.000702789	0.466123	-0.46542	CHH	KCNIP2		0.324344	0.000654546	0.32369	CHG	PPFIA4		0.00110689	0.245944	-0.244837	CHH	RP11-324I22.2		0.106329	0.000568876	0.10576	CHH	DCDC2B		0.000363866	0.0884414	-0.0880776	CHH	BTBD10		0.16338	0.00104243	0.162338
C1orf61	0.581282	0.0333376	0.547944		0.000391354	0.0684515	-0.0680602	CHH	IQCC		0.872885	0.478412	0.394473	CG	OR6N2		0.000517499	0.2209	-0.220382	CHH	C10orf76		0.220179	0.00446359	0.215715	CHH	MYBPH		0.00110689	0.245944	-0.244837	CHH	RNU6-794P		0.177508	0.00138117	0.176127	CHH	TMEM234		0.00110533	0.125729	-0.124624	CHH	RP11-222N13.1		0.204594	0.000554125	0.20404
MIR9-1	0.581282	0.0333376	0.547944		0.000626054	0.106011	-0.105385	CHH	RP4-622L5.7		0.579917	0.224393	0.355524	CG	IFI16		0.00216633	0.280707	-0.27854	CHG	PSD		0.373958	0.00117044	0.372787	CHG	MYBPH		0.00144866	0.102894	-0.101445	CHH	RP11-162G10.1		0.104612	0.000881488	0.10373	CHH	TMEM234		0.00167731	0.0608	-0.0591227	CHG	RP11-222N13.1		0.204594	0.000554125	0.20404
C1orf61	0.633217	0.0472641	0.585953		0.000626054	0.106011	-0.105385	CHH	DCDC2B		0.0508921	0.000183274	0.0507088	CHH	IFI16		0.00124589	0.247078	-0.245832	CHH	PSD		0.125819	0.00140526	0.124413	CHH	SOX13		0.271495	0.704288	-0.432794	CG	AL022344.7		0.156487	0.000880725	0.155606	CHH	LCK		0.000551478	0.212394	-0.211843	CHH	RP11-222N13.1		0.255622	0.000516554	0.255106
MIR9-1	0.633217	0.0472641	0.585953		0.000494849	0.171613	-0.171118	CHH	TMEM234		0.220265	0.00953282	0.210732	CHH	DARC		0.00160649	0.194189	-0.192582	CHH	NT5C2		0.128962	0.000277491	0.128685	CHH	RP11-203F10.1		0.218673	0.555547	-0.336874	CG	RASGEF1A		0.104426	0.00269523	0.101731	CHH	HDAC1		0.000606256	0.196152	-0.195545	CHH	SOX6		0.255622	0.000516554	0.255106
IQGAP3	0.229839	0.000493649	0.229345		0.000597147	0.104555	-0.103958	CHH	TMEM234		0.114103	0.00292248	0.11118	CHH	DARC		0.00350434	0.0866972	-0.0831929	CHH	NT5C2		0.102334	0.000267644	0.102067	CHG	RP11-203F10.1		0.435351	0.829094	-0.393743	CG	RASGEF1A		0.103509	0.000545267	0.102964	CHH	HDAC1		0.00105797	0.274882	-0.273824	CHG	PLEKHA7		0.457713	0.172521	0.285192
IQGAP3	0.167546	0.000477686	0.167069		0.000566619	0.0637167	-0.06315	CHH	TMEM234		0.114103	0.00292248	0.11118	CHH	CTA-134P22.2		0.000415464	0.322764	-0.322349	CHH	ACSL5		0.097415	0.00299476	0.0944202	CHH	GOLT1A		0.000312855	0.104895	-0.104582	CHH	UQCRHP3		0.186402	0.000823738	0.185578	CHH	BSDC1		0.00106503	0.355269	-0.354204	CHH	PLEKHA7		0.0584723	0.000485902	0.0579864
NTRK1	0.0634052	0.000303063	0.0631021		0.000527177	0.156588	-0.156061	CHH	LCK		0.105501	0.00352853	0.101973	CHH	OR10J1		0.00161409	0.187819	-0.186205	CHH	ACSL5		0.74317	0.341208	0.401962	CG	PIK3C2B		0.28177	0.814579	-0.532809	CG	CXCL12		0.196742	0.00124374	0.195498	CHH	BSDC1		0.0115032	0.111077	-0.0995739	CHH	PLEKHA7		0.055861	0.000708883	0.0551522
NTRK1	0.86662	0.363871	0.50275		0.00142058	0.105932	-0.104512	CHH	HDAC1		0.74191	0.406382	0.335528	CG	RP11-180D21.3		0.00161409	0.187819	-0.186205	CHH	RP11-324O2.3		0.385638	0.000641661	0.384996	CHG	RP11-23I7.1		0.000214084	0.0633673	-0.0631533	CHH	DUXAP4		0.0550088	0.000401912	0.0546069	CHH	BSDC1		0.00197974	0.0844579	-0.0824781	CHH	RNU6-585P		0.163402	0.000455849	0.162947
NTRK1	0.114885	0.000397954	0.114487		0.00538129	0.103444	-0.0980625	CHH	HDAC1		0.863255	0.604163	0.259092	CG	RP11-740C1.2		0.000278908	0.101971	-0.101692	CHH	ZDHHC6		0.20209	0.000417851	0.201672	CHH	RP11-23I7.1		0.00132207	0.0554071	-0.0540851	CHH	RP11-445N18.3		0.0895792	0.000754981	0.0888242	CHH	RP1-27O5.3		0.00197974	0.0844579	-0.0824781	CHH	RP11-466H18.1		0.156847	0.0109781	0.145869
PEAR1	0.209815	0.000669616	0.209145		0.000649306	0.186551	-0.185901	CHH	BSDC1		0.107974	0.000342234	0.107631	CHH	CCDC19		0.000176207	0.0700674	-0.0698912	CHH	ABLIM1		0.110335	0.00369057	0.106644	CHH	SNORD112		0.244469	0.852079	-0.607611	CG	44263		0.0895792	0.000754981	0.0888242	CHH	ZBTB8B		0.00344226	0.146554	-0.143111	CHH	KCNJ11		0.233614	0.000685119	0.232929
PEAR1	0.174865	0.000548617	0.174316		0.000752266	0.241903	-0.241151	CHG	BSDC1		0.133686	0.000626828	0.133059	CHH	hsa-mir-4259		0.000658412	0.15118	-0.150522	CHH	ABLIM1		0.0811355	0.000424627	0.0807109	CHH	RP11-494K3.2		0.00228779	0.188805	-0.186517	CHH	SYT15		0.133247	0.00140894	0.131838	CHH	YARS		0.000600446	0.151761	-0.15116	CHG	KCNJ11		0.269528	0.000692963	0.268835
ARHGEF11	0.0856513	0.0023061	0.0833452		0.000629442	0.194448	-0.193818	CHH	BSDC1		0.133686	0.000626828	0.133059	CHH	CCDC19		0.000461994	0.156246	-0.155784	CHH	ABLIM1		0.0889182	0.000517637	0.0884006	CHH	RP11-494K3.2		0.00626595	0.124458	-0.118192	CHH	RHEBP2		0.524175	0.111568	0.412607	CG	AL031602.1		0.00478285	0.13706	-0.132277	CHH	SAA3P		0.214796	0.0042968	0.210499
KRT8P45	0.084	0.00605483	0.0779452		0.00122423	0.0558437	-0.0546195	CHH	BSDC1		0.422793	0.00423378	0.418559	CHG	KCNJ10		0.000430842	0.184947	-0.184516	CHH	ABLIM1		0.130572	0.000399234	0.130173	CHH	NFASC		0.000185117	0.0535075	-0.0533224	CHH	RHEBP2		0.0994307	0.000617546	0.0988132	CHH	RP4-803A2.1		0.00459903	0.219274	-0.214675	CHH	SAA3P		0.0988787	0.00073062	0.0981481
CD1E	0.763518	0.331561	0.431957		0.000439403	0.0774269	-0.0769875	CHH	RP1-27O5.3		0.297794	0.00107447	0.29672	CHH	KCNJ10		0.249143	0.63368	-0.384537	CG	GFRA1		0.298735	0.000685415	0.29805	CHG	CNTN2		0.000185117	0.0535075	-0.0533224	CHH	FAM35DP		0.132493	0.000830958	0.131662	CHH	ADC		0.00033192	0.0803888	-0.0800568	CHH	TSG101		0.124795	0.000847891	0.123947
OR6N2	0.88138	0.529932	0.351448		0.000439403	0.0774269	-0.0769875	CHH	ZBTB8B		0.75079	0.202537	0.548253	CG	KCNJ10		0.19971	0.567376	-0.367666	CG	VAX1		0.286926	0.000885741	0.28604	CHH	CNTN2		0.000246602	0.115076	-0.11483	CHH	RP11-563N6.6		0.132493	0.000830958	0.131662	CHH	AK2		0.00778511	0.146967	-0.139182	CHH	RP11-583F24.6		0.133247	0.00873838	0.124509
IFI16	0.0524179	0.00176701	0.0506509		0.00533279	0.109517	-0.104184	CHH	YARS		0.0593487	0.00065287	0.0586958	CHH	ATP1A2		0.000766173	0.457047	-0.456281	CHH	SLC18A2		0.0979323	0.000228489	0.0977038	CHH	TMCC2		0.00686767	0.21064	-0.203773	CHH	MIR4294		0.224113	0.0609744	0.163138	CG	RP11-415J8.5		0.513372	0.824821	-0.311449	CG	E2F8		0.064198	0.000291993	0.063906
AIM2	0.667243	0.181176	0.486067		0.150616	0.618267	-0.467651	CG	AL031602.1		0.0627248	0.000849133	0.0618757	CHH	CASQ1		0.000765848	0.556057	-0.555291	CHG	SLC18A2		0.100678	0.00483653	0.0958412	CHH	TMCC2		0.0178076	0.351207	-0.333399	CHG	MIR4294		0.224113	0.0609744	0.163138	CG	PHC2		0.00205091	0.0705741	-0.0685231	CHH	MIR4694		0.0724294	0.00452993	0.0678994
DARC	0.160196	0.000862752	0.159334		0.000437144	0.0934594	-0.0930223	CHH	RP4-803A2.1		0.175233	0.00113575	0.174097	CHH	CASQ1		0.0500119	0.131565	-0.0815527	CG	EMX2		0.0540718	0.00241199	0.0516598	CHH	LEMD1		0.000363699	0.114845	-0.114482	CHH	ERCC6		0.12393	0.000668072	0.123262	CHH	CSMD2		0.00297482	0.0983837	-0.0954089	CHH	NAV2		0.085424	0.000268521	0.0851555
DARC	0.134873	0.000493389	0.134379		0.000363172	0.130824	-0.13046	CHH	ADC		0.129005	0.00052373	0.128481	CHH	DCAF8		0.0500119	0.131565	-0.0815527	CG	EMX2OS		0.224237	0.00110833	0.223129	CHH	SLC45A3		0.000363699	0.114845	-0.114482	CHH	ERCC6-PGBD3		0.1248	0.000544156	0.124256	CHG	CSMD2		0.00236923	0.135008	-0.132638	CHH	NELL1		0.291933	0.00178429	0.290148
CTA-134P22.2	0.134873	0.000493389	0.134379		0.000363172	0.130824	-0.13046	CHH	AK2		0.128871	0.000537864	0.128333	CHH	NCSTN		0.249831	0.728531	-0.4787	CG	RP11-328K15.1		0.127596	0.000307671	0.127289	CHH	RAB7L1		0.000210929	0.0559507	-0.0557398	CHH	RP11-507K13.6		0.325827	0.0816245	0.244203	CG	C1orf94		0.000454161	0.0834683	-0.0830142	CHH	RNU6-783P		0.467217	0.1496	0.317616
CTA-134P22.2	0.0846674	0.000317473	0.0843499		0.604163	0.918424	-0.314261	CG	ZNF362		0.0642511	0.000661017	0.06359	CHH	ITLN1		0.000251428	0.167706	-0.167455	CHH	EIF3A		0.12221	0.000466986	0.121743	CHH	SLC41A1		0.59352	0.917892	-0.324371	CG	AGAP7		0.0553576	0.000231231	0.0551264	CHH	MIR552		0.00118823	0.113627	-0.112439	CHH	LUZP2		0.222588	0.000575869	0.222012
DARC	0.0846674	0.000317473	0.0843499		0.446863	0.797454	-0.350592	CG	RP11-415J8.3		0.810112	0.293542	0.51657	CG	ITLN1		0.000251428	0.167706	-0.167455	CHH	SNORA19		0.0776425	0.00333355	0.0743089	CHH	SRGAP2		0.000321204	0.117623	-0.117302	CHH	RP11-346D6.4		0.0601341	0.000313652	0.0598205	CHH	ZMYM6		0.00111841	0.0714397	-0.0703213	CHH	CTD-2507G9.1		0.0668223	0.000649315	0.066173
OR10J1	0.0978764	0.000568298	0.0973081		0.744258	0.904908	-0.16065	CG	RP11-415J8.3		0.855426	0.421304	0.434123	CG	RP11-312J18.5		0.0046723	0.170926	-0.166253	CHH	ARMS2		0.0977478	0.00156395	0.0961838	CHH	SRGAP2		0.00020596	0.0737198	-0.0735139	CHH	RP11-449J3.3		0.112109	0.000563762	0.111545	CHH	EFCAB14P1		0.00111841	0.0714397	-0.0703213	CHH	ANO3		0.0734215	0.00243343	0.070988
SLAMF8	0.802397	0.0774976	0.7249		0.000454212	0.12316	-0.122706	CHH	CSMD2		0.100651	0.00135463	0.099296	CHH	ITLN2		0.000419571	0.37643	-0.37601	CHH	DMBT1		0.206483	0.00113932	0.205344	CHG	RASSF5		0.0992082	0.47244	-0.373232	CG	PCDH15		0.127342	0.00918913	0.118153	CHH	SFPQ		0.333075	0.723262	-0.390187	CG	PAX6		0.165292	0.00461041	0.160681
CCDC19	0.113852	0.000296782	0.113555		0.000394968	0.136841	-0.136446	CHG	CSMD2		0.0900489	0.000550207	0.0894987	CHH	ITLN2		0.215762	0.729092	-0.51333	CG	CTBP2		0.118603	0.00112846	0.117474	CHH	RASSF5		0.00103381	0.269938	-0.268904	CHH	RP11-123G9.1		0.0725747	0.000645863	0.0719289	CHH	RN7SL136P		0.00218811	0.282084	-0.279896	CHH	PAX6		0.183026	0.00051516	0.182511
hsa-mir-4259	0.135164	0.000943211	0.134221		0.000556606	0.0541789	-0.0536223	CHH	MIR552		0.443619	0.116916	0.326703	CG	PFDN2		0.000290029	0.0952339	-0.0949439	CHH	RPS27P18		0.109901	0.000285151	0.109615	CHH	SNORD112		0.000935452	0.285495	-0.28456	CHG	RP11-123G9.1		0.0753971	0.000563028	0.0748341	CHG	RN7SL136P		0.00218811	0.282084	-0.279896	CHH	RCN1		0.180848	0.00161452	0.179234
CCDC19	0.135164	0.000943211	0.134221		0.000865825	0.120554	-0.119688	CHH	EFCAB14P1		0.443619	0.116916	0.326703	CG	NIT1		0.00270838	0.149794	-0.147086	CHH	C10orf137		0.139737	0.00298751	0.136749	CHH	FCAMR		0.000269098	0.0937737	-0.0935046	CHH	BICC1		0.0929911	0.000394902	0.0925962	CHH	KIAA0319L		0.00193116	0.148759	-0.146828	CHH	WT1		0.135921	0.000493677	0.135427
ATP1A2	0.902404	0.448523	0.453881		0.000527426	0.146023	-0.145495	CHH	SFPQ		0.139044	0.000671349	0.138373	CHH	NDUFS2		0.00192922	0.17532	-0.173391	CHH	CLRN3		0.262189	0.000519299	0.26167	CHH	CR1		0.000620886	0.235423	-0.234802	CHH	BICC1		0.127656	0.0006991	0.126957	CHH	KIAA0319L		0.00147651	0.125992	-0.124515	CHH	KIAA1549L		0.595924	0.278967	0.316958
ATP1A2	0.057396	0.00138715	0.0560088		0.00216168	0.0785783	-0.0764167	CHH	RN7SL136P		0.139044	0.000671349	0.138373	CHH	ADAMTS4		0.00037282	0.119789	-0.119416	CHH	MIR4297		0.368145	0.000562023	0.367583	CHG	CR1		0.00193487	0.0878534	-0.0859185	CHH	FAM13C		0.177692	0.000852738	0.176839	CHH	NCDN		0.0044852	0.236584	-0.232099	CHH	ELF5		0.0725237	0.000298797	0.0722249
CASQ1	0.172945	0.000889653	0.172055		0.000237277	0.0922578	-0.0920205	CHH	KIAA0319L		0.160592	0.000571372	0.16002	CHG	NDUFS2		0.363865	0.609814	-0.245949	CG	EBF3		0.157802	0.00038831	0.157413	CHH	RP5-1051D14.1		0.719634	0.922439	-0.202806	CG	ARL4P		0.146118	0.000779182	0.145339	CHG	NCDN		0.000847878	0.161339	-0.160491	CHG	ELF5		0.127036	0.00049806	0.126538
DCAF8	0.12878	0.00300433	0.125776		0.00039725	0.130553	-0.130156	CHH	KIAA0319L		0.160592	0.000571372	0.16002	CHG	ADAMTS4		0.344487	0.691004	-0.346517	CG	RP11-288G11.3		0.0628732	0.00425419	0.058619	CHH	RP11-385M4.3		0.000183572	0.0859427	-0.0857591	CHH	CDK1		0.0546344	0.000380517	0.0542539	CHH	RP4-789D17.4		0.00105221	0.123675	-0.122623	CHH	LINC00610		0.139018	0.000573569	0.138445
Y_RNA	0.576624	0.081187	0.495437		0.000697755	0.175748	-0.17505	CHH	NCDN		0.0858266	0.00043507	0.0853915	CHH	NDUFS2		0.303249	0.56549	-0.262241	CG	RP11-288G11.3		0.147546	0.00810941	0.139436	CHG	RP11-385M4.3		0.495114	0.883508	-0.388395	CG	RP11-809M12.1		0.137493	0.000854269	0.136639	CHH	TEKT2		0.00049238	0.135309	-0.134817	CHG	LINC00610		0.170627	0.00144965	0.169178
NCSTN	0.128705	0.000636961	0.128068		0.000619108	0.146808	-0.146189	CHG	NCDN		0.0685136	0.000564989	0.0679486	CHH	FCRLB		0.291134	0.697853	-0.406719	CG	GPR123		0.108267	0.00377657	0.104491	CHH	RP11-385M4.3		0.000261838	0.0812425	-0.0809806	CHH	AL671972.1		0.140303	0.000586883	0.139716	CHG	TEKT2		0.000552255	0.0691264	-0.0685742	CHH	PRR5L		0.355214	0.00111928	0.354095
VANGL2	0.55984	0.0849063	0.474934		0.0786965	0.424474	-0.345778	CG	RP4-728D4.2		0.0626723	0.000186075	0.0624862	CHH	RP11-474I16.8		0.000590457	0.19693	-0.196339	CHH	AL161645.1		0.136796	0.00282425	0.133971	CHH	CAMK1G		0.282317	0.809707	-0.527391	CG	REEP3		0.152273	0.00500502	0.147268	CHH	TEKT2		0.00153029	0.0821056	-0.0805753	CHH	RP11-219O3.2		0.321387	0.00122313	0.320164
ITLN1	0.0760544	0.016903	0.0591514		0.000243535	0.0546168	-0.0543732	CHH	RP4-789D17.4		0.120839	0.000462997	0.120376	CHH	RP11-456P18.2		0.396797	0.817168	-0.420371	CG	SYCE1		0.205055	0.000640349	0.204414	CHH	CAMK1G		0.000241792	0.138022	-0.13778	CHH	HNRNPH3		0.152273	0.00500502	0.147268	CHH	ADPRHL2		0.00227766	0.105232	-0.102954	CHH	CTD-2119L1.1		0.0757932	0.0025775	0.0732157
ITLN2	0.100992	0.000529989	0.100462		0.00125037	0.127867	-0.126617	CHH	TEKT2		0.0866231	0.000379367	0.0862438	CHH	OLFML2B		0.000709395	0.305722	-0.305013	CHH	IFITM2		0.314249	0.00522232	0.309027	CHH	LAMB3		0.894045	0.973815	-0.0797699	CG	RP11-119F7.6		0.11612	0.000456804	0.115663	CHG	TEKT2		0.00360942	0.138484	-0.134875	CHH	RPL7AP56		0.0871829	0.00241145	0.0847714
ITLN2	0.0981573	0.000844861	0.0973125		0.000554713	0.145817	-0.145262	CHG	TEKT2		0.0962763	0.000548458	0.0957279	CHH	OLFML2B		0.000748587	0.286994	-0.286245	CHG	IFITM2		0.163459	0.00156929	0.16189	CHH	LAMB3		0.894045	0.973815	-0.0797699	CG	CCAR1		0.11612	0.000456804	0.115663	CHG	ADPRHL2		0.000294287	0.0936503	-0.093356	CHH	RP11-159D8.1		0.0567957	0.000220356	0.0565753
NDUFS2	0.137987	0.0018833	0.136104		0.000459161	0.1521	-0.15164	CHH	TEKT2		0.104054	0.00105565	0.102999	CHH	MIR4654		0.000950947	0.257779	-0.256829	CHH	RP11-326C3.15		0.125981	0.000961766	0.125019	CHH	TRAF3IP3		0.00443116	0.172049	-0.167618	CHH	DDX50		0.181356	0.000354481	0.181001	CHG	ADPRHL2		0.0003947	0.111605	-0.111211	CHH	AC104387.1		0.254764	0.000471047	0.254293
ADAMTS4	0.137987	0.0018833	0.136104		0.000459161	0.1521	-0.15164	CHH	ADPRHL2		0.0902857	0.000485117	0.0898006	CHH	RN7SL861P		0.000971495	0.221303	-0.220331	CHG	RP11-326C3.15		0.597079	0.169678	0.4274	CG	KCNH1-IT1		0.00397018	0.127109	-0.123139	CHH	TACR2		0.221434	0.00488182	0.216552	CHH	ADPRHL2		0.00136732	0.126426	-0.125058	CHH	RP11-124G5.1		0.260928	0.000540901	0.260387
NDUFS2	0.0897027	0.00283473	0.0868679		0.0004631	0.116036	-0.115573	CHG	TEKT2		0.759343	0.398761	0.360581	CG	PBX1		0.000869084	0.261695	-0.260826	CHH	RN7SL838P		0.597079	0.169678	0.4274	CG	KCNH1		0.0160403	0.172354	-0.156314	CHH	TBATA		0.217167	0.00112462	0.216042	CHG	ADPRHL2		0.000372533	0.105887	-0.105514	CHH	RP11-124G5.2		0.114972	0.000697248	0.114275
FCRLB	0.0676122	0.00170948	0.0659027		0.0004631	0.116036	-0.115573	CHG	ADPRHL2		0.0697032	0.000448314	0.0692549	CHH	AL390119.1		0.000869084	0.261695	-0.260826	CHH	ANO9		0.503174	0.198239	0.304935	CG	SNX25P1		0.00350506	0.0939542	-0.0904492	CHH	RP11-570G20.1		0.237607	0.000834236	0.236773	CHH	ADPRHL2		0.000967055	0.164888	-0.163921	CHH	CTD-2572N17.1		0.0645551	0.00259592	0.0619592
RP11-474I16.8	0.0626293	0.000957274	0.061672		0.00045963	0.181167	-0.180707	CHG	ADPRHL2		0.110069	0.0114836	0.0985858	CHH	RP11-280O1.2		0.00100753	0.300197	-0.29919	CHG	RN7SL838P		0.163668	0.000536495	0.163132	CHH	RP11-354K1.1		0.00341357	0.093492	-0.0900784	CHH	Metazoa_SRP		0.311127	0.0911632	0.219964	CG	COL8A2		0.000506317	0.102999	-0.102493	CHH	TTC17		0.0791466	0.00273299	0.0764136
RP11-456P18.2	0.122029	0.000861303	0.121168		0.00176941	0.227505	-0.225736	CHH	ADPRHL2		0.142519	0.000537586	0.141981	CHH	RP11-466F5.6		0.00100753	0.300197	-0.29919	CHG	ANO9		0.0584549	0.000140511	0.0583144	CHH	RP11-122M14.1		0.000254074	0.132462	-0.132208	CHG	Metazoa_SRP		0.279003	0.000844078	0.278159	CHH	MAP7D1		0.00119572	0.219848	-0.218653	CHH	TP53I11		0.166328	0.00160839	0.164719
OLFML2B	0.0967721	0.00849995	0.0882721		0.00102542	0.205909	-0.204884	CHG	ADPRHL2		0.193108	0.0376939	0.155414	CG	ILDR2		0.201832	0.673543	-0.471711	CG	HRAS		0.149873	0.00063422	0.149239	CHH	RP11-122M14.1		0.000406933	0.170565	-0.170158	CHH	HMGN2P34		0.160795	0.000340673	0.160454	CHH	SH3D21		0.00422631	0.182446	-0.17822	CHH	RP11-430H10.4		0.146346	0.00125167	0.145094
MIR4654	0.100668	0.00146921	0.0991992		0.000814974	0.287769	-0.286954	CHH	MAP7D1		0.0658828	0.0034214	0.0624614	CHH	TBX19		0.201832	0.673543	-0.471711	CG	LRRC56		0.0700584	0.00123	0.0688284	CHH	RP11-122M14.3		0.000187099	0.0530161	-0.052829	CHH	RP11-344N10.4		0.0542436	0.000558053	0.0536856	CHH	EVA1B		0.00157796	0.332804	-0.331226	CHG	GYLTL1B		0.90431	0.630857	0.273453
MIR556	0.0800923	0.000560407	0.0795319		0.000474787	0.339358	-0.338883	CHG	MAP7D1		0.0808043	0.00168334	0.0791209	CHH	XCL2		0.239199	0.535345	-0.296146	CG	HRAS		0.0908756	0.00242223	0.0884533	CHH	RP11-384C4.3		0.00059134	0.20348	-0.202889	CHH	EIF4A2P2		0.236584	0.000576539	0.236008	CHH	OSCP1		0.00659778	0.284065	-0.277468	CHH	GYLTL1B		0.281748	0.000836247	0.280912
RN7SL861P	0.0891745	0.000352193	0.0888223		0.000400577	0.160711	-0.160311	CHH	SH3D21		0.0819688	0.000376979	0.0815919	CHH	RP4-738P11.4		0.239199	0.535345	-0.296146	CG	LRRC56		0.115893	0.00107619	0.114817	CHH	PROX1-AS1		0.000305545	0.142958	-0.142652	CHH	USP54		0.149849	0.00454234	0.145307	CHG	OSCP1		0.000297426	0.0693649	-0.0690675	CHH	RP11-702F3.2		0.281748	0.000836247	0.280912
PBX1	0.772482	0.385452	0.38703		0.000387072	0.0542267	-0.0538396	CHH	EVA1B		0.0918258	0.000459205	0.0913666	CHH	RNA5SP66		0.00151135	0.382712	-0.3812	CHG	AP006621.9		0.0616593	0.00280971	0.0588496	CHH	ABHD17AP3		0.00520401	0.400024	-0.39482	CHH	VDAC2		0.143867	0.00292481	0.140942	CHH	CSF3R		0.158202	0.459882	-0.30168	CG	DGKZ		0.27633	0.001032	0.275298
AL390119.1	0.0698204	0.00298164	0.0668387		0.000747949	0.24836	-0.247612	CHH	OSCP1		0.108886	0.000452557	0.108433	CHH	AL021068.1		0.00148657	0.24375	-0.242263	CHH	AP006621.9		0.437768	0.104728	0.333041	CG	KCNK2		0.000676711	0.43903	-0.438353	CHG	VDAC2		0.159593	0.000844204	0.158749	CHG	CSF3R		0.000875579	0.0861034	-0.0852278	CHH	ATG13		0.27633	0.001032	0.275298
RP11-38C18.2	0.89043	0.559158	0.331272		0.000546907	0.153759	-0.153212	CHG	OSCP1		0.61012	0.157766	0.452354	CG	AL021068.1		0.000554572	0.215798	-0.215243	CHH	PDDC1		0.511155	0.14459	0.366564	CG	ESRRG		0.136908	0.612452	-0.475544	CG	VDAC2		0.116966	0.000406326	0.116559	CHH	CSF3R		0.000995626	0.17043	-0.169434	CHH	ATG13		0.0851678	0.000365965	0.0848019
RP11-280O1.2	0.128343	0.00025623	0.128087		0.00108925	0.132575	-0.131486	CHH	CSF3R		0.274081	0.000636152	0.273445	CHG	AL021068.1		0.000554572	0.215798	-0.215243	CHH	AP006621.1		0.137878	0.00659242	0.131285	CHH	GPATCH2		0.00095917	0.259252	-0.258292	CHH	ZNF503-AS1		0.146504	0.000717451	0.145786	CHH	CSF3R		0.000927946	0.189576	-0.188648	CHH	LRP4-AS1		0.0851678	0.000365965	0.0848019
RP11-280O1.2	0.119177	0.000912524	0.118264		0.00107975	0.178586	-0.177507	CHG	CSF3R		0.0600091	0.00443232	0.0555768	CHH	F5		0.000572555	0.297825	-0.297252	CHG	PDDC1		0.0921776	0.000322026	0.0918555	CHH	RP11-410C4.1		0.00095917	0.259252	-0.258292	CHH	RP11-399K21.11		0.170701	0.000657973	0.170043	CHG	CSF3R		0.114458	0.359632	-0.245174	CG	LRP4-AS1		0.174647	0.000572413	0.174075
RP11-466F5.6	0.14235	0.000224227	0.142126		0.00050163	0.114392	-0.11389	CHH	CSF3R		0.0728532	0.000224887	0.0726283	CHH	RP1-117P20.3		0.000572555	0.297825	-0.297252	CHG	AP006621.1		0.107247	0.00369443	0.103553	CHH	2021-03-02		0.511504	0.870522	-0.359018	CG	RP11-399K21.14		0.190926	0.000987411	0.189938	CHH	RP4-614N24.1		0.00103885	0.168977	-0.167938	CHG	LRP4-AS1		0.174647	0.000572413	0.174075
ILDR2	0.21015	0.0658007	0.144349		0.000479556	0.0792625	-0.078783	CHH	CSF3R		0.0728532	0.000224887	0.0726283	CHH	SELE		0.00153555	0.348654	-0.347118	CHH	PIDD		0.0681539	0.00245104	0.0657029	CHH	RP11-421L10.1		0.000425824	0.197144	-0.196718	CHH	C10orf11		0.233523	0.000569236	0.232954	CHH	RP3-423B22.5		0.00381016	0.171362	-0.167552	CHH	C11orf49		0.253774	0.000763706	0.253011
POU2F1	0.821597	0.0927144	0.728883		0.000471245	0.146387	-0.145915	CHH	CSF3R		0.106064	0.000442221	0.105622	CHH	PRRX1		0.00116384	0.366535	-0.365371	CHG	PIDD		0.0768004	0.00363835	0.073162	CHH	DUSP10		0.000356042	0.204467	-0.204111	CHG	C10orf11		0.233523	0.000569236	0.232954	CHH	SNIP1		0.000586347	0.129174	-0.128587	CHH	ARFGAP2		0.253774	0.000763706	0.253011
RP3-455J7.4	0.083565	0.000718453	0.0828466		0.000466032	0.170581	-0.170115	CHG	CSF3R		0.0788156	0.000602788	0.0782128	CHH	PRRX1		0.113222	0.420004	-0.306782	CG	RPLP2		0.105361	0.000332962	0.105028	CHG	DUSP10		0.000334748	0.066811	-0.0664762	CHH	C10orf11		0.257626	0.000534717	0.257091	CHG	RP3-423B22.5		0.00672677	0.156335	-0.149608	CHH	MADD		0.078282	0.00323338	0.0750486
TBX19	0.112214	0.0017774	0.110436		0.00378137	0.171924	-0.168142	CHH	RP4-614N24.1		0.05747	0.000164666	0.0573054	CHH	PRRC2C		0.113222	0.420004	-0.306782	CG	PIDD		0.874082	0.324918	0.549164	CG	DUSP10		0.00288362	0.244359	-0.241476	CHH	C10orf11		0.15646	0.000610799	0.155849	CHH	RP3-423B22.5		0.000750602	0.160396	-0.159645	CHG	MADD		0.0535748	0.000461677	0.0531132
RP4-738P11.4	0.0957482	0.000428946	0.0953192		0.391397	0.806719	-0.415322	CG	GRIK3		0.0744395	0.00283887	0.0716006	CHG	PRRC2C		0.113222	0.420004	-0.306782	CG	SNORA52		0.101193	0.0003878	0.100805	CHH	RNU6-1248P		0.000497764	0.273708	-0.27321	CHG	C10orf11		0.15646	0.000610799	0.155849	CHH	SNIP1		0.000485441	0.0541	-0.0536146	CHH	SLC39A13		0.160038	0.00461342	0.155424
RNA5SP66	0.0851843	0.000722414	0.0844618		0.000620371	0.199663	-0.199043	CHH	RP3-423B22.5		0.125916	0.000311878	0.125604	CHH	RP1-15D23.2		0.000899893	0.302212	-0.301312	CHH	CHID1		0.0705619	0.000523497	0.0700384	CHH	CAPN2		0.000477213	0.496411	-0.495934	CHH	KCNMA1		0.0593374	0.000729731	0.0586077	CHH	DNALI1		0.000438159	0.0533573	-0.0529191	CHG	SLC39A13		0.0873298	0.000546568	0.0867833
AL021068.1	0.108846	0.000582623	0.108263		0.000620371	0.199663	-0.199043	CHH	SNIP1		0.0706045	0.000433737	0.0701707	CHH	RP3-471M13.2		0.000791033	0.258249	-0.257458	CHG	CHID1		0.230215	0.00106967	0.229145	CHG	DEGS1		0.000490355	0.504156	-0.503665	CHG	KCNMA1		0.0558388	0.003212	0.0526268	CHH	DNALI1		0.000616107	0.190884	-0.190268	CHH	FNBP4		0.0662996	0.000383062	0.0659166
AL021068.1	0.269849	0.000670494	0.269178		0.000891305	0.256294	-0.255403	CHG	RP3-423B22.5		0.0635108	0.000688295	0.0628225	CHH	PRDX6		0.00236556	0.0802438	-0.0778782	CHH	AP2A2		0.0896053	0.00158233	0.088023	CHH	WDR26		0.000599261	0.20448	-0.203881	CHH	DLG5		0.155175	0.000469692	0.154706	CHH	C1orf109		0.000284165	0.0829174	-0.0826332	CHH	OR4X1		0.186538	0.00101841	0.185519
AL021068.1	0.622275	0.133214	0.489061		0.000891305	0.256294	-0.255403	CHG	SNIP1		0.840082	0.282335	0.557747	CG	SLC9C2		0.000613995	0.184758	-0.184144	CHG	AP2A2		0.0552404	0.000248136	0.0549922	CHH	DNAH14		0.000253428	0.141318	-0.141065	CHG	DLG5		0.157997	0.000301608	0.157696	CHG	C1orf109		0.00265818	0.128035	-0.125377	CHH	RP11-56P9.10		0.165652	0.00383864	0.161813
F5	0.0589817	0.00228922	0.0566925		0.000338183	0.0584698	-0.0581317	CHH	DNALI1		0.0759991	0.000807519	0.0751916	CHH	DARS2		0.000435836	0.0798442	-0.0794084	CHH	AP2A2		0.144437	0.00256282	0.141874	CHH	EPHX1		0.000733308	0.165971	-0.165237	CHH	POLR3A		0.233621	0.00051982	0.233101	CHH	EPHA10		0.000282181	0.193364	-0.193082	CHH	RP11-107P7.2		0.160397	0.00536248	0.155035
RP1-117P20.3	0.0646404	0.00147844	0.0631619		0.000310446	0.0555705	-0.05526	CHH	DNALI1		0.0697724	0.000586786	0.0691856	CHH	RABGAP1L		0.000947039	0.332947	-0.332	CHH	MUC5B		0.126805	0.00139929	0.125406	CHH	RP4-559A3.6		0.000565356	0.138383	-0.137818	CHG	POLR3A		0.26881	0.000365083	0.268445	CHG	EPHA10		0.000288613	0.0736616	-0.073373	CHH	AC110283.1		0.709678	0.000994853	0.708683
SELE	0.0646404	0.00147844	0.0631619		0.00269813	0.141923	-0.139225	CHH	C1orf109		0.0595448	0.00183668	0.0577082	CHH	RP1-35C21.2		0.000846316	0.475218	-0.474372	CHG	MUC5B		0.487713	0.0962478	0.391465	CG	H3F3A		0.280001	0.922565	-0.642565	CG	ZMIZ1		0.369588	0.0875415	0.282047	CG	EPHA10		0.000480875	0.0817659	-0.081285	CHH	OR4C14P		0.709678	0.000994853	0.708683
GORAB	0.343061	0.0507985	0.292262		0.000575665	0.156818	-0.156243	CHG	C1orf109		0.7609	0.470434	0.290465	CG	RP1-35C21.2		0.38951	0.761193	-0.371683	CG	KCNQ1OT1		0.487713	0.0962478	0.391465	CG	RP11-396C23.4		0.57483	0.835871	-0.261041	CG	ZMIZ1		0.133297	0.000401084	0.132896	CHH	MANEAL		0.00034509	0.132011	-0.131666	CHH	OR8I4P		0.686806	0.00101136	0.685794
RP1-79C4.4	0.308898	0.113701	0.195197		0.000702548	0.232924	-0.232221	CHH	EPHA10		0.0679105	0.000412161	0.0674984	CHH	RP4-798P15.3		0.225219	0.561287	-0.336068	CG	KCNQ1DN		0.0544814	0.00308918	0.0513922	CHH	PSEN2		0.000259116	0.0664792	-0.0662201	CHH	EIF5AL1		0.422535	0.0933834	0.329151	CG	MANEAL		0.000842064	0.0699862	-0.0691441	CHH	OR5AP1P		0.686806	0.00101136	0.685794
PRRX1	0.103154	0.000560395	0.102593		0.000570401	0.2676	-0.267029	CHG	EPHA10		0.0589469	0.000239363	0.0587076	CHH	ANGPTL1		0.00147207	0.373381	-0.371909	CHH	OSBPL5		0.792339	0.199432	0.592907	CG	ADCK3		0.000259116	0.0664792	-0.0662201	CHH	RP11-342M3.2		0.383212	0.0807301	0.302482	CG	C1orf122		0.0434691	0.219569	-0.1761	CHH	RP11-624G17.3		0.893464	0.212492	0.680972
PRRX1	0.0787368	0.000266191	0.0784706		0.000664023	0.204943	-0.204279	CHH	EPHA10		0.121386	0.000341507	0.121045	CHH	SNORA67		0.00529427	0.11822	-0.112925	CHH	PGAP2		0.0615165	0.00612731	0.0553892	CHH	CDC42BPA		0.000259116	0.0664792	-0.0662201	CHH	AL133481.1		0.0695554	0.0023798	0.0671756	CHH	INPP5B		0.000714484	0.239488	-0.238773	CHG	RP11-624G17.3		0.893464	0.212492	0.680972
PRRC2C	0.0574246	0.00136072	0.0560639		0.000469935	0.111843	-0.111373	CHH	EPHA10		0.121386	0.000341507	0.121045	CHH	EIF4A1P11		0.0030199	0.0945693	-0.0915494	CHH	STIM1		0.0539601	0.000707388	0.0532527	CHH	CTD-2090I13.1		0.000671766	0.102484	-0.101812	CHH	RGR		0.0750895	0.000414081	0.0746754	CHH	INPP5B		0.00549472	0.236115	-0.23062	CHH	SLC43A1		0.0962767	0.000620454	0.0956563
PRRC2C	0.0759012	0.000241094	0.0756601		0.00268959	0.134703	-0.132013	CHH	MANEAL		0.0674543	0.000340363	0.067114	CHH	RP11-345I18.4		0.000326114	0.245403	-0.245077	CHH	SSU72P2		0.127228	0.000428264	0.126799	CHH	ZNF678		0.000451503	0.18092	-0.180468	CHH	RP11-475D12.1		0.0854456	0.000275048	0.0851705	CHG	INPP5B		0.00129889	0.259814	-0.258515	CHG	SLC43A1		0.0878727	0.000326045	0.0875467
RP1-15D23.2	0.125787	0.0028059	0.122981		0.106776	0.43103	-0.324254	CG	MANEAL		0.102285	0.000407933	0.101877	CHH	RP11-345I18.4		0.00258394	0.114896	-0.112312	CHH	OR51G2		0.298057	0.111899	0.186158	CG	WNT3A		0.501078	0.862454	-0.361377	CG	ADIRF-AS1		0.285948	0.0158512	0.270097	CHH	INPP5B		0.00108379	0.0787496	-0.0776658	CHH	SMTNL1		0.124957	0.000823574	0.124134
RP3-471M13.2	0.0705534	0.000610954	0.0699424		0.00201504	0.0669731	-0.064958	CHH	INPP5B		0.503609	0.106624	0.396985	CG	MEF2AP1		0.000448369	0.097151	-0.0967026	CHG	OR51G2		0.700456	0.26567	0.434786	CG	IBA57-AS1		0.00236036	0.0537744	-0.051414	CHH	PTEN		0.226495	0.000811964	0.225684	CHG	INPP5B		0.00358403	0.13249	-0.128906	CHH	GLYAT		0.0850245	0.00169092	0.0833336
PRDX6	0.0639237	0.000281903	0.0636418		0.000634122	0.0750592	-0.074425	CHH	INPP5B		0.621524	0.252763	0.368761	CG	RNU5F-2P		0.00090234	0.0680817	-0.0671793	CHH	OR52A4		0.405833	0.000980758	0.404852	CHG	IBA57-AS1		0.00039841	0.119286	-0.118887	CHH	RP11-186O14.7		0.0656399	0.00201163	0.0636282	CHH	SF3A3		0.00212602	0.0551852	-0.0530592	CHH	FAM111A		0.181424	0.0006842	0.18074
DARS2	0.0812784	0.000203336	0.0810751		0.000268171	0.0854172	-0.085149	CHG	INPP5B		0.76183	0.191043	0.570787	CG	RP11-545A16.3		0.00142943	0.0733296	-0.0719002	CHH	HBD		0.412959	0.00124879	0.41171	CHH	IBA57-AS1		0.00168959	0.0988736	-0.0971841	CHH	RP11-186O14.7		0.0833427	0.00247115	0.0808715	CHH	SF3A3		0.00025856	0.0504727	-0.0502141	CHH	OR4D11		0.112499	0.000472695	0.112027
RP11-160H22.3	0.425908	0.0763029	0.349605		0.000956102	0.0664148	-0.0654587	CHH	SF3A3		0.227521	0.00673268	0.220788	CHH	QSOX1		0.000222307	0.0774904	-0.077268	CHH	TRIM22		0.076486	0.000431249	0.0760547	CHH	RP5-1139B12.4		0.000224789	0.0934356	-0.0932108	CHG	RP11-186O14.7		0.0734473	0.000329222	0.0731181	CHH	SF3A3		0.00389938	0.127135	-0.123236	CHH	FABP5P7		0.105826	0.000401403	0.105425
RABGAP1L	0.0667428	0.00027838	0.0664644		0.000597257	0.148823	-0.148226	CHH	FHL3		0.224774	0.00134638	0.223428	CHG	QSOX1		0.000371804	0.252019	-0.251648	CHG	TRIM22		0.211066	0.000724251	0.210342	CHH	TRIM11		0.00257131	0.0810948	-0.0785235	CHH	STAMBPL1		0.168633	0.00128096	0.167352	CHH	FHL3		0.00071567	0.0923576	-0.0916419	CHH	CCDC86		0.224605	0.000905684	0.223699
MRPS14	0.0531288	0.000198033	0.0529307		0.0004325	0.059435	-0.0590025	CHH	UTP11L		0.0874525	0.000712523	0.08674	CHH	VDAC1P4		0.000275294	0.140922	-0.140646	CHH	RP11-290F24.3		0.0670821	0.00290374	0.0641784	CHH	RHOU		0.000699176	0.191452	-0.190752	CHH	AL353751.1		0.187333	0.000533137	0.1868	CHG	FHL3		0.000446107	0.165732	-0.165286	CHH	RP11-804A23.2		0.272967	0.00120343	0.271763
MRPS14	0.0570717	0.000389288	0.0566824		0.00282019	0.185504	-0.182684	CHH	RP5-884C9.2		0.0620808	0.000648567	0.0614322	CHH	AL590085.1		0.520504	0.837202	-0.316698	CG	CCKBR		0.116219	0.00263056	0.113588	CHH	RP11-286M16.1		0.000819388	0.29994	-0.299121	CHG	AL353751.1		0.0594569	0.000892433	0.0585645	CHH	UTP11L		0.000306978	0.12702	-0.126713	CHH	RP11-804A23.2		0.42705	0.00114183	0.425908
RP1-35C21.2	0.0595092	0.00024554	0.0592637		0.338946	0.585328	-0.246382	CG	RP5-884C9.2		0.102192	0.00320462	0.0989877	CHH	AL590085.1		0.4525	0.905038	-0.452539	CG	PRKCDBP		0.160704	0.000322972	0.160381	CHH	RNA5SP79		0.000295864	0.127639	-0.127343	CHH	PANK1		0.183481	0.000870388	0.182611	CHH	RP5-884C9.2		0.00149384	0.0573121	-0.0558182	CHH	ZP1		0.107863	0.000495532	0.107367
RP4-798P15.3	0.0678591	0.000356835	0.0675023		0.000325546	0.075177	-0.0748515	CHH	RP11-329N22.1		0.627516	0.119118	0.508398	CG	XPR1		0.00063684	0.166851	-0.166214	CHH	APBB1		0.193993	0.000348024	0.193645	CHG	RNA5SP79		0.00194449	0.0953514	-0.0934069	CHH	LINC00865		0.141752	0.00143896	0.140313	CHG	RP5-884C9.2		0.000439761	0.186534	-0.186094	CHH	SLC15A3		0.0562887	0.000268586	0.0560201
ANGPTL1	0.0614095	0.00211508	0.0592944		0.000659266	0.126313	-0.125654	CHH	RP11-334L9.1		0.787249	0.162679	0.62457	CG	RP11-46A10.2		0.000627798	0.218594	-0.217966	CHG	APBB1		0.0646216	0.00204683	0.0625748	CHH	RNA5SP80		0.000394976	0.115731	-0.115336	CHH	RP11-15K3.1		0.553347	0.338769	0.214578	CG	RP5-884C9.2		0.000613751	0.273599	-0.272985	CHH	SLC15A3		0.106528	0.000599891	0.105929
SNORA67	0.0626684	0.000225504	0.0624429		0.00087958	0.135653	-0.134774	CHG	RP11-334L9.1		0.752447	0.147584	0.604863	CG	KIAA1614		0.00211971	0.0534292	-0.0513095	CHH	DCHS1		0.882074	0.299874	0.5822	CG	EXOC8		0.149434	0.788577	-0.639143	CG	HTR7		0.0725474	0.000384538	0.0721628	CHH	RP11-329N22.1		0.00122668	0.228595	-0.227368	CHH	RPLP0P2		0.121558	0.000513934	0.121044
SNORA67	0.121088	0.00023039	0.120857		0.00150815	0.185145	-0.183636	CHH	AKIRIN1		0.13177	0.0169325	0.114837	CHH	RP11-46A10.6		0.000524587	0.241572	-0.241047	CHG	ST5		0.412392	0.00130916	0.411083	CHH	EGLN1		0.000781054	0.483055	-0.482274	CHH	HTR7		0.127335	0.000901831	0.126433	CHH	RP11-334L9.1		0.000274434	0.0887098	-0.0884353	CHH	MIR611		0.141627	0.00958199	0.132045
EIF4A1P11	0.121088	0.00023039	0.120857		0.000726531	0.326992	-0.326265	CHH	AKIRIN1		0.080201	0.0052256	0.0749754	CHH	CACNA1E		0.000526366	0.187965	-0.187438	CHH	ST5		0.389649	0.00119633	0.388453	CHG	EGLN1		0.0007338	0.484243	-0.483509	CHG	HTR7		0.136385	0.000915514	0.13547	CHG	RP11-334L9.1		0.000274434	0.0887098	-0.0884353	CHH	TMEM258		0.158573	0.000584511	0.157988
RP11-345I18.4	0.0673971	0.000195427	0.0672017		0.000709574	0.311686	-0.310976	CHG	AKIRIN1		0.0681278	0.000375914	0.0677519	CHH	GLUL		0.000227474	0.148565	-0.148338	CHH	TMEM9B-AS1		0.819739	0.337611	0.482128	CG	EGLN1		0.000516159	0.0742499	-0.0737337	CHH	RP11-402D21.2		0.32254	0.000822253	0.321717	CHH	AKIRIN1		0.000274434	0.0887098	-0.0884353	CHH	FEN1		0.252726	0.000830152	0.251896
RP11-345I18.4	0.102122	0.000570826	0.101552		0.165885	0.503029	-0.337144	CG	AKIRIN1		0.0782633	0.00255439	0.0757089	CHH	RGSL1		0.000195022	0.0822596	-0.0820645	CHH	SCUBE2		0.0681542	0.000453424	0.0677008	CHH	RNU5A-5P		0.00023919	0.0989992	-0.09876	CHH	BTAF1		0.29901	0.000796221	0.298213	CHG	AKIRIN1		0.00153057	0.245927	-0.244396	CHH	FADS3		0.260909	0.00082935	0.26008
MEF2AP1	0.504485	0.0741812	0.430304		0.000245716	0.0757906	-0.0755448	CHH	MACF1		0.162082	0.000448931	0.161633	CHH	RGS16		0.000355028	0.107061	-0.106706	CHH	SCUBE2		0.18297	0.000438655	0.182532	CHH	RP5-865N13.1		0.000318141	0.18099	-0.180671	CHH	44260		0.505576	0.158132	0.347444	CG	AKIRIN1		0.00157986	0.291073	-0.289494	CHG	FADS3		0.122129	0.00282529	0.119304
AL160286.1	0.0736624	0.0073107	0.0663517		0.00261386	0.0949174	-0.0923035	CHH	MACF1		0.155315	0.000500917	0.154814	CHH	RP11-317P15.4		0.333963	0.805862	-0.471899	CG	AMPD3		0.0973222	0.00571012	0.091612	CHH	RNU1-74P		0.390062	0.794743	-0.404681	CG	HHEX		0.0758131	0.000404152	0.075409	CHH	MACF1		0.230442	0.84136	-0.610918	CG	FTH1		0.114488	0.0003662	0.114122
AXDND1	0.0736624	0.0073107	0.0663517		0.000621597	0.0698059	-0.0691843	CHG	MACF1		0.460328	0.0988731	0.361455	CG	DHX9		0.00275341	0.0916891	-0.0889357	CHH	RNF141		0.0654324	0.0006763	0.0647561	CHH	PCNXL2		0.226318	0.684894	-0.458577	CG	HHEX		0.0949458	0.00154362	0.0934022	CHH	MACF1		0.230442	0.84136	-0.610918	CG	AP003733.1		0.135908	0.000736568	0.135171
QSOX1	0.21137	0.0268207	0.18455		0.000784467	0.254736	-0.253951	CHH	MACF1		0.226605	0.0014118	0.225193	CHH	RP11-505O17.1		0.000193966	0.0730565	-0.0728625	CHH	MRVI1		0.0857299	0.00364226	0.0820877	CHH	RP4-781K5.6		0.224011	0.797723	-0.573712	CG	HHEX		0.0698345	0.000330925	0.0695036	CHG	MACF1		0.00205153	0.603749	-0.601698	CHG	FTH1		0.0830308	0.00020149	0.0828294
VDAC1P4	0.0876084	0.000344201	0.0872642		0.000759389	0.260867	-0.260108	CHG	MACF1		0.267147	0.000742188	0.266405	CHG	RP11-505O17.1		0.0016233	0.166127	-0.164504	CHH	MRVI1		0.116284	0.00351074	0.112773	CHH	GNG4		0.365328	0.77765	-0.412322	CG	CYP26C1		0.254953	0.000759641	0.254193	CHH	MACF1		0.00205153	0.603749	-0.601698	CHG	AP003733.1		0.357803	0.00670036	0.351103
RP11-522D2.1	0.0755572	0.00650899	0.0690483		0.000454899	0.115603	-0.115149	CHH	MACF1		0.717129	0.279529	0.4376	CG	AL450304.1		0.000295825	0.119406	-0.11911	CHH	CTD-2381F24.1		0.100785	0.00923416	0.0915513	CHG	GNG4		0.365328	0.77765	-0.412322	CG	RP11-348J12.2		0.26109	0.000552331	0.260538	CHG	MACF1		0.0019476	0.571502	-0.569555	CHH	FTH1		0.0660942	0.000282215	0.065812
AL590085.1	0.062029	0.000377785	0.0616512		0.0019678	0.0598566	-0.0578888	CHH	MACF1		0.717129	0.279529	0.4376	CG	KRT18P28		0.00053018	0.122783	-0.122253	CHH	RP13-631K18.5		0.0631586	0.00134887	0.0618097	CHH	ENO1P1		0.000213642	0.0952102	-0.0949966	CHH	FFAR4		0.118042	0.000915937	0.117126	CHH	MACF1		0.0019476	0.571502	-0.569555	CHH	AP003733.1		0.14518	0.000539195	0.144641
AL590085.1	0.10837	0.00128334	0.107087		0.000269851	0.0766671	-0.0763973	CHH	MACF1		0.47893	0.086374	0.392556	CG	LAMC1		0.000548382	0.106295	-0.105746	CHH	RP13-631K18.5		0.0612854	0.00310435	0.058181	CHH	RP11-513D4.1		0.000516827	0.154361	-0.153844	CHH	PLCE1		0.0639264	0.000193083	0.0637334	CHH	MACF1		0.00253292	0.26141	-0.258877	CHG	MTA2		0.0975839	0.000545997	0.0970379
KIAA1614	0.754923	0.0931613	0.661762		0.00467117	0.166301	-0.16163	CHH	RP11-69E11.4		0.691793	0.245297	0.446496	CG	LAMC1		0.375358	0.790213	-0.414855	CG	CTC-497E21.3		0.128445	0.000648499	0.127797	CHH	FCF1P7		0.000417408	0.12048	-0.120062	CHH	CYP2C19		0.0695425	0.00147768	0.0680648	CHH	MACF1		0.00277786	0.148829	-0.146051	CHH	MTA2		0.0975839	0.000545997	0.0970379
RP11-46A10.6	0.12123	0.00330389	0.117926		0.000682214	0.145877	-0.145195	CHG	RP11-69E11.4		0.111183	0.000542275	0.110641	CHH	RP11-548N1.1		0.00389204	0.0708234	-0.0669314	CHH	CTC-497E21.5		0.128445	0.000648499	0.127797	CHH	SDCCAG8		0.00131093	0.0736834	-0.0723725	CHH	RP11-400G3.3		0.166335	0.000992594	0.165342	CHH	RP11-69E11.4		0.0156637	0.131652	-0.115989	CHH	MTA2		0.0609349	0.00074993	0.060185
CACNA1E	0.0712918	0.00141328	0.0698785		0.000506036	0.254185	-0.253679	CHH	PABPC4		0.0737308	0.000172606	0.0735582	CHG	RP11-548N1.1		0.00158115	0.13455	-0.132969	CHH	RP11-222N13.1		0.102913	0.0180789	0.084834	CHH	C1orf100		0.000189001	0.0605331	-0.0603441	CHH	CYP2C59P		0.145973	0.000887219	0.145086	CHG	RP11-69E11.4		0.000883361	0.0888771	-0.0879937	CHH	B3GAT3		0.0688741	0.00210975	0.0667643
RGSL1	0.0765202	0.000244906	0.0762753		0.000506036	0.254185	-0.253679	CHH	RP11-69E11.8		0.0504326	0.00040286	0.0500297	CHH	RP11-382D12.1		0.000123286	0.0607987	-0.0606754	CHG	RP11-222N13.1		0.10855	0.00579019	0.10276	CHH	EFCAB2		0.000189001	0.0605331	-0.0603441	CHH	CYP2C60P		0.24558	0.000923215	0.244657	CHH	PABPC4		0.00290433	0.102293	-0.0993887	CHH	RNU2-2P		0.130345	0.000660435	0.129685
RGS16	0.166956	0.0016576	0.165299		0.000479557	0.259791	-0.259311	CHG	PABPC4		0.141959	0.000798013	0.141161	CHH	GS1-115G20.2		0.000522767	0.253747	-0.253224	CHH	RP11-222N13.1		0.0857575	0.000397078	0.0853604	CHH	KIF26B		0.17875	0.801329	-0.622579	CG	RP11-310E22.4		0.24558	0.000923215	0.244657	CHH	RP11-69E11.8		0.00290433	0.102293	-0.0993887	CHH	WDR74		0.376211	0.000878363	0.375332
RP11-317P15.4	0.149957	0.000397568	0.14956		0.000479557	0.259791	-0.259311	CHG	RP11-69E11.8		0.477292	0.102415	0.374877	CG	EDEM3		0.000338546	0.226562	-0.226224	CHH	SOX6		0.0747941	0.000883515	0.0739105	CHH	CHCHD4P5		0.000442129	0.223109	-0.222667	CHH	RP11-310E22.4		0.260582	0.000698	0.259884	CHG	PABPC4		0.000307841	0.0997168	-0.0994089	CHH	RP11-959F10.6		0.216303	0.000981003	0.215322
NPL	0.880992	0.395207	0.485785		0.000403842	0.0857255	-0.0853217	CHH	RP11-69E11.8		0.119176	0.001305	0.117871	CHH	FAM129A		0.495837	0.897455	-0.401619	CG	C11orf58		0.695918	0.292543	0.403375	CG	SMYD3		0.000367205	0.280233	-0.279866	CHG	RP11-310E22.4		0.260582	0.000698	0.259884	CHG	RP11-69E11.8		0.00112724	0.234221	-0.233093	CHH	HRASLS2		0.765198	0.221206	0.543992
DHX9	0.463922	0.0803936	0.383528		0.000403842	0.0857255	-0.0853217	CHH	PABPC4		0.624269	0.00182019	0.622449	CHH	RNF2		0.146955	0.516989	-0.370034	CG	C11orf58		0.11865	0.000744943	0.117906	CHH	RP11-439E19.9		0.179212	0.73158	-0.552368	CG	PDLIM1		0.087103	0.00068485	0.0864181	CHH	RP11-69E11.8		0.00435018	0.112907	-0.108557	CHH	NAA40		0.503081	0.000758096	0.502323
RP11-505O17.1	0.21304	0.000626088	0.212413		0.0014562	0.174633	-0.173177	CHH	RP11-69E11.8		0.483184	0.00123966	0.481944	CHG	RNF2		0.000539052	0.278094	-0.277555	CHG	PLEKHA7		0.130717	0.000528203	0.130189	CHG	RP11-439E19.9		0.00351614	0.144283	-0.140767	CHH	SORBS1		0.087103	0.00068485	0.0864181	CHH	PABPC4		0.00534506	0.0651744	-0.0598294	CHH	Y_RNA		0.343131	0.000892013	0.342239
RP11-505O17.1	0.248769	0.000697924	0.248071		0.0014562	0.174633	-0.173177	CHH	PABPC4		0.838655	0.2631	0.575555	CG	RNF2		0.00560516	0.35967	-0.354065	CHH	PLEKHA7		0.086432	0.000203305	0.0862287	CHH	OR14A16		0.000396876	0.221519	-0.221122	CHH	SORBS1		0.178691	0.00123745	0.177453	CHH	RP11-69E11.8		0.00534506	0.0651744	-0.0598294	CHH	KCNK4		0.0569122	0.000406299	0.0565059
RP11-505O17.1	0.284474	0.000642774	0.283831		0.000551187	0.253735	-0.253184	CHG	RP11-69E11.8		0.0836111	0.000201388	0.0834097	CHH	TPR		0.000338922	0.107661	-0.107322	CHH	PLEKHA7		0.0544151	0.00115256	0.0532625	CHH	OR2L9P		0.000418573	0.227534	-0.227115	CHG	SORBS1		0.178691	0.00123745	0.177453	CHH	PABPC4		0.0020436	0.166198	-0.164154	CHG	AP003774.6		0.0919167	0.000240765	0.0916759
RP11-505O17.1	0.310307	0.000651933	0.309655		0.000551187	0.253735	-0.253184	CHG	PABPC4		0.104671	0.000187359	0.104484	CHG	TPR		0.000348317	0.074018	-0.0736696	CHH	PLEKHA7		0.0734816	0.000211655	0.0732699	CHH	OR2M2		0.00222373	0.11036	-0.108136	CHH	ENTPD1		0.253874	0.000859962	0.253014	CHG	RP11-69E11.8		0.000926772	0.120666	-0.119739	CHH	AP003774.6		0.0563247	0.000387169	0.0559375
RP11-548N1.1	0.100194	0.00147153	0.0987221		0.000215167	0.0654481	-0.0652329	CHH	PABPC4		0.10307	0.000647194	0.102423	CHH	RP11-393M18.4		0.00355213	0.08447	-0.0809179	CHH	RNU6-585P		0.0606894	0.001328	0.0593614	CHH	OR2M3		0.281421	0.766393	-0.484972	CG	RRP12		0.253874	0.000859962	0.253014	CHG	PABPC4		0.000512465	0.0884246	-0.0879122	CHH	AP005273.1		0.0517322	0.00109452	0.0506377
GS1-115G20.2	0.150404	0.00388076	0.146524		0.0021252	0.159013	-0.156888	CHH	PABPC4		0.146839	0.000465403	0.146374	CHH	RP11-669M2.2		0.00355213	0.08447	-0.0809179	CHH	RP11-466H18.1		0.0618178	0.000400618	0.0614172	CHH	OR2T29		0.475093	0.874005	-0.398912	CG	Y_RNA		0.0758519	0.000307739	0.0755442	CHH	PABPC4		0.000585065	0.23366	-0.233075	CHH	NRXN2		0.0772095	0.00126636	0.0759431
FAM129A	0.124652	0.00329683	0.121356		0.000405527	0.0873505	-0.086945	CHH	PABPC4		0.062303	0.00424192	0.0580611	CHH	RP11-316I3.2		0.201114	0.58893	-0.387816	CG	RPS13		0.137142	0.000912626	0.136229	CHH	LARP4B		0.00112908	0.21534	-0.21421	CHH	GOLGA7B		0.158096	0.000679774	0.157416	CHH	PABPC4		0.000923222	0.143737	-0.142814	CHH	NRXN2		0.100856	0.0327235	0.0681324
RNF2	0.564144	0.00213953	0.562004		0.00103581	0.348716	-0.347681	CHH	PABPC4		0.0885392	0.0030985	0.0854407	CHH	CDC73		0.351248	0.733236	-0.381988	CG	NCR3LG1		0.437228	0.139466	0.297762	CG	RP11-363N22.2		0.000960379	0.20869	-0.207729	CHG	GOLGA7B		0.0688702	0.000583585	0.0682866	CHH	PPIE		0.238061	0.864489	-0.626429	CG	CDC42BPG		0.103089	0.00761676	0.095472
RNF2	0.449907	0.00118108	0.448726		0.00106997	0.311533	-0.310463	CHG	PABPC4		0.107183	0.00284875	0.104334	CHH	RP11-563D10.1		0.00034603	0.167569	-0.167223	CHH	KCNJ11		0.437228	0.139466	0.297762	CG	LARP4B		0.000659734	0.49401	-0.493351	CHH	NKX2-3		0.205831	0.000832492	0.204998	CHH	PPIE		0.00227379	0.632104	-0.62983	CHH	CDC42BPG		0.149006	0.000513185	0.148492
RNF2	0.784757	0.116528	0.668229		0.00140979	0.0547679	-0.0533581	CHH	PPIE		0.0645762	0.000760081	0.0638161	CHH	CFH		0.00408584	0.15177	-0.147684	CHG	KCNJ11		0.0887381	0.000228927	0.0885091	CHH	IDI2		0.000659734	0.49401	-0.493351	CHH	RP11-129J12.2		0.165758	0.000770528	0.164988	CHH	PPIE		0.00143056	0.125428	-0.123997	CHH	EHD1		0.123942	0.00148858	0.122454
TPR	0.0880717	0.000403462	0.0876682		0.00161383	0.183931	-0.182317	CHH	PPIE		0.877014	0.628264	0.24875	CG	RP11-32D17.4		0.000440442	0.105101	-0.104661	CHH	SAA3P		0.114521	0.00024965	0.114271	CHH	IDI2		0.148134	0.862167	-0.714033	CG	NKX2-3		0.159881	0.00132331	0.158558	CHH	RP1-118J21.25		0.00111424	0.150853	-0.149739	CHG	EHD1		0.0657753	0.00334857	0.0624267
TPR	0.104607	0.000186848	0.10442		0.00483461	0.165634	-0.1608	CHH	PPIE		0.780097	0.165349	0.614748	CG	CRB1		0.000306769	0.218167	-0.21786	CHH	SAA3P		0.107123	0.00518202	0.101941	CHH	PFKP		0.148134	0.862167	-0.714033	CG	RP11-129J12.2		0.183549	0.00113855	0.18241	CHG	RP1-118J21.25		0.000599163	0.129582	-0.128983	CHH	BATF2		0.110895	0.00743582	0.10346
RP11-393M18.4	0.123854	0.00133719	0.122517		0.279133	0.859469	-0.580336	CG	OXCT2		0.109604	0.00248516	0.107119	CHH	RP11-332L8.1		0.734028	0.927389	-0.193362	CG	LDHA		0.118805	0.000626952	0.118178	CHG	PFKP		0.00069793	0.477084	-0.476386	CHG	NKX2-3		0.345861	0.0593249	0.286536	CG	MYCL		0.000731926	0.170734	-0.170002	CHG	BATF2		0.16553	0.00065336	0.164877
RP11-669M2.2	0.141177	0.0011317	0.140045		0.000756393	0.124322	-0.123565	CHH	RP1-118J21.25		0.0702535	0.000647673	0.0696059	CHH	C1orf53		0.000243024	0.0804026	-0.0801595	CHH	TSG101		0.772273	0.190546	0.581727	CG	KLF6		0.00069793	0.477084	-0.476386	CHG	RP11-129J12.2		0.0963213	0.000635706	0.0956856	CHH	MFSD2A		0.00151156	0.119178	-0.117666	CHH	SPDYC		0.16553	0.00065336	0.164877
RP11-316I3.2	0.0592578	0.000388129	0.0588697		0.303992	0.85005	-0.546058	CG	BMP8B		0.196635	0.000771069	0.195864	CHH	NR5A2		0.000435468	0.147939	-0.147503	CHH	RP11-583F24.6		0.0722349	0.00212751	0.0701074	CHH	FBXO18		0.000984207	0.318802	-0.317818	CHH	RP11-129J12.2		0.0908554	0.00139211	0.0894633	CHH	MFSD2A		0.0056398	0.150952	-0.145312	CHH	POLA2		0.137434	0.00146077	0.135973
CDC73	0.0884677	0.00411282	0.0843549		0.00144645	0.547521	-0.546075	CHH	BMP8B		0.0787164	0.000431733	0.0782846	CHH	RNU6-570P		0.000365047	0.0672184	-0.0668534	CHH	MIR4694		0.0832682	0.000362491	0.0829057	CHH	FBXO18		0.000282796	0.0804	-0.0801172	CHH	ABCC2		0.0959874	0.000530481	0.0954569	CHH	MFSD2A		0.000454712	0.111331	-0.110876	CHH	POLA2		0.137434	0.00146077	0.135973
RP11-563D10.1	0.108605	0.000796113	0.107809		0.00129879	0.555165	-0.553866	CHG	BMP8B		0.0741497	0.00199051	0.0721592	CHH	RNU6-704P		0.00207078	0.0983978	-0.096327	CHH	NAV2		0.179618	0.000839982	0.178778	CHH	IL15RA		0.311159	0.814181	-0.503022	CG	RP11-108L7.15		0.109214	0.00046472	0.108749	CHG	MFSD2A		0.00152368	0.207741	-0.206217	CHH	SLC25A45		0.101879	0.00042739	0.101452
CFH	0.0675305	0.006131	0.0613995		0.00299852	0.0967854	-0.0937869	CHH	MFSD2A		0.348458	0.0420857	0.306373	CG	RP11-168O16.1		0.000280607	0.135028	-0.134747	CHH	NELL1		0.0814758	0.000721056	0.0807548	CHH	IL2RA		0.311159	0.814181	-0.503022	CG	KAZALD1		0.12864	0.000821158	0.127819	CHH	MFSD2A		0.0015411	0.272521	-0.27098	CHG	SLC25A45		0.0823331	0.000491543	0.0818416
CRB1	0.718557	0.120446	0.598111		0.000299496	0.0945563	-0.0942568	CHH	MFSD2A		0.348458	0.0420857	0.306373	CG	KIF21B		0.00024252	0.0834797	-0.0832372	CHH	RNU6-783P		0.0726347	0.00253597	0.0700988	CHH	PRKCQ-AS1		0.204056	0.573761	-0.369705	CG	TLX1		0.109768	0.000479946	0.109288	CHH	CAP1		0.000628026	0.133878	-0.13325	CHH	LTBP3		0.325752	0.000625303	0.325127
RP11-332L8.1	0.108591	0.000265287	0.108325		0.00128634	0.124638	-0.123352	CHH	MFSD2A		0.0855076	0.000476164	0.0850314	CHH	TMEM9		0.000217771	0.103116	-0.102899	CHH	LUZP2		0.146142	0.00108466	0.145057	CHH	ITIH5		0.269298	0.792946	-0.523648	CG	LBX1-AS1		0.210529	0.00110465	0.209424	CHH	PPT1		0.508787	0.751302	-0.242515	CG	MAP3K11		0.283245	0.000576928	0.282668
C1orf53	0.0725935	0.00268353	0.06991		0.000293459	0.120219	-0.119926	CHG	MFSD2A		0.129351	0.00161179	0.127739	CHH	RP11-567E21.3		0.000236358	0.0717506	-0.0715142	CHH	CTD-2507G9.1		0.0719759	0.000445296	0.0715306	CHH	KIN		0.211707	0.881511	-0.669804	CG	LBX1-AS1		0.290687	0.000749354	0.289938	CHG	PPT1		0.445529	0.743159	-0.29763	CG	MIR4489		0.114259	0.0014098	0.112849
NR5A2	0.192906	0.000683861	0.192222		0.000370726	0.0811671	-0.0807964	CHH	MFSD2A		0.127486	0.000850077	0.126636	CHH	TNNT2		0.000236358	0.0717506	-0.0715142	CHH	ANO3		0.0907585	0.000390252	0.0903682	CHG	KIN		0.186279	0.778651	-0.592372	CG	RP11-107I14.2		0.427407	0.000974511	0.426432	CHH	SMAP2		0.00199228	0.420805	-0.418812	CHH	CST6		0.0861113	0.00640353	0.0797078
RNU6-570P	0.078943	0.000380716	0.0785623		0.00283843	0.137913	-0.135075	CHH	MFSD2A		0.167308	0.000878609	0.166429	CHG	TNNT2		0.209073	0.560322	-0.351249	CG	KCNA4		0.20255	0.00795449	0.194595	CHH	GATA3-AS1		0.000574698	0.187295	-0.186721	CHH	FBXW4		0.108518	0.000991148	0.107527	CHH	RP11-656D10.5		0.00444165	0.0654881	-0.0610464	CHH	CST6		0.147405	0.00713676	0.140269
RNU6-704P	0.0757831	0.00172614	0.074057		0.00195801	0.105821	-0.103863	CHH	CAP1		0.230055	0.00227181	0.227783	CHH	LAD1		0.337858	0.861712	-0.523854	CG	PAX6		0.20255	0.00795449	0.194595	CHH	GATA3		0.00299314	0.0708888	-0.0678957	CHH	RP11-190J1.3		0.056305	0.000455538	0.0558494	CHH	RP4-739H11.3		0.00391955	0.232526	-0.228606	CHH	CATSPER1		0.218105	0.000399592	0.217706
TMEM9	0.0807087	0.000338276	0.0803704		0.000621512	0.221809	-0.221187	CHH	PPT1		0.238298	0.00337281	0.234925	CHH	NAV1		0.290893	0.665225	-0.374332	CG	PAX6		0.24309	0.00189384	0.241196	CHH	GATA3		0.00022488	0.0537043	-0.0534794	CHH	MGEA5		0.116368	0.00323195	0.113136	CHH	NFYC		0.00117863	0.125811	-0.124633	CHH	SF3B2		0.16755	0.00821299	0.159337
RP11-567E21.3	0.105335	0.00187467	0.10346		0.000686619	0.256675	-0.255988	CHG	PPT1		0.238298	0.00337281	0.234925	CHH	RP11-90L20.2		0.228473	0.675034	-0.446561	CG	PAX6		0.24309	0.00189384	0.241196	CHH	RP11-379F12.3		0.00138724	0.0776763	-0.0762891	CHH	C10orf76		0.127498	0.000650008	0.126848	CHH	KCNQ4		0.00177198	0.145437	-0.143665	CHH	KLC2		0.17155	0.00134627	0.170204
TNNT2	0.129771	0.000734649	0.129037		0.000933011	0.426987	-0.426054	CHH	SMAP2		0.107744	0.00119463	0.10655	CHH	IPO9		0.323873	0.717627	-0.393753	CG	PAX6		0.24309	0.00189384	0.241196	CHH	GATA3-AS1		0.219885	0.784223	-0.564338	CG	LDB1		0.143554	0.000392992	0.143161	CHG	KCNQ4		0.00195676	0.144295	-0.142338	CHG	KLC2		0.251111	0.00132852	0.249783
LAD1	0.203021	0.00422736	0.198794		0.000516708	0.108464	-0.107947	CHH	RP11-656D10.5		0.162208	0.000680026	0.161528	CHH	RP11-307B6.3		0.270122	0.768647	-0.498525	CG	PAX6		0.160705	0.000517282	0.160188	CHH	CUX2P1		0.000366351	0.130159	-0.129793	CHH	NT5C2		0.160345	0.000438711	0.159907	CHG	KCNQ4		0.00128565	0.107508	-0.106222	CHH	RIN1		0.296751	0.000740989	0.29601
NAV1	0.175918	0.00269883	0.173219		0.00162138	0.0562869	-0.0546655	CHH	RP4-739H11.3		0.169234	0.000473816	0.16876	CHG	RP11-307B6.3		0.291109	0.747682	-0.456573	CG	PAX6		0.296907	0.00250521	0.294402	CHH	PROSER2-AS1		0.00110912	0.591312	-0.590203	CHH	SH3PXD2A		0.285702	0.0188357	0.266866	CHH	KCNQ4		0.0582358	0.361295	-0.303059	CHH	MRPL11		0.266481	0.00392459	0.262556
RP11-90L20.2	0.175918	0.00269883	0.173219		0.00247601	0.105935	-0.103459	CHH	NFYC		0.0895406	0.00106458	0.088476	CHH	TIMM17A		0.000825603	0.338659	-0.337834	CHH	PAX6		0.331905	0.0234591	0.308446	CHG	PROSER2-AS1		0.00114887	0.567577	-0.566428	CHG	SH3PXD2A		0.299555	0.00110733	0.298447	CHG	KCNQ4		0.001011	0.388011	-0.387	CHH	CCS		0.193376	0.0105056	0.182871
IPO9	0.0967382	0.000389065	0.0963492		0.000338868	0.120628	-0.120289	CHH	KCNQ4		0.847974	0.231392	0.616582	CG	GPR37L1		0.000825603	0.338659	-0.337834	CHH	RCN1		0.0599719	0.000405318	0.0595666	CHH	CDC123		0.222459	0.805102	-0.582643	CG	SH3PXD2A		0.21542	0.00184788	0.213572	CHH	CTPS1		0.00103168	0.487862	-0.48683	CHG	CCS		0.217157	0.00678864	0.210368
RP11-307B6.3	0.161126	0.000852162	0.160274		0.000301466	0.137501	-0.1372	CHG	KCNQ4		0.0644088	0.00055403	0.0638547	CHH	U6		0.163045	0.480279	-0.317235	CG	PAX6		0.116534	0.00103333	0.115501	CHH	RP11-186N15.3		0.175821	0.742595	-0.566773	CG	SH3PXD2A		0.496565	0.128524	0.368041	CG	CTPS1		0.00192551	0.513859	-0.511933	CHH	RBM4		0.074721	0.00143104	0.07329
RP11-307B6.3	0.169054	0.00059779	0.168456		0.000317475	0.158534	-0.158216	CHG	KCNQ4		0.382238	0.000510504	0.381728	CHH	RP11-480I12.5		0.163045	0.480279	-0.317235	CG	RCN1		0.126593	0.00393826	0.122655	CHH	OPTN		0.00176182	0.101688	-0.0999262	CHH	SLK		0.240716	0.000610875	0.240105	CHG	CTPS1		0.00128716	0.492295	-0.491008	CHG	RBM4		0.190696	0.0026682	0.188028
TIMM17A	0.0857526	0.001449	0.0843036		0.00114259	0.261559	-0.260416	CHH	KCNQ4		0.382238	0.000510504	0.381728	CHH	RP11-480I12.7		0.0107009	0.235387	-0.224686	CHG	PAX6		0.0799059	0.00150016	0.0784057	CHH	RP11-295P9.12		0.230452	0.671588	-0.441136	CG	GSTO2		0.127635	0.00445982	0.123175	CHH	SCMH1		0.000541954	0.100562	-0.10002	CHH	C11orf80		0.194554	0.000560494	0.193994
U6	0.0652391	0.000771852	0.0644673		0.000956024	0.261006	-0.26005	CHG	KCNQ4		0.181872	0.00458961	0.177282	CHH	RP11-480I12.9		0.0107009	0.235387	-0.224686	CHG	RCN1		0.761567	0.204284	0.557283	CG	RP11-142M10.2		0.00166929	0.10537	-0.103701	CHH	RN7SL450P		0.114511	0.000237647	0.114273	CHG	SCMH1		0.000629109	0.148014	-0.147384	CHG	C11orf80		0.0699877	0.000615158	0.0693725
RP11-480I12.5	0.303054	0.00574277	0.297311		0.000595734	0.246046	-0.245451	CHH	CTPS1		0.934899	0.726342	0.208557	CG	KLHL12		0.333384	0.877626	-0.544242	CG	PAX6		0.1056	0.0042638	0.101336	CHH	FRMD4A		0.00250103	0.183436	-0.180935	CHH	RP11-73H14.1		0.0983165	0.00117834	0.0971382	CHH	HIVEP3		0.0178735	0.215165	-0.197291	CHH	SYT12		0.092987	0.000250383	0.0927366
RP11-480I12.7	0.303054	0.00574277	0.297311		0.180822	0.523207	-0.342384	CG	CTPS1		0.230234	0.00151593	0.228718	CHH	PPFIA4		0.00117749	0.149516	-0.148338	CHH	WT1		0.100404	0.00633173	0.0940726	CHH	FRMD4A		0.00127633	0.115663	-0.114386	CHH	GPAM		0.192631	0.00292274	0.189708	CHH	HIVEP3		0.00676047	0.412773	-0.406012	CHH	PTPRCAP		0.0696586	0.00313254	0.0665261
RP11-480I12.5	0.270884	0.000565639	0.270319		0.000260996	0.0965183	-0.0962573	CHH	SCMH1		0.334475	0.00117233	0.333302	CHG	PPFIA4		0.000208072	0.124853	-0.124645	CHH	KIAA1549L		0.106776	0.00372963	0.103047	CHH	FAM107B		0.00027519	0.097382	-0.0971068	CHH	RP11-57H14.3		0.0762935	0.00327862	0.0730148	CHG	HIVEP3		0.0013699	0.334473	-0.333103	CHH	PITPNM1		0.11053	0.000374022	0.110156
RP11-480I12.7	0.270884	0.000565639	0.270319		0.00463316	0.11448	-0.109847	CHG	SCMH1		0.240104	0.000983273	0.23912	CHH	MYBPH		0.00175682	0.242151	-0.240395	CHH	ELF5		0.153845	0.00615378	0.147691	CHG	FAM107B		0.00170374	0.0928997	-0.0911959	CHH	RP11-139K1.2		0.8027	0.155763	0.646937	CG	HIVEP3		0.00163029	0.428019	-0.426389	CHH	RP11-655M14.13		0.2578	0.000735427	0.257064
RP11-480I12.9	0.164678	0.00040392	0.164275		0.000588537	0.09047	-0.0898815	CHH	HIVEP3		0.373224	0.000795791	0.372429	CHG	MYBPH		0.000632034	0.161319	-0.160687	CHG	ELF5		0.117463	0.000423459	0.11704	CHH	CDNF		0.000361328	0.0611412	-0.0607799	CHH	TCF7L2		0.066106	0.000306451	0.0657995	CHH	FOXJ3		0.00143117	0.470456	-0.469025	CHG	RP11-655M14.13		0.308443	0.000844696	0.307599
ADIPOR1	0.450189	0.119935	0.330254		0.000569283	0.120227	-0.119658	CHH	HIVEP3		0.126519	0.00119311	0.125326	CHH	SOX13		0.000288145	0.117075	-0.116787	CHH	LINC00610		0.943262	0.625932	0.31733	CG	MEIG1		0.00262033	0.066549	-0.0639287	CHH	SNORA17		0.102335	0.000821823	0.101513	CHG	PPCS		0.000195024	0.0854289	-0.0852339	CHH	PPP6R3		0.130582	0.000591315	0.12999
MYBPH	0.2256	0.000680702	0.224919		0.000515584	0.350771	-0.350256	CHH	HIVEP3		0.175142	0.016066	0.159076	CHH	RP11-203F10.1		0.00598713	0.135094	-0.129107	CHG	LINC00610		0.121144	0.000419109	0.120725	CHH	NMT2		0.00140225	0.0835412	-0.0821389	CHH	C10orf118		0.102335	0.000821823	0.101513	CHG	ZMYND12		0.00185546	0.201724	-0.199869	CHH	MYEOV		0.256352	0.000741632	0.255611
MYBPH	0.360008	0.0113502	0.348657		0.00246005	0.0830307	-0.0805707	CHG	HIVEP3		0.110348	0.000568724	0.109779	CHG	RP11-203F10.1		0.0041092	0.0713681	-0.0672589	CHH	PRR5L		0.105383	0.000426758	0.104956	CHH	ITGA8		0.00265138	0.119243	-0.116592	CHH	AFAP1L2		0.104473	0.00145403	0.103019	CHH	PPCS		0.00416983	0.353688	-0.349518	CHH	CCND1		0.278146	0.000958507	0.277188
SNRPE	0.484318	0.100772	0.383546		0.000455553	0.0707158	-0.0702602	CHH	HIVEP3		0.0710456	0.000753472	0.0702922	CHH	RP11-203F10.1		0.000195765	0.0821187	-0.0819229	CHH	RP11-219O3.2		0.0950418	0.000683961	0.0943579	CHH	SLC39A12		0.295899	0.722278	-0.426379	CG	GFRA1		0.104473	0.00145403	0.103019	CHH	ZMYND12		0.00231084	0.36558	-0.363269	CHG	CCND1		0.201758	0.000803705	0.200954
SOX13	0.129679	0.00604723	0.123631		0.000264319	0.0530224	-0.0527581	CHH	HIVEP3		0.0993964	0.00109105	0.0983054	CHH	GOLT1A		0.000800039	0.105247	-0.104447	CHH	CTD-2119L1.1		0.106766	0.00159462	0.105171	CHH	SLC39A12		0.169407	0.473488	-0.304081	CG	GFRA1		0.0635937	0.000986627	0.0626071	CHH	CCDC30		0.25303	0.559033	-0.306002	CG	CCND1		0.230686	0.000654261	0.230032
RP11-203F10.1	0.120244	0.00169628	0.118547		0.00124906	0.0667027	-0.0654536	CHH	FOXJ3		0.741108	0.124901	0.616206	CG	PIK3C2B		0.000172633	0.12658	-0.126408	CHH	RPL7AP56		0.0704624	0.000297752	0.0701647	CHH	C10orf112		0.235389	0.574575	-0.339186	CG	GFRA1		0.0688909	0.000632022	0.0682589	CHH	CCDC30		0.000972002	0.232227	-0.231255	CHH	ANO1		0.207149	0.00162453	0.205524
RP11-203F10.1	0.106462	0.000304338	0.106157		0.000586328	0.105281	-0.104695	CHH	PPCS		0.891815	0.594731	0.297084	CG	PIK3C2B		0.000176785	0.0931652	-0.0929884	CHH	RP11-159D8.1		0.0699681	0.00344641	0.0665217	CHG	AL353147.1		0.000482121	0.519191	-0.518708	CHG	HSPA12A		0.0759274	0.00124982	0.0746776	CHG	LEPRE1		0.000635808	0.356758	-0.356122	CHG	ANO1		0.127043	0.000397042	0.126646
GOLT1A	0.101527	0.00180203	0.0997246		0.000586328	0.105281	-0.104695	CHH	ZMYND12		0.3777	0.00044677	0.377253	CHG	RP11-23I7.1		0.0014736	0.112001	-0.110528	CHH	AC104387.1		0.117843	0.00130321	0.116539	CHH	PLXDC2		0.000490065	0.526701	-0.526211	CHH	HSPA12A		0.12293	0.00117336	0.121756	CHH	LEPRE1		0.000544011	0.130804	-0.13026	CHH	PPFIA1		0.0716441	0.000282272	0.0713618
PLEKHA6	0.79932	0.204244	0.595076		0.00108091	0.0644034	-0.0633225	CHH	CCDC30		0.201301	0.000594347	0.200707	CHH	RP11-23I7.1		0.000216564	0.125792	-0.125575	CHH	RP11-124G5.1		0.229287	0.000395262	0.228892	CHH	MIR4675		0.229841	0.443134	-0.213292	CG	VAX1		0.372023	0.000724686	0.371298	CHG	C1orf50		0.000651994	0.125107	-0.124455	CHG	PPFIA1		0.0744455	0.000974356	0.0734711
PIK3C2B	0.741084	0.261301	0.479783		0.000291039	0.068872	-0.0685809	CHH	CCDC30		0.113345	0.000193578	0.113152	CHH	SNORD112		0.0020619	0.107543	-0.105482	CHH	RP11-124G5.2		0.113438	0.000237013	0.113201	CHH	NEBL		0.00056617	0.188576	-0.188009	CHH	SLC18A2		0.208163	0.00103645	0.207127	CHH	C1orf50		0.00340389	0.192365	-0.188962	CHH	SHANK2		0.405194	0.00105846	0.404135
RP11-23I7.1	0.400803	0.00650831	0.394294		0.00539613	0.130339	-0.124943	CHH	LEPRE1		0.0811893	0.000799321	0.08039	CHH	RP11-494K3.2		0.000868772	0.164414	-0.163546	CHH	CTD-2572N17.1		0.0978637	0.00157826	0.0962854	CHH	RN7SKP37		0.0126247	0.211066	-0.198441	CHG	SLC18A2		0.752012	0.147065	0.604947	CG	C1orf50		0.000389824	0.100633	-0.100243	CHH	SHANK2		0.39487	0.000976929	0.393893
RP11-23I7.1	0.201237	0.000596447	0.200641		0.00142761	0.311176	-0.309749	CHH	C1orf50		0.0889757	0.000930164	0.0880456	CHH	RP11-494K3.2		0.000386157	0.112214	-0.111828	CHH	TTC17		0.502048	0.170639	0.33141	CG	BMI1		0.000696759	0.117246	-0.116549	CHH	SLC18A2		0.463422	0.000691206	0.462731	CHH	C1orf50		0.000444876	0.08822	-0.0877752	CHH	RP11-684B2.3		0.804242	0.387927	0.416315
SNORD112	0.103792	0.00153679	0.102255		0.0011934	0.372054	-0.37086	CHG	C1orf50		0.116087	0.00087229	0.115214	CHH	NFASC		0.000679255	0.213637	-0.212958	CHH	TP53I11		0.232252	0.00108275	0.231169	CHH	RP11-573G6.10		0.00592492	0.32386	-0.317935	CHH	PDZD8		0.347238	0.000901562	0.346337	CHH	ZNF691		0.00147552	0.130114	-0.128639	CHH	RNU6-292P		0.162742	0.000568936	0.162173
RP11-494K3.2	0.0820294	0.00262721	0.0794022		0.000909635	0.346873	-0.345963	CHH	ZNF691		0.595068	0.118652	0.476416	CG	CNTN2		0.000235323	0.182472	-0.182237	CHH	RP11-430H10.4		0.0735819	0.00457833	0.0690036	CHH	RP11-301N24.3		0.000556152	0.393447	-0.392891	CHG	PDZD8		0.09195	0.00120551	0.0907445	CHH	RP11-342M1.6		0.000959192	0.117495	-0.116536	CHH	LAMTOR1		0.0889497	0.00149605	0.0874536
RP11-494K3.2	0.0888695	0.000381451	0.0884881		0.00116729	0.091912	-0.0907448	CHH	RP11-342M1.6		0.300277	0.00127768	0.298999	CHH	CNTN2		0.000696671	0.333508	-0.332812	CHG	GYLTL1B		0.386647	0.000528181	0.386119	CHG	PIP4K2A		0.291566	0.83395	-0.542384	CG	EMX2OS		0.583746	0.332048	0.251698	CG	SLC2A1		0.00104408	0.433818	-0.432774	CHH	ARAP1-AS1		0.245909	0.00107281	0.244836
NFASC	0.125476	0.000782064	0.124694		0.000275638	0.0590276	-0.058752	CHH	RNU6-870P		0.102181	0.00296021	0.0992211	CHH	TMCC2		0.000857827	0.278803	-0.277946	CHH	GYLTL1B		0.356233	0.000523705	0.35571	CHH	PIP4K2A		0.277414	0.675075	-0.39766	CG	RP11-328K15.1		0.0590493	0.000437707	0.0586116	CHH	RNU6-870P		0.000842372	0.321864	-0.321022	CHG	ARAP1-AS1		0.200647	0.0011586	0.199489
CNTN2	0.655699	0.144321	0.511378		0.00019727	0.0772068	-0.0770095	CHH	WDR65		0.103758	0.00258592	0.101172	CHH	TMCC2		0.000160411	0.0861128	-0.0859524	CHH	ATG13		0.0603349	0.000244651	0.0600902	CHH	RNA5SP304		0.000732048	0.124526	-0.123794	CHH	TOMM22P5		0.0826369	0.00138272	0.0812542	CHH	WDR65		0.00126101	0.280187	-0.278926	CHH	ATG16L2		0.290899	0.00128403	0.289615
CNTN2	0.301479	0.0013771	0.300102		0.000372399	0.0970108	-0.0966384	CHH	TIE1		0.0517997	0.000301341	0.0514984	CHH	LEMD1		0.000539869	0.173087	-0.172547	CHH	ATG13		0.0533915	0.000287446	0.053104	CHH	MSRB2		0.308243	0.938136	-0.629893	CG	FAM45A		0.0956459	0.000538068	0.0951079	CHH	TIE1		0.00341694	0.37953	-0.376113	CHG	ATG16L2		0.352839	0.00132192	0.351517
CNTN2	0.29268	0.0044794	0.2882		0.00268413	0.0976269	-0.0949428	CHH	TIE1		0.193859	0.000681446	0.193178	CHH	SLC45A3		0.000878818	0.185835	-0.184956	CHH	LRP4-AS1		0.114116	0.00153887	0.112577	CHH	snoU13		0.32408	0.841881	-0.517801	CG	RGS10		0.0971554	0.00042305	0.0967323	CHH	TIE1		0.000549753	0.0786643	-0.0781146	CHH	FCHSD2		0.170994	0.00048762	0.170507
TMCC2	0.0960159	0.000285313	0.0957305		0.000254692	0.0599231	-0.0596684	CHG	TIE1		0.152272	0.000598286	0.151674	CHG	SLC45A3		0.000275337	0.165603	-0.165328	CHH	C11orf49		0.151279	0.000723653	0.150555	CHG	KIAA1217		0.000489699	0.247131	-0.246641	CHH	TACC2		0.0599402	0.000372156	0.059568	CHG	TIE1		0.0159904	0.170602	-0.154612	CHH	CCDC58P5		0.209152	0.000476937	0.208675
TMCC2	0.0990856	0.000315603	0.09877		0.00210369	0.149913	-0.14781	CHH	TIE1		0.127662	0.000331431	0.12733	CHH	RAB7L1		0.000250732	0.133679	-0.133428	CHH	ARFGAP2		0.337565	0.000588072	0.336977	CHH	KIAA1217		0.000481973	0.146879	-0.146397	CHH	TACC2		0.15418	0.000920102	0.15326	CHH	TIE1		0.00109759	0.217113	-0.216015	CHH	RP11-167N4.2		0.14907	0.000312565	0.148758
KLHDC8A	0.532855	0.0861151	0.44674		0.000327789	0.0810037	-0.0806759	CHG	TIE1		0.128665	0.00837556	0.12029	CHH	SLC41A1		0.00401828	0.151181	-0.147163	CHH	MADD		0.387785	0.000686908	0.387098	CHG	KIAA1217		0.0009099	0.294543	-0.293633	CHH	BTBD16		0.087113	0.000851676	0.0862613	CHG	TIE1		0.000355988	0.106944	-0.106588	CHH	C2CD3		0.119446	0.00153656	0.117909
LEMD1	0.0525467	0.00135411	0.0511926		0.00119177	0.147492	-0.1463	CHH	TIE1		0.0829534	0.00194029	0.0810131	CHH	SRGAP2		0.00554659	0.159388	-0.153842	CHG	MADD		0.0817994	0.000373691	0.0814257	CHH	RNA5SP307		0.000958792	0.358412	-0.357453	CHG	BTBD16		0.148098	0.00672326	0.141375	CHH	TIE1		0.002019	0.0718457	-0.0698267	CHH	PPME1		0.140932	0.000894876	0.140037
CDK18	0.702273	0.168115	0.534159		0.000252527	0.14291	-0.142657	CHG	TIE1		0.0950758	0.00288665	0.0921891	CHH	SRGAP2		0.000968436	0.0541069	-0.0531385	CHH	SLC39A13		0.101748	0.00162077	0.100127	CHH	PDSS1		0.266548	0.71586	-0.449312	CG	HTRA1		0.143001	0.000819333	0.142182	CHG	TIE1		0.00058257	0.141104	-0.140522	CHH	KCNE3		0.11551	0.00293711	0.112573
SLC45A3	0.182149	0.0432221	0.138927		0.00323939	0.0992592	-0.0960198	CHH	TIE1		0.921226	0.625941	0.295285	CG	SRGAP2		0.000214236	0.0533552	-0.053141	CHG	SLC39A13		0.103745	0.000582448	0.103162	CHH	LINC00202-1		0.00022406	0.0999719	-0.0997478	CHH	RP11-564D11.3		0.107746	0.00583952	0.101907	CHH	TIE1		0.000645001	0.132058	-0.131413	CHG	KCNE3		0.104698	0.000370796	0.104327
RAB7L1	0.127503	0.00102283	0.12648		0.00269032	0.192132	-0.189442	CHH	CDC20		0.21178	0.000784147	0.210996	CHG	RASSF5		0.00256629	0.217403	-0.214837	CHH	FNBP4		0.0671762	0.000518197	0.066658	CHH	RNU6-452P		0.000735712	0.24068	-0.239945	CHG	RP11-338O1.3		0.224038	0.00124481	0.222793	CHH	CDC20		0.000778444	0.0985696	-0.0977911	CHH	KCNE3		0.183272	0.00455089	0.178721
SLC41A1	0.121881	0.000658749	0.121223		0.000385936	0.165498	-0.165112	CHG	RP1-92O14.3		0.122835	0.00104143	0.121794	CHH	RASSF5		0.000140213	0.0796928	-0.0795526	CHH	OR4X1		0.138	0.00119475	0.136805	CHH	RAB18		0.000800718	0.190262	-0.189461	CHH	RP11-338O1.3		0.224038	0.00124481	0.222793	CHH	RP1-92O14.3		0.222561	0.59376	-0.371199	CG	AP001372.2		0.0658042	0.000828175	0.064976
SRGAP2	0.0776298	0.00259147	0.0750383		0.000385936	0.165498	-0.165112	CHG	CDC20		0.109987	0.000839021	0.109148	CHH	SNORD112		0.000236385	0.127489	-0.127253	CHH	RP11-56P9.10		0.0736039	0.001381	0.0722228	CHH	LINC00837		0.000215684	0.107398	-0.107183	CHH	OAT		0.165616	0.000629657	0.164986	CHG	RP1-92O14.3		0.222561	0.59376	-0.371199	CG	POLD3		0.115826	0.0063058	0.10952
SRGAP2	0.661592	0.0862744	0.575318		0.00212704	0.132771	-0.130644	CHH	RP1-92O14.3		0.136165	0.00823959	0.127926	CHH	FCAMR		0.000250418	0.19342	-0.19317	CHH	RP11-107P7.2		0.0999353	0.00479399	0.0951413	CHH	RP11-478H13.4		0.00127968	0.0975929	-0.0963132	CHH	OAT		0.165616	0.000629657	0.164986	CHG	CDC20		0.000485028	0.0936166	-0.0931315	CHH	POLD3		0.138132	0.00154605	0.136586
SRGAP2	0.0949832	0.000376193	0.094607		0.00212704	0.132771	-0.130644	CHH	CDC20		0.266579	0.00111115	0.265468	CHH	CR1		0.000973057	0.075675	-0.0747019	CHH	AC110283.1		0.0930922	0.00109658	0.0919956	CHH	KIAA1462		0.000416376	0.15412	-0.153704	CHH	RPS10P18		0.134179	0.000889572	0.133289	CHH	RP1-92O14.3		0.00261447	0.141437	-0.138822	CHH	MAP6		0.186642	0.00163263	0.18501
SRGAP2	0.921671	0.608731	0.31294		0.000410087	0.144507	-0.144097	CHH	SZT2		0.378242	0.0169708	0.361272	CHG	CR1		0.000181951	0.0817736	-0.0815916	CHH	OR4C14P		0.0739095	0.000816313	0.0730932	CHH	DNM1P17		0.0565305	0.540673	-0.484142	CHH	LHPP		0.134179	0.000889572	0.133289	CHH	CDC20		0.00324414	0.215587	-0.212343	CHH	DGAT2		0.406557	0.00113824	0.405419
RASSF5	0.211414	0.00107302	0.210341		0.000506107	0.116152	-0.115646	CHH	SZT2		0.159482	0.000741934	0.15874	CHH	RP5-1051D14.1		0.0023112	0.132034	-0.129723	CHH	OR8I4P		0.101783	0.000672022	0.101111	CHH	RP11-253D19.2		0.04001	0.558032	-0.518022	CHG	LHPP		0.120094	0.00342159	0.116673	CHH	SZT2		0.00135313	0.259807	-0.258454	CHG	DGAT2		0.267294	0.000871968	0.266422
RASSF5	0.118549	0.000897382	0.117652		0.000692842	0.0823287	-0.0816358	CHH	SZT2		0.0529337	0.000242721	0.0526909	CHH	RP11-385M4.3		0.000731757	0.0592899	-0.0585581	CHH	CTD-3051L14.13		0.501184	0.178055	0.323129	CG	ZEB1		0.000668018	0.342041	-0.341373	CHH	LHPP		0.0831662	0.00124415	0.0819221	CHH	SZT2		0.000980754	0.172725	-0.171744	CHH	MYO7A		0.183703	0.00107494	0.182628
SNORD112	0.111284	0.000235815	0.111048		0.000452026	0.317099	-0.316647	CHH	SZT2		0.148237	0.00537922	0.142858	CHG	RP11-385M4.3		0.00220998	0.0690543	-0.0668443	CHH	OR5AP1P		0.501184	0.178055	0.323129	CG	ZEB1-AS1		0.255314	0.816383	-0.561069	CG	CTBP2		0.299541	0.00568387	0.293857	CHH	SZT2		0.000815187	0.150659	-0.149843	CHG	MYO7A		0.278486	0.000941042	0.277545
FCAMR	0.115257	0.00092212	0.114335		0.000349642	0.274324	-0.273974	CHG	SZT2		0.10918	0.00159958	0.10758	CHH	RP11-385M4.3		0.00155108	0.373219	-0.371668	CHH	RP11-624G17.3		0.111761	0.000272149	0.111489	CHH	RP11-192P3.5		0.00103285	0.34074	-0.339707	CHH	CTBP2		0.284421	0.000716887	0.283704	CHG	SZT2		0.00261879	0.152908	-0.150289	CHH	NARS2		0.273135	0.00080051	0.272335
FCAMR	0.124007	0.000324129	0.123683		0.00380993	0.111909	-0.1081	CHH	SZT2-AS1		0.132961	0.000680319	0.132281	CHH	CAMK1G		0.000754487	0.245144	-0.244389	CHH	SLC43A1		0.0804205	0.00223373	0.0781868	CHH	ARHGAP12		0.560028	0.930006	-0.369978	CG	CTBP2		0.125821	0.000885035	0.124936	CHG	SZT2-AS1		0.00185014	0.0865624	-0.0847123	CHH	PRCP		0.155881	0.000895985	0.154985
PFKFB2	0.920036	0.192981	0.727055		0.000546532	0.113805	-0.113259	CHH	PTPRF		0.187992	0.000516652	0.187475	CHH	CAMK1G		0.000707442	0.277817	-0.27711	CHG	SLC43A1		0.142265	0.000434813	0.14183	CHH	EPC1		0.00189145	0.233992	-0.232101	CHH	ADAM12		0.113512	0.00521544	0.108296	CHH	SZT2-AS1		0.00686477	0.345449	-0.338584	CHH	RP11-727A23.10		0.247754	0.00096331	0.24679
CR1	0.287933	0.0028872	0.285046		0.000459376	0.223386	-0.222926	CHH	PTPRF		0.331094	0.000899969	0.330194	CHH	LAMB3		0.000821429	0.079913	-0.0790916	CHH	SMTNL1		0.142265	0.000434813	0.14183	CHH	AL391839.1		0.333197	0.898635	-0.565438	CG	C10orf90		0.0822584	0.00404183	0.0782165	CHH	PTPRF		0.00686477	0.345449	-0.338584	CHH	CCDC90B		0.247754	0.00096331	0.24679
CR1	0.370656	0.00122063	0.369435		0.000428239	0.162719	-0.162291	CHG	PTPRF		0.287857	0.000792261	0.287065	CHG	LAMB3		0.00026817	0.131708	-0.13144	CHH	GLYAT		0.0993719	0.00143607	0.0979358	CHH	RP13-259N13.2		0.000339929	0.0793035	-0.0789636	CHH	PTPRE		0.150296	0.00370835	0.146588	CHH	PTPRF		0.00211441	0.108451	-0.106337	CHH	SYTL2		0.247754	0.00096331	0.24679
CR1	0.536729	0.162947	0.373782		0.000577241	0.166632	-0.166055	CHH	PTPRF		0.161078	0.00311253	0.157965	CHH	LAMB3		0.00254746	0.0695233	-0.0669759	CHH	FAM111A		0.0551672	0.00118186	0.0539853	CHH	RNU6-847P		0.261492	0.820991	-0.5595	CG	LRRC27		0.210695	0.000415174	0.21028	CHH	PTPRF		0.00308403	0.0770471	-0.073963	CHH	EED		0.247754	0.00096331	0.24679
RP5-1051D14.1	0.157689	0.000335592	0.157353		0.000554774	0.234729	-0.234175	CHG	PTPRF		0.120608	0.000442974	0.120165	CHH	TRAF3IP3		0.000353638	0.0965488	-0.0961952	CHH	DTX4		0.0906587	0.000502031	0.0901566	CHH	MIR3611		0.340665	0.86021	-0.519544	CG	LRRC27		0.153078	0.000375067	0.152703	CHG	PTPRF		0.00107969	0.0839161	-0.0828364	CHH	RP11-313I2.2		0.307103	0.00107381	0.306029
RP11-385M4.3	0.148594	0.00297746	0.145616		0.000784285	0.215171	-0.214386	CHH	PTPRF		0.54492	0.130452	0.414468	CG	KCNH1-IT1		0.000398788	0.0715143	-0.0711155	CHH	DTX4		0.0579978	0.0023416	0.0556562	CHH	ATP6V1G1P4		0.263516	0.635898	-0.372382	CG	RP11-288G11.3		0.170549	0.000836248	0.169712	CHH	PTPRF		0.00185753	0.587883	-0.586026	CHH	RP11-529A4.4		0.307103	0.00107381	0.306029
RP11-385M4.3	0.108965	0.00166227	0.107303		0.000834159	0.285692	-0.284858	CHG	PTPRF		0.54492	0.130452	0.414468	CG	KCNH1		0.000882284	0.11541	-0.114528	CHH	FABP5P7		0.0596798	0.0015981	0.0580817	CHH	SLC9B1P3		0.000509707	0.421289	-0.420779	CHH	GPR123		0.239213	0.00577444	0.233439	CHG	PTPRF		0.00182804	0.0746629	-0.0728349	CHH	SLC36A4		0.307103	0.00107381	0.306029
CAMK1G	0.132716	0.000478728	0.132237		0.000660691	0.193445	-0.192784	CHG	PTPRF		0.582314	0.257362	0.324952	CG	SNX25P1		0.000343743	0.0923709	-0.0920271	CHH	CCDC86		0.0823685	0.000757613	0.0816108	CHH	CCNYL2		0.000590099	0.530089	-0.529498	CHG	GPR123		0.235876	0.000883983	0.234992	CHH	PTPRF		0.000264777	0.0776053	-0.0773405	CHH	PIWIL4		0.307103	0.00107381	0.306029
CAMK1G	0.196094	0.000438072	0.195655		0.00499611	0.182965	-0.177969	CHH	PTPRF		0.742023	0.222502	0.519521	CG	SLC30A1		0.00169333	0.178246	-0.176552	CHH	RP11-804A23.2		0.0776972	0.000742996	0.0769542	CHH	CCNYL2		0.3222	0.772335	-0.450135	CG	GPR123		0.307015	0.000745089	0.30627	CHG	PTPRF		0.0002959	0.104279	-0.103983	CHH	AMOTL1		0.0902585	0.00116339	0.0890951
LAMB3	0.337146	0.0158027	0.321344		0.0013889	0.0728153	-0.0714264	CHH	PTPRF		0.223403	0.00107531	0.222328	CHH	SLC30A1		0.000420075	0.127033	-0.126613	CHH	RP11-804A23.2		0.100962	0.00134842	0.099614	CHH	BMS1		0.186903	0.557684	-0.37078	CG	VENTX		0.198691	0.000747484	0.197943	CHG	PTPRF		0.000339394	0.127499	-0.127159	CHH	AMOTL1		0.0902585	0.00116339	0.0890951
LAMB3	0.135463	0.00112534	0.134338		0.000196961	0.082332	-0.0821351	CHG	PTPRF		0.163634	0.00117303	0.162461	CHH	RP11-354K1.1		0.000216428	0.0532962	-0.0530797	CHH	ZP1		0.222857	0.000818612	0.222038	CHH	U3		0.00216481	0.11579	-0.113625	CHH	AL161645.1		0.190227	0.000658912	0.189568	CHH	PTPRF		0.000334744	0.0717969	-0.0714622	CHH	FAM76B		0.0902585	0.00116339	0.0890951
MIR4260	0.891571	0.328966	0.562605		0.00224449	0.197195	-0.19495	CHH	KDM4A		0.0606264	0.00145925	0.0591672	CHH	RP11-122M14.1		0.000912119	0.148344	-0.147432	CHH	SLC15A3		0.222857	0.000818612	0.222038	CHH	RP11-517P14.2		0.000592494	0.126292	-0.1257	CHH	CYP2E1		0.0747452	0.00238833	0.0723569	CHH	PTPRF		0.00254737	0.0781443	-0.0755969	CHH	FAM76B		0.0902585	0.00116339	0.0890951
TRAF3IP3	0.124122	0.00030119	0.123821		0.00045724	0.187356	-0.186899	CHG	KDM4A		0.150087	0.000953938	0.149133	CHH	RP11-122M14.1		0.000375994	0.272279	-0.271903	CHH	SLC15A3		0.294729	0.00313104	0.291598	CHG	U3		0.000777971	0.157372	-0.156594	CHH	CYP2E1		0.082356	0.00155039	0.0808056	CHG	PTPRF		0.00254737	0.0781443	-0.0755969	CHH	CEP57		0.0796666	0.00187969	0.0777869
IRF6	0.0508648	0.000214979	0.0506498		0.00111541	0.232101	-0.230986	CHG	KDM4A		0.0897894	0.000489794	0.0892996	CHH	RP11-384C4.3		0.230918	0.815076	-0.584159	CG	CD6		0.294729	0.00313104	0.291598	CHG	RP11-517P14.2		0.605005	0.924796	-0.319791	CG	ANO9		0.190838	0.000698223	0.19014	CHH	KDM4A		0.0013198	0.0648049	-0.0634851	CHH	ARHGAP42		0.0796666	0.00187969	0.0777869
RP4-667H12.4	0.832966	0.099928	0.733038		0.000224167	0.0925851	-0.0923609	CHG	ST3GAL3		0.11597	0.00288624	0.113084	CHH	PROX1-AS1		0.000490654	0.15939	-0.158899	CHH	RPLP0P2		0.092793	0.00094108	0.0918519	CHH	ZNF239		0.00117587	0.404201	-0.403026	CHH	RNH1		0.194686	0.00426942	0.190417	CHG	KDM4A		0.0990344	0.508638	-0.409603	CG	KIAA1377		0.0796666	0.00187969	0.0777869
SNX25P1	0.382949	0.181052	0.201898		0.0011122	0.0746743	-0.0735621	CHH	ST3GAL3		0.05815	0.00110598	0.0570441	CHH	ABHD17AP3		0.000656168	0.218053	-0.217397	CHH	RPLP0P2		0.0826825	0.00113738	0.0815451	CHH	ZNF239		0.00145233	0.296944	-0.295492	CHG	RNH1		0.0704906	0.00484164	0.065649	CHH	ST3GAL3		0.00826256	0.10635	-0.0980878	CHH	ANGPTL5		0.07624	0.00278397	0.0734561
SNX25P1	0.628339	0.262553	0.365786		0.00184618	0.0684387	-0.0665925	CHH	ST3GAL3		0.42021	0.0513462	0.368863	CG	KCNK2		0.00246221	0.0887207	-0.0862585	CHH	MIR611		0.104203	0.000384221	0.103819	CHH	RP11-272J7.6		0.2245	0.750318	-0.525818	CG	HRAS		0.0923946	0.00029509	0.0920995	CHG	ST3GAL3		0.000589149	0.0749389	-0.0743498	CHH	YAP1		0.195965	0.00412344	0.191842
SLC30A1	0.877719	0.225004	0.652715		0.0028557	0.1156	-0.112744	CHH	ST3GAL3		0.137992	0.00091627	0.137075	CHH	GPATCH2		0.00246221	0.0887207	-0.0862585	CHH	TMEM258		0.0730353	0.000828285	0.072207	CHH	RP11-20J15.3		0.2245	0.750318	-0.525818	CG	LRRC56		0.0678416	0.000504226	0.0673373	CHH	ST3GAL3		0.00179152	0.15051	-0.148719	CHH	MMP20		0.0679372	0.000298539	0.0676387
RP11-354K1.1	0.163372	0.00578928	0.157583		0.00133005	0.303982	-0.302652	CHH	ST3GAL3		0.0955346	0.00470119	0.0908334	CHH	RP11-410C4.1		0.00246221	0.0887207	-0.0862585	CHH	FEN1		0.124954	0.00105473	0.123899	CHH	TMEM72		0.203724	0.703432	-0.499708	CG	DRD4		0.128809	0.000663017	0.128146	CHH	ST3GAL3		0.000631932	0.0916282	-0.0909963	CHH	RP11-817J15.3		0.268692	0.00118495	0.267507
RP11-122M14.1	0.0608357	0.00112735	0.0597083		0.000457517	0.316448	-0.31599	CHG	ST3GAL3		0.223755	0.0696101	0.154145	CG	MARK1		0.00445905	0.218577	-0.214118	CHH	FADS3		0.882302	0.377426	0.504876	CG	PTPN20A		0.000543172	0.181662	-0.181119	CHH	DEAF1		0.190878	0.000887585	0.18999	CHG	ST3GAL3		0.000761898	0.11924	-0.118478	CHG	RP11-817J15.3		0.241776	0.000842976	0.240933
RP11-122M14.1	0.140866	0.00100818	0.139858		0.000434539	0.114301	-0.113867	CHH	DPH2		0.101765	0.000428691	0.101337	CHH	44257		0.20146	0.834295	-0.632834	CG	FTH1		0.107564	0.000542832	0.107021	CHG	RP11-38L15.2		0.000541563	0.114154	-0.113612	CHG	DEAF1		0.239723	0.00086656	0.238856	CHH	ST3GAL3		0.00347014	0.0851374	-0.0816673	CHH	PDGFD		0.202637	0.00135525	0.201282
RP11-122M14.3	0.0704457	0.00122213	0.0692236		0.00650856	0.0939966	-0.0874881	CHG	DPH2		0.0714458	0.000366698	0.0710791	CHH	RP11-295M18.6		0.20146	0.834295	-0.632834	CG	AP003733.1		0.115356	0.000540076	0.114815	CHH	RP11-38L15.2		0.00105759	0.37846	-0.377402	CHH	TMEM80		0.317066	0.000838712	0.316228	CHG	ST3GAL3		0.00416664	0.0597908	-0.0556241	CHH	CUL5		0.165364	0.00514314	0.160221
RP11-384C4.3	0.089686	0.00500029	0.0846857		0.000751388	0.257499	-0.256747	CHG	ATP6V0B		0.0702577	0.000623805	0.0696339	CHH	RP11-421L10.1		0.000900879	0.608332	-0.607431	CHG	FTH1		0.158485	0.000515103	0.157969	CHH	RP11-38L15.2		0.00105759	0.37846	-0.377402	CHH	DEAF1		0.114998	0.00403541	0.110963	CHH	DPH2		0.000395969	0.0959651	-0.0955691	CHH	CUL5		0.205039	0.00452014	0.200519
PROX1-AS1	0.11541	0.0065847	0.108825		0.000975256	0.291778	-0.290803	CHH	ATP6V0B		0.0744857	0.00269197	0.0717937	CHH	DUSP10		0.000900879	0.608332	-0.607431	CHG	AP003733.1		0.246565	0.00185535	0.24471	CHH	ANTXRLP1		0.208078	0.530906	-0.322828	CG	TMEM80		0.0926447	0.000446971	0.0921977	CHG	DPH2		0.000548606	0.224904	-0.224356	CHH	NPAT		0.14966	0.00110089	0.148559
ABHD17AP3	0.0562456	0.000160954	0.0560847		0.0059668	0.21979	-0.213823	CHH	ATP6V0B		0.690815	0.16445	0.526365	CG	RP11-358H9.1		0.000910957	0.612019	-0.611108	CHH	FTH1		0.197247	0.00147704	0.195769	CHG	ANTXRLP1		0.208078	0.530906	-0.322828	CG	DEAF1		0.257831	0.000923824	0.256907	CHG	ATP6V0B		0.000563911	0.273468	-0.272904	CHG	NPAT		0.154473	0.00261626	0.151856
KCNK2	0.559769	0.149216	0.410553		0.000778051	0.230235	-0.229457	CHG	ATP6V0B		0.523759	0.158576	0.365182	CG	RP11-452F19.3		0.000910957	0.612019	-0.611108	CHH	AP003733.1		0.13209	0.00151075	0.130579	CHH	ZNF488		0.000943217	0.576296	-0.575353	CHG	TMEM80		0.281541	0.000801883	0.280739	CHH	ATP6V0B		0.00385502	0.119342	-0.115487	CHH	ATM		0.127343	0.00793751	0.119406
GPATCH2	0.135988	0.000489789	0.135498		0.000790851	0.256335	-0.255544	CHH	ATP6V0B		0.523759	0.158576	0.365182	CG	DISP1		0.000350305	0.113126	-0.112775	CHH	MIR3654		0.0911956	0.000875121	0.0903205	CHH	ZNF488		0.000943217	0.576296	-0.575353	CHG	DEAF1		0.201104	0.000767866	0.200336	CHH	ATP6V0B		0.000361894	0.0791137	-0.0787518	CHH	RP11-708B6.2		0.215463	0.000682064	0.214781
RAB3GAP2	0.439089	0.0719134	0.367175		0.000700766	0.234146	-0.233445	CHG	ATP6V0B		0.630707	0.178364	0.452343	CG	RP11-239E10.2		0.000350305	0.113126	-0.112775	CHH	TUT1		0.105444	0.000547587	0.104896	CHH	GDF10		0.222708	0.823314	-0.600607	CG	TMEM80		0.23046	0.000571687	0.229888	CHG	ATP6V0B		0.00359511	0.0722118	-0.0686167	CHH	ZC3H12C		0.145026	0.000513795	0.144513
RP11-410C4.1	0.0911144	0.00034414	0.0907703		0.00102806	0.14823	-0.147202	CHH	ATP6V0B		0.09993	0.00312327	0.0968067	CHH	RNU6-1248P		0.000801273	0.143654	-0.142853	CHH	MTA2		0.457725	0.000968765	0.456756	CHH	PTPN20B		0.222708	0.823314	-0.600607	CG	DEAF1		0.204371	0.000942818	0.203429	CHH	ATP6V0B		0.00748831	0.137789	-0.130301	CHH	DIXDC1		0.17144	0.00076162	0.170679
2021-03-02	0.101644	0.000449541	0.101194		0.000325397	0.0677744	-0.067449	CHG	B4GALT2		0.0678273	0.00143396	0.0663933	CHH	CAPN2		0.00645942	0.131996	-0.125537	CHH	MTA2		0.27563	0.000941719	0.274688	CHH	ARHGAP22		0.000595708	0.195374	-0.194778	CHH	PDDC1		0.217285	0.00288381	0.214401	CHG	ATP6V0B		0.000664773	0.0936177	-0.0929529	CHH	NNMT		0.17144	0.00076162	0.170679
RP11-295M18.6	0.0512079	0.00114836	0.0500595		0.000390131	0.0868931	-0.086503	CHH	B4GALT2		0.324877	0.108384	0.216492	CG	TP53BP2		0.000290046	0.103737	-0.103447	CHH	MTA2		0.269106	0.00109699	0.268009	CHG	ARHGAP22		0.000500232	0.252486	-0.251986	CHG	PDDC1		0.126504	0.000812888	0.125691	CHH	ATP6V0B		0.000701105	0.117951	-0.11725	CHG	NNMT		0.238207	0.000460298	0.237747
RP11-295M18.6	0.0717851	0.000585643	0.0711995		0.475576	0.785056	-0.309479	CG	B4GALT2		0.314229	0.000857544	0.313372	CHG	DEGS1		0.000290046	0.103737	-0.103447	CHH	EML3		0.153068	0.00108301	0.151985	CHH	RP11-541M12.3		0.103443	0.379117	-0.275675	CG	RPLP2		0.0840376	0.000765384	0.0832722	CHG	B4GALT2		0.00141828	0.0976874	-0.0962691	CHH	NNMT		0.238207	0.000460298	0.237747
RP11-421L10.1	0.0681266	0.000755259	0.0673713		0.000960863	0.533291	-0.53233	CHH	SLC6A9		0.189629	0.000593211	0.189035	CHH	DEGS1		0.00248954	0.0929792	-0.0904897	CHH	B3GAT3		0.117626	0.000531476	0.117094	CHH	WDFY4		0.103443	0.379117	-0.275675	CG	PIDD		0.294573	0.00108382	0.293489	CHG	SLC6A9		0.000319856	0.0916683	-0.0913485	CHH	CADM1		0.15287	0.00649192	0.146378
DUSP10	0.0723648	0.00129356	0.0710712		0.00076952	0.130847	-0.130077	CHH	SLC6A9		0.542348	0.153971	0.388376	CG	DEGS1		0.00126944	0.0986587	-0.0973893	CHH	RNU2-2P		0.0665308	0.00310693	0.0634239	CHH	VSTM4		0.103443	0.379117	-0.275675	CG	SNORA52		0.373079	0.00116014	0.371919	CHH	SLC6A9		0.00226041	0.0803326	-0.0780722	CHH	SIDT2		0.315497	0.00192679	0.31357
DUSP10	0.858595	0.197063	0.661532		0.000442644	0.189878	-0.189435	CHH	RP5-1198O20.4		0.436821	0.000868204	0.435953	CHH	DEGS1		0.00126944	0.0986587	-0.0973893	CHH	WDR74		0.0776845	0.00121486	0.0764697	CHH	VSTM4		0.238303	0.585805	-0.347503	CG	EFCAB4A		0.766966	0.264598	0.502368	CG	SLC6A9		0.00375584	0.155233	-0.151477	CHH	TAGLN		0.315497	0.00192679	0.31357
RNU6-1248P	0.107031	0.00154777	0.105483		0.000416713	0.260945	-0.260528	CHG	RP5-1198O20.4		0.0896658	0.000364324	0.0893015	CHH	WDR26		0.000170127	0.0942659	-0.0940958	CHH	RP11-959F10.6		0.11972	0.000877224	0.118842	CHH	VSTM4		0.194029	0.653678	-0.459648	CG	EFCAB4A		0.211493	0.00102316	0.21047	CHH	RP5-1198O20.4		0.00482322	0.1628	-0.157977	CHH	BACE1		0.223286	0.000883178	0.222403
CAPN2	0.0717472	0.000278914	0.0714683		0.00120271	0.123126	-0.121923	CHH	RP4-675G8.2		0.818352	0.506719	0.311633	CG	DNAH14		0.00902116	0.235216	-0.226195	CHH	HRASLS2		0.118243	0.000854979	0.117388	CHG	VSTM4		0.286926	0.802092	-0.515165	CG	BRSK2		0.203549	0.00144792	0.202101	CHH	RP4-675G8.2		0.0015839	0.0734004	-0.0718165	CHH	BACE1		0.223286	0.000883178	0.222403
TP53BP2	0.602463	0.0690033	0.53346		0.00113768	0.15685	-0.155713	CHG	RP4-675G8.2		0.0574499	0.000261226	0.0571887	CHH	DNAH14		0.000432864	0.11084	-0.110407	CHH	NAA40		0.125664	0.00100575	0.124658	CHH	C10orf128		0.000694614	0.404832	-0.404137	CHG	DUSP8		0.249773	0.0013188	0.248455	CHG	RP4-675G8.2		0.000748023	0.0930249	-0.0922769	CHH	CEP164		0.229363	0.00337018	0.225993
DEGS1	0.190521	0.00138889	0.189132		0.000777087	0.289536	-0.288759	CHH	RP4-675G8.2		0.545946	0.161657	0.384289	CG	ENAH		0.000295827	0.0661624	-0.0658666	CHH	Y_RNA		0.14927	0.00105737	0.148212	CHH	C10orf71-AS1		0.000776246	0.415659	-0.414882	CHH	DUSP8		0.295561	0.000770801	0.29479	CHH	RP4-675G8.2		0.00143108	0.0967644	-0.0953333	CHH	RP11-35P15.1		0.226671	0.00756179	0.219109
DEGS1	0.396893	0.00125666	0.395636		0.000728544	0.304231	-0.303502	CHG	RP4-675G8.2		0.354821	0.00110014	0.353721	CHH	ENAH		0.000295827	0.0661624	-0.0658666	CHH	KCNK4		0.147522	0.00250397	0.145018	CHH	ERCC6		0.000616846	0.379656	-0.379039	CHH	MIR4298		0.308788	0.00060691	0.308181	CHG	RP4-675G8.2		0.00117738	0.188262	-0.187084	CHH	TMPRSS13		0.25384	0.0616213	0.192219
DEGS1	0.64962	0.159645	0.489975		0.000716371	0.139987	-0.139271	CHH	RP4-675G8.2		0.103004	0.00496444	0.09804	CHH	EPHX1		0.00200436	0.0541423	-0.0521379	CHH	Y_RNA		0.0994256	0.000719208	0.0987064	CHH	ASAH2		0.00110819	0.364344	-0.363235	CHG	MIR4298		0.139839	0.000921028	0.138918	CHH	RP4-675G8.2		0.00107303	0.173151	-0.172078	CHG	TMPRSS13		0.25384	0.0616213	0.192219
DEGS1	0.350713	0.00100455	0.349709		0.000725422	0.23535	-0.234624	CHG	RP4-675G8.2		0.188395	0.0016794	0.186716	CHH	EPHX1		0.00200436	0.0541423	-0.0521379	CHH	KCNK4		0.0946609	0.000427981	0.0942329	CHH	SGMS1		0.000704925	0.346927	-0.346222	CHH	TNNT3		0.233338	0.000902963	0.232435	CHG	RP4-675G8.2		0.00111068	0.271544	-0.270434	CHH	IL10RA		0.0559364	0.000301911	0.0556345
WDR26	0.089554	0.00156446	0.0879896		0.00147795	0.171442	-0.169964	CHH	DMAP1		0.126888	0.00235898	0.124529	CHH	RP4-559A3.6		0.287273	0.672263	-0.38499	CG	RPS6KA4		0.10342	0.00127868	0.102141	CHH	RNU7-107P		0.000577169	0.332982	-0.332405	CHG	TNNT3		0.171099	0.000605264	0.170494	CHH	DMAP1		0.0212335	0.422955	-0.401721	CHG	IL10RA		0.0559364	0.000301911	0.0556345
DNAH14	0.867478	0.571575	0.295903		0.00045901	0.209173	-0.208714	CHG	DMAP1		0.0535988	0.000249065	0.0533497	CHH	PSEN2		0.000837054	0.165583	-0.164746	CHG	AP003774.6		0.063348	0.000405122	0.0629428	CHH	PRKRIRP3		0.236205	0.598678	-0.362473	CG	IGF2-AS		0.209241	0.000571658	0.208669	CHG	DMAP1		0.00141717	0.256275	-0.254858	CHH	TMPRSS4		0.139438	0.00132307	0.138115
DNAH14	0.0552213	0.000220814	0.0550005		0.000309998	0.141878	-0.141568	CHH	DMAP1		0.79783	0.142194	0.655636	CG	ADCK3		0.000619503	0.12728	-0.12666	CHH	AP003774.6		0.0701754	0.00405196	0.0661234	CHH	RP11-179B15.6		0.236205	0.598678	-0.362473	CG	IGF2		0.145922	0.000419441	0.145503	CHH	DMAP1		0.00102078	0.439533	-0.438512	CHG	TMPRSS4		0.151336	0.000506724	0.150829
ENAH	0.545845	0.183096	0.362749		0.000372336	0.106701	-0.106329	CHH	DMAP1		0.0565929	0.00155448	0.0550384	CHH	CDC42BPA		0.00424691	0.11697	-0.112723	CHH	AP005273.1		0.141204	0.00148481	0.139719	CHH	TFAM		0.253399	0.610349	-0.35695	CG	IGF2		0.10076	0.000370716	0.100389	CHH	DMAP1		0.00189166	0.129713	-0.127821	CHH	USP2		0.14089	0.0021058	0.138784
ENAH	0.353811	0.00180364	0.352007		0.000985881	0.140625	-0.139639	CHH	RNF220		0.0729412	0.000800815	0.0721404	CHH	CTD-2090I13.1		0.000428073	0.236655	-0.236226	CHH	NRXN2		0.771815	0.236179	0.535636	CG	LINC00844		0.000474491	0.187482	-0.187008	CHH	IGF2		0.148046	0.000857597	0.147188	CHH	RNF220		0.0012755	0.209822	-0.208547	CHH	USP2		0.176975	0.00218385	0.174792
EPHX1	0.136896	0.00223396	0.134662		0.480944	0.792112	-0.311168	CG	RNF220		0.124195	0.000411946	0.123783	CHH	ZNF678		0.000362429	0.143401	-0.143039	CHH	NRXN2		0.0945189	0.00696741	0.0875515	CHH	FAM13C		0.246711	0.53134	-0.28463	CG	KCNQ1		0.76711	0.381902	0.385208	CG	RNF220		0.00131049	0.277803	-0.276492	CHG	USP2		0.0647564	0.000492954	0.0642634
EPHX1	0.130701	0.000444199	0.130256		0.000487203	0.107976	-0.107489	CHH	RNF220		0.393788	0.0937168	0.300071	CG	GUK1		0.00103837	0.416994	-0.415955	CHH	CDC42BPG		0.0934586	0.00370659	0.089752	CHH	ANK3		0.33865	0.908957	-0.570306	CG	KCNQ1OT1		0.111094	0.00213498	0.108959	CHH	RNF220		0.40292	0.805535	-0.402615	CG	TBCEL		0.0913916	0.000616487	0.0907752
RP4-559A3.6	0.126735	0.00205508	0.12468		0.00040117	0.104688	-0.104286	CHG	RNF220		0.695535	0.177646	0.517889	CG	IBA57-AS1		0.000407363	0.122111	-0.121704	CHH	EHD1		0.0724376	0.000237557	0.0722001	CHH	ANK3		0.433412	0.853528	-0.420117	CG	KCNQ1OT1		0.108333	0.000628776	0.107705	CHG	RNF220		0.000453386	0.10917	-0.108716	CHH	SORL1		0.897053	0.462779	0.434274
LEFTY2	0.779599	0.179398	0.600201		0.372773	0.717989	-0.345216	CG	RNF220		0.413727	0.000742741	0.412985	CHG	IBA57-AS1		0.00038068	0.150539	-0.150159	CHG	EHD1		0.0687356	0.000594948	0.0681406	CHH	RHOBTB1		0.232823	0.636214	-0.40339	CG	KCNQ1DN		0.183376	0.00190104	0.181475	CHH	RNF220		0.00233755	0.237576	-0.235238	CHH	SCN3B		0.107211	0.000686983	0.106524
ADCK3	0.809397	0.0818235	0.727573		0.000338805	0.174378	-0.174039	CHH	RNF220		0.32228	0.000683888	0.321597	CHH	IBA57-AS1		0.000204546	0.165531	-0.165326	CHH	BATF2		0.139235	0.000993717	0.138241	CHH	RHOBTB1		0.00126423	0.0866793	-0.0854151	CHH	NAP1L4		0.0808937	0.00500633	0.0758874	CHH	RNF220		0.00105453	0.120352	-0.119298	CHH	SCN3B		0.071	0.000512179	0.0704879
CDC42BPA	0.0565613	0.00192323	0.0546381		0.000301935	0.0626952	-0.0623933	CHH	RNF220		0.370868	0.000607198	0.37026	CHG	IBA57-AS1		0.000256056	0.182241	-0.181985	CHG	BATF2		0.129771	0.0004636	0.129307	CHH	AL671972.1		0.000243943	0.119812	-0.119568	CHH	CARS		0.112179	0.000398139	0.111781	CHH	RNF220		0.000516138	0.0561465	-0.0556304	CHH	OR8G7P		0.0911967	0.00355648	0.0876403
CTD-2090I13.1	0.0553841	0.000821342	0.0545627		0.000419008	0.112893	-0.112474	CHH	RNF220		0.0770701	0.00411043	0.0729597	CHH	RP5-1139B12.4		0.540549	0.855671	-0.315122	CG	NAALADL1		0.0950417	0.00415151	0.0908902	CHG	AL671972.1		0.000434327	0.180194	-0.17976	CHH	CARS		0.208105	0.000750084	0.207355	CHG	RNF220		0.000375609	0.297223	-0.296847	CHH	RP11-728D14.6		0.110565	0.00227356	0.108292
IBA57-AS1	0.644738	0.13185	0.512889		0.00102163	0.207944	-0.206922	CHG	RNF220		0.488593	0.141887	0.346705	CG	RP11-245P10.4		0.000379022	0.127673	-0.127294	CHH	SPDYC		0.0613868	0.00225024	0.0591366	CHH	RPL17P35		0.014428	0.574721	-0.560293	CHG	OSBPL5		0.159204	0.000730633	0.158474	CHH	RNF220		0.00163535	0.173248	-0.171612	CHH	RNU6-321P		0.100518	0.00317977	0.097338
IBA57-AS1	0.34748	0.00219853	0.345281		0.000989977	0.159208	-0.158218	CHH	RNF220		0.488593	0.141887	0.346705	CG	TRIM11		0.000508789	0.235858	-0.23535	CHG	SPDYC		0.0541347	0.000624328	0.0535104	CHH	KRT19P4		0.0010219	0.621283	-0.620261	CHH	OSBPL5		0.688374	0.140572	0.547802	CG	RNF220		0.00226698	0.213085	-0.210818	CHH	RP11-680F20.4		0.178571	0.000610189	0.177961
IBA57-AS1	0.43276	0.0018917	0.430869		0.0012359	0.360914	-0.359679	CHG	RNF220		0.213047	0.00139634	0.21165	CHH	TRIM11		0.00173908	0.150754	-0.149014	CHH	POLA2		0.0660932	0.000297415	0.0657958	CHH	PBLD		0.000533236	0.253583	-0.25305	CHH	MRGPRG		0.376521	0.0136107	0.362911	CHH	RNF220		0.00131947	0.10227	-0.10095	CHH	PRDM10		0.199886	0.000519994	0.199366
TRIM11	0.219772	0.00241401	0.217358		0.284941	0.762485	-0.477544	CG	RNF220		0.265419	0.0541647	0.211254	CG	RNF187		0.00138029	0.115887	-0.114507	CHH	POLA2		0.143286	0.000561239	0.142725	CHH	HNRNPH3		0.000497853	0.311943	-0.311445	CHG	MRGPRG		0.391691	0.000698921	0.390992	CHG	RNF220		0.000769678	0.121368	-0.120598	CHH	NTM		0.198649	0.00105431	0.197594
TRIM11	0.163625	0.0011086	0.162516		0.00182289	0.362724	-0.360901	CHH	RNF220		0.545112	0.145834	0.399277	CG	RNA5S13		0.00342844	0.214822	-0.211394	CHH	SLC25A45		0.109688	0.00551279	0.104176	CHH	TSPAN15		0.000777987	0.487673	-0.486895	CHG	MRGPRE		0.18103	0.000313987	0.180716	CHH	C1orf228		0.000525574	0.076172	-0.0756464	CHH	NTM-IT		0.0842166	0.00144572	0.0827708
RNA5SP18	0.394316	0.0660394	0.328277		0.000904889	0.264136	-0.263231	CHH	RNF220		0.413712	0.112416	0.301296	CG	RNA5SP18		0.000278707	0.132831	-0.132553	CHH	LTBP3		0.227386	0.00739371	0.219992	CHH	TSPAN15		0.00205149	0.425788	-0.423736	CHH	MRGPRE		0.249039	0.000771161	0.248268	CHH	C1orf228		0.00367903	0.109767	-0.106088	CHH	MIR4697		0.0684564	0.000399861	0.0680565
DUSP5P1	0.394316	0.0660394	0.328277		0.000315161	0.149548	-0.149233	CHH	C1orf228		0.413712	0.112416	0.301296	CG	DUSP5P1		0.220412	0.787688	-0.567276	CG	SIPA1		0.0585578	0.000361899	0.0581959	CHH	RPL5P26		0.000287194	0.142095	-0.141808	CHH	RP13-726E6.3		0.266906	0.000703235	0.266203	CHG	C1orf228		0.0011241	0.135368	-0.134244	CHG	MIR4697		0.0721144	0.000439836	0.0716746
RHOU	0.0664278	0.0075827	0.0588451		0.000532414	0.251687	-0.251155	CHH	C1orf228		0.0769109	0.00586629	0.0710446	CHH	RHOU		0.00630382	0.280907	-0.274603	CHH	CST6		0.0633768	0.00279606	0.0605807	CHH	RPL5P26		0.00321636	0.130415	-0.127199	CHH	STIM1		0.162152	0.000729292	0.161423	CHH	RP11-269F19.2		0.000721347	0.0767591	-0.0760377	CHH	NCAPD3		0.100961	0.00525619	0.0957049
CCSAP	0.714296	0.132954	0.581342		0.000563653	0.273031	-0.272467	CHG	C1orf228		0.114311	0.00330529	0.111006	CHH	RP11-286M16.1		0.00114784	0.246074	-0.244926	CHH	CATSPER1		0.0534256	0.000280687	0.0531449	CHH	RP11-262I2.2		0.00118755	0.102096	-0.100908	CHH	OR51B2		0.22305	0.0122622	0.210788	CHH	SNORD46		0.00149538	0.148415	-0.146919	CHH	RP11-598F7.3		0.0583303	0.00131649	0.0570138
CCSAP	0.826097	0.324834	0.501264		0.00231791	0.15885	-0.156532	CHH	RP11-269F19.2		0.100306	0.000639557	0.099666	CHH	CAPN9		0.00103968	0.187114	-0.186074	CHG	CATSPER1		0.0602014	0.00344366	0.0567577	CHH	PSAP		0.000282706	0.106404	-0.106122	CHH	TRIM6		0.22305	0.0122622	0.210788	CHH	RPS8		0.00352998	0.202698	-0.199168	CHH	IQSEC3		0.0680979	0.00577783	0.06232
RP11-286M16.1	0.112775	0.000487921	0.112287		0.00106213	0.26739	-0.266328	CHH	SNORD46		0.112021	0.000688024	0.111333	CHG	CAPN9		0.00265035	0.131242	-0.128592	CHH	SF3B2		0.137558	0.00169765	0.13586	CHH	PSAP		0.000282706	0.106404	-0.106122	CHH	TRIM6-TRIM34		0.22305	0.0122622	0.210788	CHH	RP11-269F19.2		0.00101163	0.0845021	-0.0834905	CHH	B4GALNT3		0.190936	0.00459794	0.186338
CAPN9	0.119467	0.00145022	0.118017		0.00106213	0.26739	-0.266328	CHH	RPS8		0.201865	0.000460794	0.201404	CHG	RNA5SP79		0.000713545	0.180444	-0.17973	CHH	KLC2		0.0761809	0.000529699	0.0756512	CHG	ASCC1		0.000253968	0.106888	-0.106634	CHH	HBG2		0.22305	0.0122622	0.210788	CHH	SNORD38A		0.287346	0.701527	-0.414181	CG	CACNA2D4		0.0716491	0.00425955	0.0673896
CAPN9	0.122037	0.000471957	0.121565		0.00106213	0.26739	-0.266328	CHH	RP11-269F19.2		0.19198	0.00334328	0.188637	CHH	RNA5SP79		0.00131249	0.107019	-0.105706	CHH	RIN1		0.0734062	0.000522211	0.072884	CHH	ASCC1		0.00620521	0.114843	-0.108638	CHH	OR56A4		0.0912677	0.000388666	0.0908791	CHH	RP11-269F19.2		0.00129314	0.0788933	-0.0776001	CHH	CACNA2D4		0.0625693	0.000886081	0.0616832
RNA5SP79	0.159761	0.000474625	0.159287		0.00106213	0.26739	-0.266328	CHH	SNORD38A		0.0527279	0.000189393	0.0525385	CHH	AL844165.1		0.00338693	0.227472	-0.224085	CHH	MRPL11		0.0752488	0.0010927	0.0741561	CHH	TTC18		0.00164429	0.108748	-0.107103	CHH	FAM160A2		0.0912677	0.000388666	0.0908791	CHH	SNORD38A		0.000797169	0.235945	-0.235148	CHH	CACNA1C		0.484462	0.000912644	0.483549
RNA5SP79	0.193833	0.000473722	0.193359		0.000973184	0.332522	-0.331549	CHG	SNORD46		0.0646492	0.00252346	0.0621258	CHH	RNA5SP80		0.000545755	0.413168	-0.412622	CHH	CCS		0.0715021	0.000377104	0.071125	CHH	SYNPO2L		0.000349958	0.0850925	-0.0847425	CHH	FAM160A2		0.0912677	0.000388666	0.0908791	CHH	RPS8		0.000824929	0.234994	-0.234169	CHG	CACNA1C		0.510661	0.000992903	0.509668
RNA5SP80	0.064229	0.000174003	0.064055		0.000973184	0.332522	-0.331549	CHG	RPS8		0.862921	0.341643	0.521278	CG	EXOC8		0.000623153	0.485121	-0.484498	CHG	CCS		0.0715021	0.000377104	0.071125	CHH	RP11-464F9.21		0.406946	0.837364	-0.430418	CG	PRKCDBP		0.0912677	0.000388666	0.0908791	CHH	SNORD38B		0.000671695	0.09164	-0.0909683	CHH	CACNA1C-AS3		0.0617068	0.000369349	0.0613375
EXOC8	0.853478	0.171532	0.681945		0.000973184	0.332522	-0.331549	CHG	RP11-269F19.2		0.362063	0.00111727	0.360946	CHH	EGLN1		0.000775281	0.550447	-0.549672	CHH	RBM4		0.0713606	0.000492551	0.0708681	CHH	SEC24C		0.16078	0.659337	-0.498558	CG	APBB1		0.0937861	0.000472368	0.0933137	CHG	SNORD38A		0.00514166	0.0901053	-0.0849637	CHH	TULP3		0.144968	0.00584135	0.139127
RNU5A-5P	0.0680939	0.000623058	0.0674708		0.000973184	0.332522	-0.331549	CHG	SNORD38A		0.35672	0.00102416	0.355696	CHG	EGLN1		0.516894	0.824612	-0.307719	CG	C11orf80		0.184837	0.00155899	0.183278	CHH	ZSWIM8		0.00110295	0.131781	-0.130678	CHH	GVINP1		0.0937861	0.000472368	0.0933137	CHG	RPS8		0.00119834	0.0716364	-0.0704381	CHH	RNU6-174P		0.120073	0.000694498	0.119379
DISC1-IT1	0.78004	0.149116	0.630924		0.000539108	0.0902526	-0.0897135	CHH	RP11-269F19.2		0.668452	0.263041	0.405411	CG	EGLN1		0.000313999	0.100579	-0.100265	CHH	C11orf80		0.280377	0.00174137	0.278636	CHG	ZSWIM8		0.000172639	0.0753974	-0.0752248	CHH	OR6A2		0.0937861	0.000472368	0.0933137	CHG	SNORD38B		0.709886	0.902429	-0.192543	CG	EFCAB4B		0.120073	0.000694498	0.119379
RP5-865N13.1	0.176713	0.00291218	0.173801		0.000539108	0.0902526	-0.0897135	CHH	SNORD38A		0.0690535	0.00163354	0.0674199	CHH	RNU5A-5P		0.000331563	0.148004	-0.147672	CHG	C11orf80		0.0835867	0.000692712	0.082894	CHH	RP11-574K11.8		0.00033254	0.163462	-0.16313	CHH	CYB5R2		0.0734566	0.00198923	0.0714674	CHH	RPS15AP11		0.00152559	0.132304	-0.130778	CHH	DYRK4		0.120116	0.00722878	0.112888
RP5-865N13.1	0.0809075	0.00369168	0.0772158		0.000539108	0.0902526	-0.0897135	CHH	RPS8		0.751016	0.160112	0.590904	CG	DISC1-IT1		0.000830305	0.412893	-0.412063	CHG	SYT12		0.078619	0.000628566	0.0779905	CHH	CAMK2G		0.000611131	0.0970648	-0.0964537	CHH	OR5P3		0.193765	0.00290998	0.190856	CHH	PLK3		0.000396945	0.0707689	-0.070372	CHH	ZNF384		0.154163	0.000526819	0.153637
RNU1-74P	0.0972799	0.00459073	0.0926892		0.000539108	0.0902526	-0.0897135	CHH	SNORD38B		0.181167	0.00114652	0.180021	CHH	RP5-865N13.1		0.000775868	0.287675	-0.286899	CHH	SYT12		0.129668	0.00140225	0.128265	CHH	CAMK2G		0.000762147	0.2324	-0.231638	CHH	TRIM66		0.251311	0.00478519	0.246526	CHH	PLK3		0.00132583	0.180054	-0.178728	CHH	PIANP		0.156136	0.000592983	0.155543
PCNXL2	0.0857431	0.000649852	0.0850932		0.00114699	0.0796609	-0.0785139	CHG	SNORD38A		0.0809711	0.00182312	0.079148	CHG	RP5-865N13.1		0.477354	0.712575	-0.235221	CG	KDM2A		0.105996	0.0107111	0.0952846	CHH	RP11-383B24.3		0.000600995	0.244289	-0.243688	CHG	TRIM66		0.195818	0.000896043	0.194922	CHG	PLK3		0.000587213	0.0637352	-0.063148	CHH	SPSB2		0.0768139	0.000217282	0.0765966
RP5-827C21.2	0.636296	0.22356	0.412736		0.00114699	0.0796609	-0.0785139	CHG	RPS8		0.0975903	0.000296678	0.0972936	CHH	RNU1-74P		0.109361	0.677902	-0.568541	CG	ADRBK1		0.122673	0.000700789	0.121972	CHH	RP11-222G7.2		0.000637883	0.0843489	-0.083711	CHH	ST5		0.163751	0.000968329	0.162783	CHH	PLK3		0.000797575	0.165694	-0.164896	CHH	LRRC23		0.294369	0.000766541	0.293603
RP5-827C21.1	0.636296	0.22356	0.412736		0.00114699	0.0796609	-0.0785139	CHG	SNORD38B		0.62536	0.166431	0.458929	CG	RP5-855F14.1		0.000655075	0.412814	-0.412159	CHH	PTPRCAP		0.182777	0.000926341	0.18185	CHG	ZNF503-AS1		0.202873	0.677752	-0.47488	CG	ST5		0.179637	0.000619309	0.179017	CHG	PLK3		0.000797575	0.165694	-0.164896	CHH	ENO2		0.310216	0.00103286	0.309183
RP5-855F14.1	0.532976	0.0886593	0.444317		0.00177446	0.0774967	-0.0757223	CHH	RPS15AP11		0.185069	0.0551035	0.129965	CG	IRF2BP2		0.000649899	0.355202	-0.354552	CHG	PTPRCAP		0.235075	0.00132908	0.233746	CHH	ZNF503-AS1		0.222801	0.636901	-0.414099	CG	WEE1		0.154628	0.00191147	0.152717	CHH	BTBD19		0.000689595	0.213604	-0.212914	CHG	LRRC23		0.200271	0.00104247	0.199228
RP4-781K5.6	0.078446	0.00188114	0.0765649		0.00117595	0.214964	-0.213788	CHH	PLK3		0.0806884	0.00163463	0.0790538	CHH	RP4-781K5.6		0.00112713	0.372806	-0.371679	CHH	PITPNM1		0.348353	0.00173197	0.346621	CHH	ZNF503-AS2		0.000495058	0.294617	-0.294122	CHH	RP11-351I24.3		0.219157	0.000430942	0.218726	CHG	BTBD19		0.000689595	0.213604	-0.212914	CHG	ENO2		0.189548	0.000779845	0.188769
ARID4B	0.782218	0.49285	0.289368		0.0010062	0.231142	-0.230136	CHH	PLK3		0.783591	0.418334	0.365257	CG	ARID4B		0.00569095	0.360787	-0.355097	CHH	RP11-655M14.13		0.348353	0.00173197	0.346621	CHH	RP11-399K21.11		0.000436026	0.251447	-0.251011	CHG	RP11-351I24.3		0.146907	0.000976102	0.145931	CHG	BTBD19		0.000374965	0.149663	-0.149288	CHH	ATN1		0.0719509	0.000668413	0.0712825
GNG4	0.0996285	0.00129229	0.0983362		0.00170968	0.256664	-0.254954	CHG	PLK3		0.116367	0.00183701	0.11453	CHH	GNG4		0.00083263	0.467155	-0.466322	CHG	RP11-655M14.13		0.348353	0.00173197	0.346621	CHH	ZNF503		0.111223	0.730724	-0.619501	CG	ADM		0.218196	0.00126872	0.216927	CHH	BTBD19		0.000377458	0.123504	-0.123126	CHH	RP3-461F17.2		0.0917277	0.000453368	0.0912743
GNG4	0.128559	0.000259761	0.128299		0.000849352	0.215545	-0.214696	CHG	PLK3		0.0977698	0.0032983	0.0944715	CHG	GNG4		0.00165059	0.0857928	-0.0841422	CHH	PPP6R3		0.102765	0.00140064	0.101364	CHH	RP11-399K21.13		0.111223	0.730724	-0.619501	CG	RP11-351I24.1		0.160992	0.00129745	0.159695	CHH	EIF2B3		0.000376235	0.134176	-0.133799	CHG	RP3-461F17.2		0.139265	0.000413297	0.138851
ENO1P1	0.0631357	0.000275235	0.0628605		0.00378587	0.167264	-0.163478	CHH	PLK3		0.0652404	0.00141027	0.0638302	CHH	ENO1P1		0.559393	0.716201	-0.156808	CG	MTL5		0.0854973	0.000401442	0.0850958	CHH	AL731568.1		0.000328697	0.185817	-0.185488	CHH	AMPD3		0.160992	0.00129745	0.159695	CHH	RP5-882O7.4		0.000350385	0.0688063	-0.0684559	CHH	RP11-69M1.1		0.0581958	0.000352199	0.0578436
RP11-513D4.1	0.057297	0.000185742	0.0571112		0.000665516	0.223832	-0.223166	CHG	PLK3		0.448868	0.129929	0.318939	CG	ACTN2		0.000392658	0.20169	-0.201298	CHH	MYEOV		0.156546	0.000680702	0.155865	CHH	RP11-443A13.5		0.000579264	0.160767	-0.160188	CHH	AMPD3		0.238305	0.000486566	0.237819	CHG	EIF2B3		0.000779865	0.146698	-0.145918	CHH	FAM90A1		0.101102	0.000387264	0.100715
RP11-513D4.1	0.0724527	0.000193109	0.0722596		0.00050607	0.150234	-0.149728	CHG	PLK3		0.131089	0.0014583	0.12963	CHH	FCF1P7		0.000612525	0.329316	-0.328703	CHG	CCND1		0.171413	0.000840543	0.170573	CHG	RP11-443A13.5		0.000368112	0.16575	-0.165382	CHH	MTND5P21		0.238305	0.000486566	0.237819	CHG	RP5-882O7.4		0.000779865	0.146698	-0.145918	CHH	AC092111.1		0.836258	0.333904	0.502354
FCF1P7	0.128361	0.000531195	0.12783		0.00659488	0.199707	-0.193112	CHH	BTBD19		0.131089	0.0014583	0.12963	CHH	SDCCAG8		0.000588651	0.306739	-0.30615	CHH	CCND1		0.105431	0.00154282	0.103888	CHH	RP11-443A13.5		0.00171839	0.0552303	-0.0535119	CHH	MICAL2		0.155606	0.000751929	0.154854	CHH	HECTD3		0.00588813	0.171812	-0.165924	CHH	OR7E149P		0.218665	0.000496134	0.218169
SDCCAG8	0.128361	0.000531195	0.12783		0.000695844	0.170266	-0.16957	CHG	BTBD19		0.872685	0.245807	0.626878	CG	AKT3		0.137776	0.516325	-0.37855	CG	CCND1		0.0986536	0.00438305	0.0942706	CHH	DLG5		0.00307717	0.0824043	-0.0793271	CHH	MICAL2		0.0509705	0.000517526	0.050453	CHH	HECTD3		0.00361237	0.418961	-0.415349	CHG	PHC1		0.284327	0.000527691	0.283799
C1orf100	0.0908462	0.00376145	0.0870847		0.101046	0.465233	-0.364187	CG	RNU5E-6P		0.0969545	0.00181828	0.0951362	CHH	C1orf100		0.00218551	0.232308	-0.230123	CHH	ANO1		0.150885	0.00106661	0.149818	CHG	ZMIZ1		0.00532748	0.0613322	-0.0560048	CHH	SCARNA16		0.221392	0.00143407	0.219958	CHH	HECTD3		0.00254092	0.484446	-0.481905	CHH	PHC1		0.0713613	0.000245902	0.0711154
EFCAB2	0.0992787	0.000277259	0.0990014		0.000545717	0.170921	-0.170375	CHH	EIF2B3		0.100321	0.00083748	0.0994833	CHH	EFCAB2		0.000374178	0.356695	-0.356321	CHG	ANO1		0.266064	0.000975171	0.265089	CHH	ZMIZ1		0.369451	0.76103	-0.391579	CG	CTC-497E21.3		0.199669	0.0153252	0.184343	CHH	UROD		0.000167602	0.116098	-0.115931	CHH	A2M		0.261312	0.00100312	0.260309
KIF26B	0.0895229	0.0016992	0.0878237		0.000545717	0.170921	-0.170375	CHH	RP5-882O7.4		0.0846132	0.0004866	0.0841266	CHH	KIF26B		0.00073794	0.133693	-0.132956	CHH	PPFIA1		0.0640913	0.00295037	0.061141	CHH	RP11-506M13.3		0.375317	0.802177	-0.42686	CG	CTC-497E21.3		0.199669	0.0153252	0.184343	CHH	HECTD3		0.000570529	0.0594135	-0.058843	CHH	OLR1		0.261312	0.00100312	0.260309
CHCHD4P5	0.0762504	0.00185962	0.0743908		0.000308368	0.238169	-0.23786	CHG	EIF2B3		0.0526277	0.00246609	0.0501616	CHH	RP11-83A16.1		0.000203505	0.14074	-0.140536	CHG	PPFIA1		0.119	0.000668611	0.118331	CHH	ANXA11		0.00175011	0.0781004	-0.0763503	CHH	FAR1		0.236103	0.000755224	0.235348	CHH	MUTYH		0.000344551	0.0972508	-0.0969062	CHH	TAS2R7		0.314092	0.00093094	0.313161
SMYD3	0.705356	0.208565	0.496791		0.000308368	0.238169	-0.23786	CHG	RP5-882O7.4		0.0748205	0.00118253	0.073638	CHH	CHCHD4P5		0.343177	0.750859	-0.407682	CG	CTTN		0.0625289	0.0016039	0.060925	CHH	AL096864.1		0.000204175	0.156478	-0.156273	CHH	RP11-231N3.1		0.232432	0.00062494	0.231807	CHG	MUTYH		0.000815004	0.162851	-0.162036	CHH	TAS2R12		0.314092	0.00093094	0.313161
RP11-439E19.9	0.120984	0.00240536	0.118579		0.00303329	0.169188	-0.166154	CHH	HECTD3		0.695641	0.175496	0.520144	CG	SMYD3		0.00455937	0.206756	-0.202196	CHH	SHANK2		0.166567	0.00387286	0.162694	CHH	RGR		0.0932573	0.547097	-0.453839	CG	CALCA		0.262707	0.000431633	0.262275	CHH	TOE1		0.00155506	0.0563993	-0.0548443	CHH	TAS2R15		0.098655	0.000720861	0.0979342
RP11-439E19.9	0.132979	0.00455559	0.128423		0.000801242	0.298914	-0.298113	CHH	HECTD3		0.118995	0.00108669	0.117908	CHH	RP11-439E19.9		0.00184572	0.103129	-0.101283	CHH	SHANK2		0.122843	0.00414232	0.118701	CHH	RN7SKP238		0.0012012	0.133951	-0.13275	CHH	SOX6		0.262707	0.000431633	0.262275	CHH	MUTYH		0.000628624	0.166505	-0.165876	CHH	DUSP16		0.168696	0.000572821	0.168124
OR14A16	0.0873036	0.00158836	0.0857153		0.000801242	0.298914	-0.298113	CHH	UROD		0.131189	0.00108756	0.130102	CHG	RP11-439E19.9		0.000613832	0.0985771	-0.0979632	CHH	NADSYN1		0.432806	0.00169488	0.431111	CHH	GRID1		0.0040773	0.238104	-0.234027	CHH	PLEKHA7		0.177891	0.000437304	0.177453	CHG	TOE1		0.279236	0.617923	-0.338687	CG	RP11-695J4.2		0.0566973	0.00104051	0.0556567
OR6R1P	0.707713	0.295808	0.411904		0.00103029	0.114952	-0.113922	CHH	HECTD3		0.843189	0.140546	0.702643	CG	GCSAML		0.00181728	0.115477	-0.113659	CHH	NADSYN1		0.852171	0.318243	0.533928	CG	GRID1		0.346011	0.785878	-0.439866	CG	NCR3LG1		0.177891	0.000437304	0.177453	CHG	MUTYH		0.279236	0.617923	-0.338687	CG	PLBD1		0.0508903	0.000314887	0.0505754
OR11L1	0.767132	0.234801	0.532331		0.00103029	0.114952	-0.113922	CHH	UROD		0.0864729	0.0003716	0.0861013	CHH	OR14A16		0.00116865	0.0977106	-0.0965419	CHH	RP11-684B2.3		0.42356	0.00150936	0.422051	CHG	GRID1		0.178761	0.57635	-0.397589	CG	NCR3LG1		0.056109	0.000582975	0.055526	CHH	MMACHC		0.00189074	0.0562809	-0.0543902	CHH	ARHGDIB		0.0809493	0.000750291	0.080199
OR2L9P	0.0543989	0.000225976	0.0541729		0.0039654	0.227821	-0.223856	CHH	MUTYH		0.8166	0.301316	0.515283	CG	HSD17B7P1		0.000155894	0.0669381	-0.0667823	CHG	RP11-684B2.3		0.0539715	0.00116693	0.0528046	CHH	WAPAL		0.000569077	0.557315	-0.556746	CHG	ABCC8		0.056109	0.000582975	0.055526	CHH	CCDC163P		0.00351096	0.0783096	-0.0747986	CHH	RP11-871F6.2		0.0519215	0.00031805	0.0516034
OR2M3	0.061171	0.00127286	0.0598981		0.000494856	0.232847	-0.232353	CHG	MUTYH		0.0543225	0.0003879	0.0539346	CHH	OR2L9P		0.578067	0.938884	-0.360817	CG	CTD-2313N18.8		0.0861557	0.00250895	0.0836468	CHH	RN7SL733P		0.000268812	0.168977	-0.168708	CHH	ABCC8		0.139067	0.000883792	0.138183	CHH	CCDC163P		0.000361081	0.0724702	-0.0721091	CHH	RERGL		0.0792426	0.0002852	0.0789574
AL672296.1	0.807331	0.191497	0.615834		0.000566328	0.231332	-0.230765	CHH	TOE1		0.736658	0.220016	0.516642	CG	OR2L6P		0.00249088	0.135867	-0.133376	CHH	RNU6-292P		0.0981038	0.000677991	0.0974258	CHH	LIPN		0.000251534	0.191597	-0.191345	CHG	ABCC8		0.145601	0.000463715	0.145137	CHG	CCDC163P		0.000298461	0.0707005	-0.070402	CHH	PLEKHA5		0.0756298	0.000271849	0.0753579
LARP4B	0.158905	0.00143546	0.15747		0.000566328	0.231332	-0.230765	CHH	MUTYH		0.709132	0.191117	0.518015	CG	OR2M1P		0.000236407	0.114735	-0.114498	CHH	LAMTOR1		0.129977	0.000449592	0.129528	CHH	IFIT1B		0.000432752	0.11799	-0.117557	CHH	GLTPP1		0.141355	0.00547011	0.135884	CHH	MMACHC		0.00275466	0.097258	-0.0945034	CHH	RNU1-146P		0.099142	0.00295123	0.0961908
IDI2	0.0828951	0.00285242	0.0800427		0.000511911	0.16319	-0.162678	CHG	TOE1		0.0735068	0.000183493	0.0733233	CHH	OR2M2		0.000517283	0.3717	-0.371183	CHH	ARAP1-AS1		0.164149	0.000486996	0.163662	CHG	IFIT1B		0.000258795	0.0856078	-0.0853491	CHG	RP11-613F22.6		0.167615	0.00167315	0.165942	CHH	AKR1A1		0.00351538	0.10561	-0.102095	CHH	UBE2L2		0.157484	0.000408453	0.157075
IDI2	0.105735	0.000779628	0.104956		0.000511911	0.16319	-0.162678	CHG	MUTYH		0.0607143	0.000208296	0.060506	CHH	OR2M3		0.0107875	0.319849	-0.309062	CHG	ARAP1-AS1		0.0954052	0.00703932	0.0883659	CHH	2021-03-05		0.000245172	0.066172	-0.0659268	CHH	RP11-613F22.6		0.0756293	0.00229395	0.0733354	CHH	AKR1A1		0.000194437	0.0952316	-0.0950372	CHH	TCEB1P31		0.274207	0.000892195	0.273315
ADARB2	0.89642	0.310763	0.585657		0.000931553	0.132863	-0.131932	CHH	CCDC163P		0.159891	0.000710359	0.15918	CHH	OR2T29		0.000908224	0.310569	-0.309661	CHH	ATG16L2		0.138959	0.00898807	0.12997	CHH	IDE		0.000448218	0.129884	-0.129436	CHH	RP11-583F24.7		0.183047	0.000392989	0.182654	CHG	AKR1A1		0.194058	0.625716	-0.431659	CG	ABCC9		0.170434	0.000625744	0.169809
AC024908.1	0.817274	0.205707	0.611566		0.000614495	0.145251	-0.144637	CHG	CCDC163P		0.499759	0.105935	0.393824	CG	PGBD2		0.00148237	0.427794	-0.426311	CHG	ATG16L2		0.0733551	0.000973849	0.0723812	CHH	IDE		0.00628842	0.325525	-0.319236	CHH	E2F8		0.100722	0.000649267	0.100073	CHH	CCDC17		0.0043256	0.067096	-0.0627704	CHH	ST8SIA1		0.079428	0.00232924	0.0770987
PFKP	0.869126	0.220763	0.648364		0.000509979	0.120412	-0.119902	CHH	MMACHC		0.134391	0.00256836	0.131822	CHH	LARP4B		0.00172655	0.0792401	-0.0775135	CHH	FCHSD2		0.0619298	0.00400459	0.0579253	CHH	PAWRP1		0.000247624	0.120963	-0.120715	CHH	PCNAP4		0.0826029	0.000378526	0.0822244	CHG	CCDC17		0.000535409	0.10433	-0.103794	CHH	ST8SIA1		0.079428	0.00232924	0.0770987
PFKP	0.0983445	0.00329638	0.0950482		0.00122056	0.170475	-0.169254	CHH	AKR1A1		0.0829353	0.000769638	0.0821657	CHH	IDI2		0.202088	0.650499	-0.448411	CG	RP11-800A3.7		0.15845	0.000630305	0.15782	CHH	C10orf129		0.308271	0.867651	-0.55938	CG	NAV2		0.0710838	0.000713412	0.0703704	CHH	GPBP1L1		0.00169448	0.101113	-0.0994183	CHH	RP11-318G8.1		0.0769175	0.00593605	0.0709814
PFKP	0.118806	0.00104192	0.117764		0.000255059	0.209411	-0.209156	CHG	AKR1A1		0.136826	0.000335134	0.136491	CHH	IDI2		0.000612134	0.164606	-0.163994	CHH	CCDC58P5		0.0686271	0.000611349	0.0680157	CHH	PDLIM1		0.000372839	0.170676	-0.170303	CHH	RP11-701I24.3		0.0878929	0.00031992	0.087573	CHH	GPBP1L1		0.0060686	0.108956	-0.102888	CHH	RASSF8		0.122181	0.00322973	0.118951
AKR1C2	0.733291	0.180607	0.552684		0.000648992	0.0795686	-0.0789196	CHH	AKR1A1		0.848924	0.487489	0.361434	CG	LINC00200		0.000410272	0.20129	-0.20088	CHH	RP11-167N4.2		0.231821	0.000717098	0.231104	CHH	PDLIM1		0.00174615	0.103177	-0.101431	CHH	NELL1		0.116143	0.00399371	0.112149	CHH	GPBP1L1		0.000898138	0.138963	-0.138065	CHH	RP11-513G19.1		0.100501	0.00393258	0.0965687
AKR1C7P	0.915912	0.616878	0.299033		0.000628471	0.100851	-0.100222	CHH	CCDC17		0.866628	0.457483	0.409145	CG	ADARB2		0.000421485	0.236315	-0.235893	CHG	RP11-167N4.2		0.207132	0.0130567	0.194075	CHG	PDLIM1		0.000220175	0.0664229	-0.0662028	CHH	GAS2		0.140978	0.000595277	0.140382	CHG	GPBP1L1		0.000875668	0.103313	-0.102437	CHH	RP11-513G19.1		0.123693	0.00399148	0.119701
RP13-463N16.6	0.117625	0.00546263	0.112163		0.000456618	0.0589038	-0.0584472	CHH	GPBP1L1		0.820563	0.332612	0.487951	CG	LINC00700		0.000230262	0.0992028	-0.0989725	CHH	C2CD3		0.203496	0.00140718	0.202089	CHG	SORBS1		0.000622018	0.387043	-0.38642	CHH	BDNF-AS		0.100561	0.000605159	0.0999558	CHH	GPBP1L1		0.0024746	0.0717313	-0.0692567	CHH	RP11-582E3.4		0.288984	0.000963401	0.28802
FBXO18	0.0811288	0.000552554	0.0805763		0.000642049	0.0933432	-0.0927012	CHH	GPBP1L1		0.833433	0.177307	0.656127	CG	RP11-69C17.3		0.00140307	0.0848071	-0.0834041	CHH	PPME1		0.195213	0.0043244	0.190889	CHH	SORBS1		0.000858865	0.0841555	-0.0832967	CHH	RP11-406D1.2		0.0714406	0.00524549	0.0661951	CHH	MAST2		0.000673271	0.0714403	-0.070767	CHH	PPFIBP1		0.334324	0.000925362	0.333398
FBXO18	0.0832644	0.000983816	0.0822806		0.000308892	0.106337	-0.106028	CHH	GPBP1L1		0.103324	0.00191249	0.101411	CHH	PFKP		0.000715456	0.132209	-0.131493	CHG	KCNE3		0.0625812	0.00109529	0.0614859	CHH	SORBS1		0.182375	0.86144	-0.679065	CG	KCNA4		0.1823	0.000817913	0.181482	CHH	POMGNT1		0.000544688	0.178214	-0.177669	CHH	DDX11		0.18963	0.000850959	0.188779
IL15RA	0.179879	0.0026634	0.177215		0.000387247	0.137372	-0.136985	CHG	GPBP1L1		0.831327	0.343857	0.48747	CG	KLF6		0.000808103	0.0984068	-0.0975987	CHH	KCNE3		0.0973909	0.000660305	0.0967306	CHH	SORBS1		0.39805	0.884961	-0.486911	CG	PAX6		0.200904	0.00082082	0.200083	CHG	POMGNT1		0.000359863	0.0732072	-0.0728474	CHG	DDX11		0.171927	0.000802865	0.171124
IL15RA	0.117585	0.00132744	0.116258		0.00259651	0.100511	-0.097915	CHH	GPBP1L1		0.793377	0.252507	0.54087	CG	LINC00704		0.000229753	0.0936287	-0.093399	CHH	POLD3		0.0865901	0.00183621	0.0847539	CHH	RP11-248J23.5		0.236068	0.738805	-0.502737	CG	PAX6		0.192055	0.000648031	0.191407	CHH	POMGNT1		0.00118869	0.1293	-0.128112	CHH	RP11-627K11.4		0.084834	0.000580042	0.084254
IL2RA	0.0688295	0.00153062	0.0672989		0.000371021	0.071563	-0.071192	CHH	MAST2		0.116899	0.00109966	0.115799	CHH	RP13-463N16.6		0.311495	0.634195	-0.3227	CG	CTD-2562J17.4		0.0636461	0.000498609	0.0631474	CHH	RP11-34E5.4		0.226704	0.829832	-0.603128	CG	PAX6		0.0626096	0.000385878	0.0622238	CHH	POMGNT1		0.000259763	0.0737948	-0.0735351	CHG	RP11-627K11.4		0.127456	0.000608324	0.126847
PRKCQ-AS1	0.0711474	0.00221732	0.06893		0.000625952	0.176265	-0.175639	CHH	POMGNT1		0.0811361	0.000955115	0.080181	CHH	FBXO18		0.311946	0.673726	-0.36178	CG	CTD-2562J17.4		0.0648479	0.00100314	0.0638447	CHH	RPL13AP5		0.193405	0.775872	-0.582466	CG	PAX6		0.0708132	0.000407222	0.070406	CHH	POMGNT1		0.0371629	0.220249	-0.183086	CHH	RP11-438D14.2		0.137502	0.00438051	0.133121
ITIH5	0.143755	0.00433991	0.139416		0.00061107	0.193847	-0.193236	CHG	POMGNT1		0.0833025	0.00300373	0.0802988	CHH	FBXO18		0.176468	0.372101	-0.195634	CG	KLHL35		0.110664	0.00518761	0.105476	CHH	HMGN2P35		0.193405	0.775872	-0.582466	CG	RCN1		0.0728218	0.00100058	0.0718212	CHH	RAD54L		0.330291	0.733443	-0.403152	CG	RP11-396F22.1		0.116881	0.000525445	0.116355
KIN	0.0727983	0.00126005	0.0715382		0.000663878	0.20578	-0.205116	CHH	POMGNT1		0.168344	0.00148106	0.166863	CHH	IL15RA		0.000397632	0.14103	-0.140632	CHH	MAP6		0.0779941	0.000481233	0.0775128	CHH	HMGN2P35		0.113246	0.38514	-0.271894	CG	WT1		0.0967636	0.000379052	0.0963846	CHH	RAD54L		0.00111958	0.098617	-0.0974974	CHH	AC079630.2		0.0988251	0.000423629	0.0984015
KIN	0.0905816	0.00155603	0.0890256		0.000333717	0.0684529	-0.0681192	CHH	POMGNT1		0.102553	0.00458439	0.0979683	CHH	IL2RA		0.190668	0.517094	-0.326426	CG	DGAT2		0.0804458	0.000553763	0.079892	CHH	RP11-175O19.4		0.000179849	0.0837142	-0.0835344	CHH	QSER1		0.0681129	0.000206143	0.0679068	CHH	NSUN4		0.00145373	0.0774954	-0.0760417	CHH	CNTN1		0.271838	0.0774876	0.19435
GATA3	0.285276	0.00151112	0.283765		0.000277483	0.0721768	-0.0718993	CHH	RAD54L		0.0711929	0.0041727	0.0670202	CHH	PRKCQ-AS1		0.190668	0.517094	-0.326426	CG	CTD-2530H12.1		0.0706148	0.000295752	0.070319	CHH	RP11-175O19.4		0.0021745	0.0983776	-0.0962031	CHH	CSTF3		0.180912	0.00131795	0.179594	CHH	NSUN4		0.00627144	0.145055	-0.138784	CHH	Y_RNA		0.271838	0.0774876	0.19435
GATA3	0.396149	0.00142395	0.394725		0.00118404	0.100955	-0.0997706	CHH	RAD54L		0.152946	0.00967774	0.143268	CHH	ITIH5		0.00134769	0.209966	-0.208618	CHH	DGAT2		0.209052	0.00764343	0.201408	CHH	SLIT1		0.000204562	0.0951356	-0.094931	CHG	CSTF3		0.0635735	0.00128685	0.0622866	CHH	NSUN4		0.00299864	0.0704263	-0.0674277	CHH	RP11-609L23.1		0.293545	0.00049589	0.293049
GATA3-AS1	0.267952	0.00248423	0.265467		0.000189085	0.0622118	-0.0620227	CHG	NSUN4		0.274467	0.000883077	0.273584	CHH	GATA3-AS1		0.00107642	0.263075	-0.261998	CHG	DGAT2		0.0617641	0.000602218	0.0611619	CHH	ARHGAP19		0.000145015	0.0955567	-0.0954117	CHH	RPL29P23		0.510432	0.000715961	0.509716	CHG	FAAH		0.0002612	0.0684969	-0.0682357	CHH	SLC38A2		0.204889	0.00714805	0.197741
GATA3	0.267952	0.00248423	0.265467		0.00188191	0.0680957	-0.0662138	CHH	NSUN4		0.274467	0.000883077	0.273584	CHH	GATA3		0.000318612	0.0991666	-0.098848	CHH	MYO7A		0.138729	0.0011614	0.137568	CHH	RRP12		0.000786793	0.0655931	-0.0648063	CHH	CIR1P3		0.562112	0.0107311	0.551381	CHH	FAAH		0.00257112	0.110455	-0.107884	CHH	SNORA64		0.0752666	0.000729991	0.0745366
RP11-379F12.3	0.267952	0.00248423	0.265467		0.00218266	0.151324	-0.149142	CHH	NSUN4		0.397157	0.00100691	0.39615	CHG	GATA3		0.00036684	0.141326	-0.140959	CHG	MYO7A		0.0839974	0.0008612	0.0831362	CHH	ZDHHC16		0.000189003	0.072972	-0.072783	CHH	CAT		0.0632526	0.00320427	0.0600483	CHH	MKNK1		0.00984878	0.114924	-0.105076	CHH	SNORA64		0.159059	0.000833824	0.158225
GATA3-AS1	0.288908	0.00299707	0.285911		0.000145135	0.0716452	-0.0715	CHG	NSUN4		0.364395	0.00164846	0.362746	CHG	GATA3-AS1		0.000679074	0.207888	-0.207209	CHH	USP35		0.147252	0.0114641	0.135788	CHH	ZFYVE27		0.000372946	0.120221	-0.119848	CHH	CAT		0.149976	0.000523959	0.149452	CHH	MKNK1		0.00118502	0.112457	-0.111272	CHH	RP1-197B17.3		0.156052	0.000866067	0.155186
GATA3	0.288908	0.00299707	0.285911		0.000900477	0.550047	-0.549147	CHH	FAAH		0.364395	0.00164846	0.362746	CHG	GATA3		0.000465233	0.152943	-0.152478	CHH	NARS2		0.184841	0.00117961	0.183662	CHG	ZFYVE27		0.138689	0.522607	-0.383918	CG	PDHX		0.148674	0.00433195	0.144343	CHH	MOB3C		0.00118502	0.112457	-0.111272	CHH	ENDOU		0.0515977	0.000994636	0.050603
RP11-379F12.3	0.288908	0.00299707	0.285911		0.00104908	0.562715	-0.561666	CHG	FAAH		0.364395	0.00164846	0.362746	CHG	RP11-379F12.3		0.00193787	0.0876923	-0.0857544	CHH	PRCP		0.232347	0.00205184	0.230295	CHH	GOLGA7B		0.000324545	0.181345	-0.18102	CHH	APIP		0.148674	0.00433195	0.144343	CHH	MKNK1		0.00107407	0.336455	-0.335381	CHH	RAPGEF3		0.0664774	0.000300925	0.0661765
CHCHD3P1	0.797512	0.155498	0.642014		0.000236431	0.0614542	-0.0612178	CHH	MKNK1		0.361989	0.00154566	0.360444	CHH	GATA3-AS1		0.00142358	0.318311	-0.316887	CHH	RP11-727A23.10		0.159806	0.00137181	0.158434	CHH	PYROXD2		0.00310285	0.156159	-0.153056	CHH	CD44		0.119325	0.000566818	0.118759	CHH	EFCAB14-AS1		0.00105172	0.366753	-0.365701	CHG	RAPGEF3		0.127659	0.00193329	0.125726
CUX2P1	0.160942	0.00118614	0.159756		0.000403125	0.146131	-0.145728	CHH	MKNK1		0.361989	0.00154566	0.360444	CHH	GATA3		0.00142358	0.318311	-0.316887	CHH	CCDC90B		0.320725	0.00159265	0.319132	CHH	PYROXD2		0.140352	0.450115	-0.309763	CG	FJX1		0.15967	0.00121246	0.158457	CHH	EFCAB14-AS1		0.00104038	0.309793	-0.308753	CHH	RP11-89H19.1		0.123857	0.000931884	0.122925
PROSER2-AS1	0.384791	0.0182796	0.366511		0.000435577	0.120062	-0.119627	CHH	MOB3C		0.361989	0.00154566	0.360444	CHH	RP11-379F12.3		0.000325529	0.103422	-0.103096	CHH	SYTL2		0.313759	0.00167489	0.312084	CHG	PYROXD2		0.000957626	0.125102	-0.124144	CHH	LDLRAD3		0.154173	0.000966369	0.153206	CHG	EFCAB14-AS1		0.000343548	0.126511	-0.126168	CHH	RP11-89H19.1		0.1118	0.000431417	0.111369
PROSER2-AS1	0.321877	0.00254525	0.319331		0.000435577	0.120062	-0.119627	CHH	MKNK1		0.160839	0.00174726	0.159092	CHH	CUX2P1		0.000262466	0.0693417	-0.0690792	CHH	EED		0.206255	0.00113573	0.205119	CHH	HPS1		0.00343368	0.126688	-0.123254	CHG	LDLRAD3		0.0768372	0.00169548	0.0751417	CHH	EFCAB14		0.000281028	0.0697021	-0.0694211	CHH	SENP1		0.242853	0.00102916	0.241824
CDC123	0.0610805	0.0047261	0.0563544		0.000345084	0.119257	-0.118912	CHH	EFCAB14-AS1		0.490142	0.128771	0.361371	CG	USP6NL		0.0922448	0.402891	-0.310646	CG	PRSS23		0.229697	0.00139329	0.228304	CHG	HPS1		0.00105162	0.103599	-0.102548	CHH	RP11-219O3.2		0.294294	0.000910128	0.293384	CHH	CYP4B1		0.00151298	0.136061	-0.134548	CHH	PFKM		0.26582	0.00986082	0.255959
RP11-186N15.3	0.116525	0.00073853	0.115787		0.000498174	0.153749	-0.153251	CHH	EFCAB14-AS1		0.277717	0.004011	0.273706	CHH	PROSER2-AS1		0.000514198	0.0839262	-0.083412	CHH	RP11-313I2.2		0.193239	0.00778158	0.185457	CHH	ARL5AP2		0.000198997	0.0889609	-0.0887619	CHH	RP11-375D13.2		0.279201	0.000947991	0.278253	CHG	CYP4B1		0.00346372	0.0572002	-0.0537365	CHH	OR8T1P		0.33782	0.082815	0.255005
RP11-295P9.12	0.0793948	0.00155126	0.0778435		0.00427157	0.157477	-0.153205	CHG	EFCAB14-AS1		0.30116	0.000749919	0.300411	CHG	PROSER2-AS1		0.000812606	0.641843	-0.64103	CHH	RP11-529A4.4		0.258844	0.000949474	0.257895	CHG	ARL5AP2		0.000198997	0.0889609	-0.0887619	CHH	RP11-124G5.3		0.195753	0.00102716	0.194726	CHH	CYP4A11		0.00359056	0.0772737	-0.0736831	CHH	C12orf54		0.0615417	0.00169497	0.0598467
FRMD4A	0.113217	0.00110393	0.112113		0.00183939	0.0768108	-0.0749714	CHH	EFCAB14		0.122022	0.00270444	0.119317	CHH	RP11-186N15.3		0.264999	0.652234	-0.387235	CG	MTNR1B		0.104362	0.00288246	0.10148	CHH	GOT1		0.000246133	0.125079	-0.124833	CHH	RP11-148I19.1		0.0759242	0.0057806	0.0701436	CHH	CYP4A11		0.00270496	0.150503	-0.147798	CHH	OR11M1P		0.0678263	0.000309549	0.0675168
FRMD4A	0.118399	0.00114504	0.117254		0.00587749	0.305074	-0.299197	CHH	CYP4B1		0.12948	0.00184249	0.127637	CHH	OPTN		0.00192569	0.0742008	-0.0722751	CHH	SLC36A4		0.0890142	0.00217581	0.0868383	CHH	SEC31B		0.000313247	0.0790261	-0.0787128	CHH	RP11-148I19.1		0.0944503	0.00152836	0.092922	CHH	CYP4X1		0.000652018	0.128551	-0.127899	CHH	DDX23		0.179819	0.00190017	0.177919
FAM107B	0.106675	0.00100263	0.105672		0.000584341	0.275587	-0.275002	CHG	CYP4B1		0.0950177	0.000986103	0.0940316	CHH	Y_RNA		0.217441	0.52177	-0.304328	CG	CCDC67		0.107321	0.00069128	0.10663	CHH	TLX1		0.00251014	0.18588	-0.18337	CHH	RP11-484D2.3		0.139333	0.00210909	0.137224	CHH	STIL		0.000629247	0.139992	-0.139363	CHH	MCRS1		0.133077	0.000731787	0.132345
FAM107B	0.143713	0.00513995	0.138573		0.000409109	0.195585	-0.195176	CHH	CYP4A11		0.0786824	0.00302562	0.0756568	CHH	RP11-295P9.12		0.275106	0.638465	-0.363359	CG	TAF1D		0.0862098	0.00068955	0.0855203	CHH	RNU6-1165P		0.00870919	0.283504	-0.274794	CHH	HSD17B12		0.0520993	0.000546395	0.0515529	CHH	FLJ00388		0.000383373	0.138185	-0.137802	CHH	LIMA1		0.119961	0.00227702	0.117684
CDNF	0.123463	0.00565663	0.117806		0.00650546	0.189507	-0.183001	CHG	CYP4A11		0.926156	0.22172	0.704437	CG	RP11-295P9.6		0.275106	0.638465	-0.363359	CG	C11orf54		0.437686	0.00212059	0.435565	CHH	CUEDC2		0.00428667	0.323802	-0.319515	CHH	ACCS		0.192918	0.000757676	0.19216	CHH	SLC5A9		0.00299298	0.131445	-0.128453	CHH	AC140061.6		0.184888	0.000557555	0.18433
MEIG1	0.93887	0.613228	0.325642		0.000332977	0.0719474	-0.0716144	CHH	CYP4A11		0.110288	0.00268053	0.107608	CHH	FRMD4A		0.288857	0.666916	-0.378059	CG	GPR83		0.267286	0.000947115	0.266339	CHH	CUEDC2		0.000473155	0.291327	-0.290854	CHG	ACCS		0.278351	0.00078374	0.277568	CHG	SLC5A9		0.00175413	0.115203	-0.113448	CHH	DIP2B		0.107375	0.00023259	0.107142
OR7E110P	0.866533	0.218462	0.648071		0.000627345	0.09172	-0.0910927	CHH	CYP4X1		0.117704	0.0021286	0.115576	CHH	FAM107B		0.00137048	0.0986695	-0.0972991	CHH	PIWIL4		0.304456	0.00119205	0.303264	CHH	CYP17A1-AS1		0.000445654	0.240181	-0.239736	CHG	PRDM11		0.0766349	0.00103144	0.0756035	CHH	ELAVL4		0.000423175	0.122546	-0.122122	CHH	DIP2B		0.256176	0.00100523	0.25517
NMT2	0.121135	0.000774095	0.120361		0.413908	0.803072	-0.389164	CG	TAL1		0.144281	0.000734521	0.143547	CHG	FAM107B		0.000278717	0.110447	-0.110169	CHH	AMOTL1		0.304456	0.00119205	0.303264	CHH	CYP17A1		0.000433283	0.146971	-0.146538	CHH	PRDM11		0.239331	0.000977297	0.238353	CHH	CDKN2C		0.020449	0.110811	-0.0903617	CHH	LETMD1		0.144753	0.00218653	0.142566
ITGA8	0.105376	0.000952997	0.104423		0.000652285	0.139258	-0.138605	CHH	STIL		0.120536	0.00089872	0.119637	CHH	CDNF		0.00024122	0.0758304	-0.0755892	CHH	FAM76B		0.0930389	0.000441572	0.0925973	CHH	CYP17A1		0.00250829	0.245166	-0.242658	CHH	RP11-958J22.2		0.239331	0.000977297	0.238353	CHH	FAF1		0.0032357	0.131369	-0.128133	CHH	AC068987.1		0.109926	0.000375103	0.109551
snoU13	0.0912862	0.000935601	0.0903506		0.000243917	0.0514724	-0.0512285	CHH	RP11-511I2.2		0.899495	0.603585	0.29591	CG	MEIG1		0.000776212	0.0781745	-0.0773982	CHH	FAM76B		0.0585281	0.000878225	0.0576499	CHH	NT5C2		0.00250829	0.245166	-0.242658	CHH	RP11-430H10.4		0.283865	0.000981881	0.282883	CHG	CDKN2C		0.00321331	0.0673125	-0.0640992	CHH	AC068987.1		0.216776	0.00156711	0.215208
FTLP19	0.812602	0.357213	0.455389		0.000281565	0.0516607	-0.0513791	CHH	FLJ00388		0.123106	0.0101294	0.112977	CHH	NMT2		0.000776212	0.0781745	-0.0773982	CHH	CEP57		0.110949	0.000504762	0.110444	CHH	PCGF6		0.000238006	0.1204	-0.120162	CHH	RP11-430H10.4		0.283865	0.000981881	0.282883	CHG	FAF1		0.000401502	0.145288	-0.144886	CHH	RP11-923I11.3		0.263026	0.00144637	0.26158
CUBN	0.094541	0.00236211	0.0921789		0.000651485	0.0602575	-0.059606	CHH	RP11-330M19.1		0.106338	0.00104354	0.105295	CHH	ITGA8		0.000205738	0.0762772	-0.0760714	CHH	ARHGAP42		0.175976	0.00319079	0.172785	CHH	RP11-225H22.5		0.107825	0.477899	-0.370073	CG	SLC35C1		0.636873	0.207334	0.429539	CG	CDKN2C		0.247528	0.678076	-0.430547	CG	RP11-923I11.4		0.0752356	0.000653063	0.0745825
RP11-406H21.2	0.74395	0.0592134	0.684736		0.000619067	0.201594	-0.200975	CHH	SLC5A9		0.0898901	0.00101966	0.0888705	CHH	snoU13		0.00135365	0.103448	-0.102094	CHH	ANGPTL5		0.154759	0.00103641	0.153723	CHG	MIR936		0.0445406	0.266993	-0.222452	CHH	CRY2		0.636873	0.207334	0.429539	CG	FAF1		0.00121254	0.245494	-0.244281	CHH	ANKRD33		0.0587437	0.000344686	0.0583991
SLC39A12	0.104412	0.0101721	0.0942399		0.00478683	0.28736	-0.282573	CHG	SLC5A9		0.0874284	0.000788825	0.0866395	CHH	CUBN		0.000442513	0.0744797	-0.0740372	CHH	YAP1		0.130936	0.00453216	0.126404	CHH	MIR936		0.011026	0.347335	-0.336308	CHH	PHF21A		0.279149	0.00169686	0.277452	CHH	TTC39A		0.00196267	0.430196	-0.428233	CHG	ANKRD33		0.0661382	0.000345302	0.0657929
C10orf112	0.0704592	0.00165512	0.0688041		0.000200532	0.0713592	-0.0711587	CHH	ELAVL4		0.108074	0.000973062	0.107101	CHH	SLC39A12		0.000893285	0.0591606	-0.0582673	CHH	BIRC3		0.238072	0.00521874	0.232853	CHH	RP11-127O4.2		0.101628	0.345393	-0.243765	CG	CTD-2589M5.5		0.100521	0.00157121	0.0989494	CHH	EPS15		0.000784219	0.128669	-0.127885	CHH	ACVRL1		0.655334	0.189557	0.465777
AL353147.1	0.0693518	0.000432912	0.0689189		0.00112738	0.237398	-0.236271	CHH	CDKN2C		0.826642	0.477946	0.348696	CG	RP11-49L2.1		0.00839555	0.147962	-0.139567	CHH	MMP20		0.073162	0.000536845	0.0726252	CHH	RP11-215N21.1		0.120772	0.441738	-0.320966	CG	DGKZ		0.052974	0.00107616	0.0518979	CHH	EPS15		0.000607651	0.251377	-0.250769	CHG	GRASP		0.655334	0.189557	0.465777
PLXDC2	0.0994968	0.0011249	0.0983719		0.00112738	0.237398	-0.236271	CHH	FAF1		0.0704917	0.00220257	0.0682891	CHH	C10orf112		0.000260044	0.105018	-0.104758	CHH	RP11-817J15.3		0.129883	0.00701984	0.122863	CHH	ADD3		0.292265	0.912987	-0.620723	CG	C1QTNF4		0.0587118	0.00466232	0.0540494	CHH	OSBPL9		0.00584181	0.210535	-0.204693	CHH	GRASP		0.144075	0.00073605	0.143339
MIR4675	0.229271	0.000771319	0.228499		0.00138017	0.282698	-0.281318	CHG	CDKN2C		0.118058	0.00153929	0.116519	CHH	PLXDC2		0.000272496	0.120409	-0.120136	CHG	RP11-817J15.3		0.101079	0.00269686	0.0983822	CHH	ADD3		0.00387319	0.172417	-0.168544	CHH	NUP160		0.0511051	0.000476538	0.0506286	CHH	RP4-657D16.3		0.00213398	0.206259	-0.204125	CHH	OR7E47P		0.144075	0.00073605	0.143339
NEBL	0.113431	0.000507363	0.112923		0.00138017	0.282698	-0.281318	CHG	FAF1		0.229445	0.000404528	0.229041	CHH	MIR4675		0.000264767	0.0997857	-0.099521	CHH	RP11-817J15.3		0.0799234	0.000594191	0.0793292	CHH	MXI1		0.000907209	0.206247	-0.20534	CHH	OR4X2		0.0804921	0.00140393	0.0790881	CHH	RP4-657D16.3		0.395028	0.732892	-0.337864	CG	KRT121P		0.08603	0.000874277	0.0851557
RN7SKP37	0.0971332	0.000570279	0.0965629		0.0047262	0.342859	-0.338133	CHH	TTC39A		0.857278	0.186001	0.671277	CG	NEBL		0.000201072	0.0799787	-0.0797776	CHH	PDGFD		0.154585	0.00151577	0.153069	CHH	AL355512.1		0.000452411	0.201462	-0.20101	CHH	TRIM51FP		0.0520049	0.00106681	0.0509381	CHH	NRD1		0.00087275	0.116318	-0.115445	CHH	KRT86		0.0548612	0.000399992	0.0544612
RP11-573G6.10	0.245465	0.0022893	0.243176		0.000767877	0.100389	-0.0996209	CHH	EPS15		0.113507	0.00320565	0.110301	CHH	NEBL		0.000184862	0.0932004	-0.0930155	CHG	PDGFD		0.116706	0.00109778	0.115608	CHH	DUSP5		0.00177697	0.175391	-0.173614	CHH	OR4A16		0.0792659	0.000368188	0.0788977	CHH	ZFYVE9		0.00818346	0.129148	-0.120965	CHH	AC107016.1		0.234257	0.000706403	0.23355
RP11-301N24.3	0.0724038	0.000446182	0.0719576		0.00105761	0.0522501	-0.0511925	CHH	EPS15		0.0971851	0.00324027	0.0939449	CHH	RN7SKP37		0.000369903	0.0597963	-0.0594264	CHH	CUL5		0.252182	0.000753071	0.251429	CHH	RBM20		0.000220294	0.0963141	-0.0960938	CHH	OR4A9P		0.0991853	0.00105529	0.09813	CHH	CC2D1B		0.00085854	0.120451	-0.119592	CHH	RARG		0.238333	0.00364496	0.234688
PIP4K2A	0.411357	0.0136759	0.397681		0.000693185	0.168669	-0.167976	CHH	OSBPL9		0.372482	0.117931	0.254551	CG	COMMD3		0.00159816	0.0970002	-0.095402	CHH	CUL5		0.206465	0.000946832	0.205518	CHG	RBM20		0.00200215	0.0716893	-0.0696871	CHH	OR4C1P		0.157604	0.00131625	0.156287	CHG	CC2D1B		0.00157032	0.427403	-0.425833	CHH	RARG		0.0558857	0.000447996	0.0554377
PIP4K2A	0.376404	0.00284367	0.373561		0.000313737	0.054767	-0.0544533	CHH	OSBPL9		0.372482	0.117931	0.254551	CG	COMMD3-BMI1		0.000643149	0.227999	-0.227356	CHH	NPAT		0.1454	0.00114826	0.144252	CHH	TECTB		0.000126651	0.0798377	-0.079711	CHH	OR5D15P		0.27443	0.000660834	0.27377	CHH	CC2D1B		0.352679	0.750723	-0.398044	CG	HOXC4		0.0607542	0.00183051	0.0589237
RNA5SP304	0.0606209	0.000806398	0.0598145		0.000239185	0.050889	-0.0506498	CHH	RP4-657D16.3		0.455476	0.0848889	0.370587	CG	BMI1		0.00102121	0.273432	-0.272411	CHG	NPAT		0.276588	0.0013775	0.27521	CHH	RP11-57H14.4		0.00199497	0.0798349	-0.0778399	CHH	OR5W2		0.170514	0.00042297	0.170091	CHG	CC2D1B		0.352679	0.750723	-0.398044	CG	HOXC4		0.0519392	0.000210871	0.0517283
snoU13	0.114106	0.0014122	0.112693		0.00150089	0.0817278	-0.0802269	CHH	RP4-657D16.3		0.241084	0.00232043	0.238764	CHH	RP11-573G6.10		0.00134332	0.129466	-0.128123	CHH	ATM		0.286028	0.00141474	0.284613	CHG	RP11-57H14.4		0.00119668	0.0720049	-0.0708083	CHH	FAM8A2P		0.0738282	0.000385866	0.0734424	CHH	ZCCHC11		0.000380762	0.0813276	-0.0809468	CHH	Y_RNA		0.0616919	0.00022843	0.0614635
RP11-183E9.2	0.0630106	0.000570057	0.0624406		0.000257739	0.0519201	-0.0516624	CHH	TXNDC12		0.42197	0.00104418	0.420926	CHG	PIP4K2A		0.000179243	0.0791217	-0.0789424	CHH	RP11-708B6.2		0.0663323	0.000635822	0.0656964	CHH	ABLIM1		0.00119668	0.0720049	-0.0708083	CHH	OR8K2P		0.0738282	0.000385866	0.0734424	CHH	RP11-25O10.2		0.000693462	0.224617	-0.223923	CHH	HNRNPA1		0.0623938	0.000516757	0.061877
KIAA1217	0.127273	0.00391336	0.123359		0.000482559	0.0792395	-0.078757	CHH	ZFYVE9		0.371022	0.00299432	0.368028	CHH	PIP4K2A		0.000205951	0.0704975	-0.0702916	CHH	ZC3H12C		0.0780272	0.00684176	0.0711854	CHH	ABLIM1		0.000238457	0.137037	-0.136799	CHH	OR5M1		0.0876957	0.00106505	0.0866307	CHH	FAM159A		0.000422242	0.0854564	-0.0850341	CHH	GTSF1		0.146012	0.00136588	0.144646
ARHGAP21	0.0534438	0.000617151	0.0528266		0.0022454	0.0991312	-0.0968858	CHH	CC2D1B		0.18576	0.0628952	0.122865	CG	PIP4K2A		0.000309675	0.132171	-0.131862	CHH	DIXDC1		0.103908	0.00243085	0.101477	CHH	ABLIM1		0.000272665	0.11259	-0.112317	CHH	RP11-59K5.1		0.153491	0.00154984	0.151941	CHH	ECHDC2		0.000338718	0.0865957	-0.086257	CHH	PMEL		0.236161	0.00102845	0.235133
PRTFDC1	0.777663	0.219359	0.558304		0.000361561	0.157222	-0.15686	CHG	CC2D1B		0.0606552	0.000575828	0.0600794	CHH	RNA5SP304		0.00275083	0.0999397	-0.0971888	CHH	NNMT		0.0604992	0.000463411	0.0600358	CHH	ABLIM1		0.00129731	0.0822126	-0.0809153	CHH	OR5G5P		0.114457	0.000328482	0.114129	CHH	ECHDC2		0.000349517	0.0832276	-0.0828781	CHH	MYO1A		0.0561193	0.00410293	0.0520164
MYO3A	0.716742	0.10156	0.615181		0.000463332	0.248127	-0.247663	CHH	CC2D1B		0.837466	0.139507	0.697959	CG	MSRB2		0.00306625	0.097458	-0.0943918	CHH	NNMT		0.099987	0.000426895	0.0995601	CHH	RP11-5G18.2		0.00129731	0.0822126	-0.0809153	CHH	OR5G3		0.121175	0.000460673	0.120714	CHH	ECHDC2		0.00210103	0.250313	-0.248212	CHH	AC023237.1		0.102426	0.00648426	0.0959416
RNA5SP307	0.0887708	0.00271521	0.0860556		0.00388563	0.14693	-0.143045	CHG	CC2D1B		0.0581236	0.0015365	0.0565871	CHH	MSRB2		0.000189436	0.0916798	-0.0914904	CHH	CADM1		0.155262	0.00135919	0.153902	CHH	EMX2OS		0.000608072	0.166189	-0.165581	CHH	RP11-872D17.4		0.249115	0.000619892	0.248495	CHH	ECHDC2		0.000571411	0.404556	-0.403985	CHG	AC023237.1		0.112388	0.00253013	0.109858
PDSS1	0.0941337	0.000526926	0.0936068		0.000264506	0.0738004	-0.0735359	CHH	ZCCHC11		0.114215	0.000962528	0.113253	CHH	snoU13		0.000629844	0.16366	-0.16303	CHH	TAGLN		0.0817866	0.00118562	0.0806009	CHH	FAM204A		0.000608072	0.166189	-0.165581	CHH	TNKS1BP1		0.324783	0.000550852	0.324232	CHG	ECHDC2		0.0025785	0.189676	-0.187097	CHH	LRP1		0.790716	0.450969	0.339747
PDSS1	0.886591	0.163719	0.722871		0.000264506	0.0738004	-0.0735359	CHH	RP11-25O10.2		0.149724	0.00147593	0.148248	CHG	KIAA1217		0.00239512	0.10037	-0.0979751	CHH	BACE1		0.237349	0.0012968	0.236052	CHH	PRLHR		0.000300665	0.138325	-0.138024	CHH	SMTNL1		0.510511	0.107553	0.402958	CG	ECHDC2		0.00251588	0.167138	-0.164622	CHG	LRP1		0.0588201	0.00104403	0.057776
LINC00202-1	0.115007	0.00151599	0.113491		0.00103563	0.0947034	-0.0936677	CHH	FAM159A		0.267096	0.0693771	0.197719	CG	ARHGAP21		0.000641815	0.113265	-0.112623	CHH	CEP164		0.168156	0.000607802	0.167548	CHH	LDHAP5		0.00017798	0.0787414	-0.0785634	CHH	CTNND1		0.0851144	0.000515709	0.0845986	CHH	RP5-1024G6.2		0.00145432	0.0603725	-0.0589181	CHH	R3HDM2		0.0630165	0.000446535	0.06257
RNU6-452P	0.0671724	0.000561088	0.0666113		0.0040866	0.183514	-0.179428	CHH	ECHDC2		0.897842	0.409245	0.488597	CG	GPR158		0.000625184	0.0934196	-0.0927944	CHH	CEP164		0.149728	0.00920817	0.14052	CHH	RGS10		0.000170441	0.11549	-0.11532	CHH	RP11-142C4.4		0.127245	0.0004053	0.126839	CHH	C1orf123		0.000276339	0.0766523	-0.076376	CHH	SNORA19		0.0771069	0.00111852	0.0759884
RAB18	0.148117	0.0010085	0.147108		0.000964726	0.114423	-0.113458	CHH	ECHDC2		0.084353	0.00074155	0.0836115	CHH	RNA5SP307		0.000269833	0.0967749	-0.0965051	CHH	RP11-35P15.1		0.254846	0.000794784	0.254051	CHH	MCMBP		0.00182301	0.0905349	-0.0887119	CHH	RP11-142C4.6		0.127501	0.000395091	0.127106	CHG	C1orf123		0.000295258	0.0572708	-0.0569755	CHH	RPS3P6		0.11591	0.000530739	0.11538
ARMC4	0.867189	0.192722	0.674467		0.000334922	0.126835	-0.1265	CHH	ECHDC2		0.0941884	0.00153018	0.0926582	CHH	PDSS1		0.0038704	0.192668	-0.188798	CHH	TMPRSS13		0.254846	0.000794784	0.254051	CHH	SEC23IP		0.0880893	0.497072	-0.408983	CG	PATL1		0.117557	0.00133395	0.116223	CHH	LRP8		0.00281774	0.136418	-0.1336	CHH	RPS3P6		0.11591	0.000530739	0.11538
RP11-478H13.4	0.0978234	0.00116825	0.0966552		0.000762379	0.25838	-0.257618	CHH	ECHDC2		0.113031	0.00306838	0.109962	CHH	LINC00202-1		0.000406227	0.173082	-0.172676	CHG	TMPRSS13		0.284721	0.00110271	0.283618	CHG	MCMBP		0.000391534	0.381211	-0.380819	CHH	STX3		0.089803	0.00125916	0.0885439	CHH	LRP8		0.000165535	0.0582678	-0.0581023	CHH	RNU6-595P		0.0588731	0.000843696	0.0580294
SVIL	0.909104	0.349808	0.559296		0.000770837	0.325425	-0.324654	CHG	ECHDC2		0.0806353	0.000619741	0.0800155	CHH	RNU6-452P		0.000476973	0.280163	-0.279686	CHH	IL10RA		0.284721	0.00110271	0.283618	CHG	SEC23IP		0.104892	0.646438	-0.541546	CG	STX3		0.108419	0.000662333	0.107757	CHH	RP4-784A16.1		0.000746181	0.138038	-0.137291	CHH	AVPR1A		0.300522	0.00061504	0.299907
KIAA1462	0.0930875	0.00496268	0.0881248		0.157919	0.539476	-0.381556	CG	ECHDC2		0.146166	0.00164671	0.144519	CHH	RAB18		0.000401301	0.387266	-0.386865	CHG	IL10RA		0.210444	0.000751424	0.209693	CHH	RP11-159H3.2		0.137622	0.469934	-0.332312	CG	STX3		0.244506	0.0449103	0.199596	CG	RP4-784A16.5		0.00200898	0.15696	-0.154951	CHH	RP11-766N7.3		0.30034	0.000415724	0.299924
DNM1P17	0.0861966	0.00123308	0.0849635		0.000615679	0.151396	-0.15078	CHH	PODN		0.830558	0.306497	0.524061	CG	ARMC4		0.000449609	0.237902	-0.237453	CHH	TMPRSS4		0.0908878	0.00656519	0.0843226	CHH	FGFR2		0.137622	0.469934	-0.332312	CG	AP000640.10		0.244506	0.0449103	0.199596	CG	LRP8		0.000362949	0.13326	-0.132897	CHG	RP11-766N7.3		0.447039	0.107599	0.33944
RP11-253D19.2	0.103231	0.000935058	0.102296		0.000991261	0.192985	-0.191994	CHG	PODN		0.867152	0.282464	0.584688	CG	ARMC4		0.000377129	0.402794	-0.402417	CHG	TMPRSS4		0.247212	0.0066598	0.240552	CHH	FGFR2		0.000242462	0.150497	-0.150254	CHH	FABP5P7		0.240875	0.00142281	0.239453	CHH	RP11-117D22.1		0.000863947	0.088038	-0.087174	CHH	RNU6ATAC42P		0.379343	0.00121391	0.378129
RP11-192P3.5	0.119599	0.00447732	0.115121		0.0018017	0.214431	-0.212629	CHH	PODN		0.0707549	0.00275973	0.0679952	CHH	LINC00837		0.495203	0.833005	-0.337803	CG	PHLDB1		0.218834	0.000612103	0.218222	CHG	FGFR2		0.788905	0.958523	-0.169618	CG	CTD-2514A21.3		0.0697241	0.000429741	0.0692944	CHH	DIO1		0.000664726	0.0821921	-0.0815274	CHH	DYRK2		0.619711	0.304284	0.315428
ARHGAP12	0.0804153	0.000703893	0.0797114		0.000467836	0.0850545	-0.0845867	CHH	RP5-1024G6.2		0.0997407	0.00193068	0.09781	CHH	RP11-478H13.4		0.464627	0.911317	-0.44669	CG	RNF26		0.119421	0.000496549	0.118924	CHH	FGFR2		0.000458678	0.181354	-0.180895	CHH	MS4A6A		0.159296	0.0061214	0.153175	CHH	AL353898.1		0.000664298	0.0694566	-0.0687923	CHH	DYRK2		0.0589341	0.000282075	0.058652
RP11-135A24.4	0.892162	0.271814	0.620347		0.000817589	0.122959	-0.122142	CHH	C1orf123		0.759994	0.202919	0.557074	CG	SVIL		0.000844042	0.125078	-0.124233	CHH	USP2		0.0830661	0.000475673	0.0825904	CHH	RP11-78A18.2		0.000701172	0.224736	-0.224035	CHG	MS4A6A		0.156117	0.00108584	0.155031	CHG	AL353898.1		0.00245668	0.101669	-0.0992121	CHH	IFNG-AS1		0.0826261	0.000617016	0.0820091
EPC1	0.143988	0.00565372	0.138335		0.000894374	0.129391	-0.128497	CHG	C1orf123		0.101194	0.00255112	0.0986433	CHH	KIAA1462		0.000842866	0.185813	-0.184971	CHH	USP2		0.0776239	0.000502071	0.0771218	CHH	ATE1		0.000428861	0.176821	-0.176392	CHH	CCDC86		0.050905	0.000600112	0.0503049	CHH	TMEM59		0.000444942	0.0660304	-0.0655854	CHH	IFNG-AS1		0.0567057	0.00283655	0.0538691
AL391839.1	0.143988	0.00565372	0.138335		0.000655286	0.106219	-0.105564	CHH	LRP8		0.0713427	0.000566715	0.070776	CHH	DNM1P17		0.000815982	0.277536	-0.27672	CHG	USP2		0.0999356	0.000946781	0.0989888	CHH	NSMCE4A		0.000459186	0.203591	-0.203132	CHH	CCDC86		0.0665001	0.000465665	0.0660345	CHH	TMEM59		0.000988997	0.102308	-0.101319	CHH	IFNG		0.113282	0.0019102	0.111371
ITGB1	0.803613	0.170733	0.63288		0.000551182	0.0903537	-0.0898025	CHG	LRP8		0.719762	0.223122	0.49664	CG	RN7SL241P		0.00114421	0.117543	-0.116399	CHH	SORL1		0.157782	0.000705369	0.157076	CHH	HMX3		0.000939656	0.304211	-0.303271	CHG	ZP1		0.112606	0.0105939	0.102012	CHH	AL161915.1		0.000298645	0.0948752	-0.0945766	CHG	IFNG		0.0585559	0.00491681	0.0536391
RP13-259N13.2	0.105461	0.000746034	0.104715		0.000385493	0.0988197	-0.0984343	CHH	RP4-784A16.1		0.0692832	0.00104919	0.068234	CHH	RP11-253D19.2		0.108995	0.389575	-0.28058	CG	CLMP		0.0924866	0.00405978	0.0884268	CHH	RP11-282I1.1		0.00103525	0.325074	-0.324038	CHH	ZP1		0.0638762	0.000351402	0.0635248	CHH	AL161915.1		0.00205693	0.137669	-0.135612	CHH	RAB3IP		0.108519	0.000286308	0.108233
RNU6-847P	0.0544452	0.00157935	0.0528658		0.000193747	0.0507329	-0.0505392	CHG	LRP8		0.480207	0.0670446	0.413162	CG	ZEB1		0.00291274	0.239183	-0.236271	CHH	SCN3B		0.82572	0.194721	0.630999	CG	RP11-338O1.2		0.000320697	0.103951	-0.10363	CHH	PGA3		0.123925	0.00111387	0.122811	CHH	CDCP2		0.000876137	0.13211	-0.131233	CHH	PTPRB		0.0778574	0.00280072	0.0750567
MIR3611	0.0929688	0.00138549	0.0915833		0.000664459	0.19928	-0.198616	CHH	RP11-117D22.1		0.480207	0.0670446	0.413162	CG	ZEB1-AS1		0.000195998	0.120363	-0.120167	CHH	SCN3B		0.103501	0.000905247	0.102596	CHH	OAT		0.000317104	0.362555	-0.362238	CHH	PGA3		0.167006	0.00710667	0.159899	CHG	CYB5RL		0.00349167	0.0756081	-0.0721164	CHH	TMEM19		0.0533796	0.000211297	0.0531683
ATP6V1G1P4	0.0534143	0.000372715	0.0530416		0.000493179	0.292511	-0.292018	CHG	RP11-117D22.1		0.111816	0.00380196	0.108014	CHH	RP11-192P3.5		0.00051664	0.0564704	-0.0559538	CHH	OR8G7P		0.0824893	0.00217261	0.0803167	CHH	LHPP		0.00035086	0.325474	-0.325123	CHH	CPSF7		0.134516	0.0095378	0.124978	CHH	CYB5RL		0.00138811	0.0648737	-0.0634856	CHH	TPH2		0.0762564	0.000475876	0.0757805
RP11-313J2.1	0.118102	0.000818529	0.117284		0.000972967	0.0690334	-0.0680604	CHH	DIO1		0.0804682	0.00366193	0.0768063	CHH	ARHGAP12		0.000324318	0.297386	-0.297062	CHH	RP11-728D14.6		0.640721	0.0578187	0.582903	CHH	LHPP		0.00036159	0.360746	-0.360384	CHG	CPSF7		0.27012	0.0011598	0.26896	CHG	CYB5RL		0.00031547	0.20187	-0.201555	CHH	RP11-25J3.2		0.100966	0.00206396	0.0989017
BMS1	0.10244	0.00213597	0.100304		0.000747369	0.142924	-0.142177	CHH	AL353898.1		0.141123	0.000674861	0.140448	CHH	EPC1		0.00260979	0.189112	-0.186502	CHH	RNU6-321P		0.60934	0.0286816	0.580659	CHG	LHPP		0.00344008	0.218493	-0.215053	CHH	RP11-286N22.10		0.237266	0.00555582	0.231711	CHH	CYB5RL		0.000285824	0.126043	-0.125757	CHG	RP11-25J3.2		0.306443	0.000732729	0.30571
U3	0.227779	0.0012985	0.226481		0.000546177	0.156028	-0.155482	CHG	AL353898.1		0.141123	0.000674861	0.140448	CHH	AL391839.1		0.000220631	0.213827	-0.213606	CHH	RP11-680F20.4		0.0711342	0.000656607	0.0704776	CHH	RP11-383C5.4		0.160535	0.655718	-0.495184	CG	FTH1		0.337485	0.067145	0.27034	CG	SSBP3		0.000251743	0.0689067	-0.068655	CHH	NAV3		0.306443	0.000732729	0.30571
RP11-517P14.2	0.227779	0.0012985	0.226481		0.000890147	0.0515968	-0.0507067	CHH	TMEM59		0.105537	0.000851433	0.104685	CHH	RP13-259N13.2		0.00038154	0.0935812	-0.0931997	CHH	PRDM10		0.193124	0.00286675	0.190257	CHH	MMP21		0.000221059	0.161781	-0.16156	CHH	RCC2P6		0.0596107	0.00047139	0.0591394	CHH	RP11-240D10.4		0.00144668	0.0732234	-0.0717767	CHH	NAV3		0.342078	0.000809033	0.341269
U3	0.274099	0.00108883	0.273011		0.00385756	0.0667586	-0.0629011	CHH	TMEM59		0.0544718	0.000359317	0.0541125	CHH	RNU6-847P		0.00034739	0.121389	-0.121042	CHH	NTM		0.242406	0.0125382	0.229868	CHG	MMP21		0.237372	0.612509	-0.375136	CG	AHNAK		0.068191	0.000385807	0.0678052	CHG	RP11-240D10.4		0.000379658	0.0928253	-0.0924457	CHH	RP11-123M21.1		0.342078	0.000809033	0.341269
RP11-517P14.2	0.274099	0.00108883	0.273011		0.000715345	0.113735	-0.11302	CHH	AL161915.1		0.0931194	0.000608976	0.0925104	CHH	MIR3611		0.000782406	0.0750635	-0.0742811	CHH	NTM-IT		0.0608275	0.00038079	0.0604467	CHH	FANK1		0.0600338	0.569604	-0.50957	CG	EEF1G		0.177181	0.00471793	0.172463	CHH	MROH7		0.000370214	0.096874	-0.0965038	CHH	SYT1		0.164424	0.000742642	0.163682
ZNF239	0.0927862	0.00178107	0.0910051		0.00351674	0.0638475	-0.0603307	CHH	AL161915.1		0.252014	0.0659337	0.186081	CG	CCNY		0.00327445	0.118702	-0.115427	CHH	MIR4697		0.0730328	0.000344856	0.072688	CHG	FANK1		0.000531153	0.215526	-0.214995	CHH	MTA2		0.128441	0.000716343	0.127725	CHH	MROH7-TTC4		0.00100055	0.0873417	-0.0863411	CHH	PPP1R12A		0.172797	0.0132772	0.159519
ZNF239	0.0806717	0.00135224	0.0793195		0.00352928	0.122047	-0.118518	CHH	CYB5RL		0.252014	0.0659337	0.186081	CG	RP11-324I22.4		0.00036889	0.146985	-0.146616	CHG	MIR4697		0.101043	0.00184262	0.0992008	CHH	AL583860.1		0.0998286	0.461239	-0.361411	CG	INTS5		0.118961	0.00145901	0.117502	CHH	MROH7-TTC4		0.00100055	0.0873417	-0.0863411	CHH	RP11-530C5.2		0.208075	0.00068299	0.207392
RP11-272J7.6	0.116094	0.000718151	0.115376		0.000569159	0.165367	-0.164798	CHG	CYB5RL		0.832728	0.370144	0.462585	CG	ANKRD30A		0.000149951	0.0808938	-0.0807439	CHH	NCAPD3		0.152028	0.000955448	0.151073	CHH	DOCK1		0.138983	0.421165	-0.282182	CG	TTC9C		0.186883	0.000624315	0.186258	CHH	TTC4		0.00109511	0.129473	-0.128378	CHH	LIN7A		0.0704134	0.000514923	0.0698985
RP11-20J15.3	0.0786438	0.00140825	0.0772356		0.00101462	0.242078	-0.241063	CHH	CYB5RL		0.553328	0.19433	0.358998	CG	SEPT7P9		0.00508307	0.0706787	-0.0655957	CHH	NCAPD3		0.399154	0.00082901	0.398325	CHH	DOCK1		0.000442273	0.153008	-0.152566	CHH	WDR74		0.175919	0.00931701	0.166602	CHG	TTC4		0.000324807	0.162938	-0.162613	CHH	ACSS3		0.100945	0.000679124	0.100266
TMEM72	0.0900285	0.00158855	0.08844		0.00107198	0.256737	-0.255665	CHG	CYB5RL		0.122128	0.00258059	0.119547	CHH	RP11-313J2.1		0.000455954	0.148474	-0.148018	CHH	RP11-598F7.3		0.543116	0.00101208	0.542104	CHG	DOCK1		0.00119268	0.0903029	-0.0891102	CHH	RPL29P22		0.255394	0.000679357	0.254714	CHG	TTC4		0.000968268	0.0570793	-0.056111	CHH	PPFIA2		0.111359	0.00460873	0.10675
TMEM72	0.0782726	0.000965399	0.0773072		0.294052	0.696463	-0.402411	CG	SSBP3		0.0818978	0.000533926	0.0813639	CHH	CCNYL2		0.000773941	0.218346	-0.217573	CHH	IQSEC3		0.0961374	0.000968739	0.0951687	CHH	FAM196A		0.343161	0.883577	-0.540416	CG	LGALS12		0.145202	0.000812906	0.144389	CHH	RP11-12C17.2		0.000869723	0.11651	-0.11564	CHH	LRRIQ1		0.0557821	0.00117116	0.0546109
RP11-38L15.2	0.116733	0.00249803	0.114235		0.00028495	0.0590223	-0.0587374	CHH	RP11-240D10.4		0.102534	0.00396151	0.0985727	CHH	BMS1		0.000726796	0.202449	-0.201722	CHG	IQSEC3		0.131288	0.00093795	0.13035	CHH	RP11-109A6.2		0.000273808	0.0986408	-0.098367	CHH	RP11-697H9.4		0.109963	0.000898199	0.109065	CHG	RP11-12C17.2		0.000631868	0.0893718	-0.0887399	CHH	ALX1		0.0579252	0.000261917	0.0576633
ANTXRLP1	0.227408	0.0022691	0.225139		0.000690706	0.219923	-0.219232	CHH	MROH7		0.866868	0.392073	0.474795	CG	RET		0.447892	0.854816	-0.406924	CG	NINJ2		0.131288	0.00093795	0.13035	CHH	MGMT		0.000284617	0.107813	-0.107528	CHH	MARK2		0.195176	0.000944716	0.194232	CHH	PCSK9		0.00102943	0.214284	-0.213255	CHH	RNU6-148P		0.127689	0.0012703	0.126418
ANTXRLP1	0.195696	0.00220756	0.193489		0.000586823	0.128343	-0.127756	CHH	MROH7-TTC4		0.854956	0.325423	0.529532	CG	CSGALNACT2		0.222206	0.677988	-0.455781	CG	CACNA2D4		0.911778	0.295552	0.616225	CG	MIR4297		0.278126	0.892792	-0.614666	CG	MARK2		0.269521	0.00144783	0.268073	CHG	PCSK9		0.00104926	0.196914	-0.195865	CHG	RNU6-148P		0.0932918	0.000480724	0.0928111
ZNF488	0.117587	0.00161398	0.115973		0.00195926	0.119633	-0.117674	CHH	MROH7-TTC4		0.237342	0.00191799	0.235424	CHH	U3		0.00262825	0.0789745	-0.0763463	CHH	CACNA2D4		0.126495	0.000520071	0.125975	CHH	AL607076.1		0.260362	0.853736	-0.593375	CG	FERMT3		0.0694467	0.00063868	0.068808	CHH	USP24		0.000533388	0.123626	-0.123093	CHH	RP11-587P21.2		0.121266	0.000368481	0.120898
GDF10	0.108665	0.00172088	0.106945		0.000588934	0.196748	-0.196159	CHH	TTC4		0.237342	0.00191799	0.235424	CHH	RP11-517P14.2		0.000815153	0.238525	-0.23771	CHH	CACNA1C		0.587584	0.00173947	0.585845	CHH	RP11-140A10.3		0.834263	0.942955	-0.108692	CG	NRXN2		0.063386	0.0016973	0.0616887	CHH	USP24		0.00189912	0.0872956	-0.0853964	CHH	Y_RNA		0.0608999	0.000303222	0.0605967
PTPN20B	0.571455	0.0029652	0.568489		0.000508382	0.183949	-0.183441	CHG	TTC4		0.0872181	0.00062077	0.0865974	CHH	ZNF239		0.000864272	0.234997	-0.234133	CHG	CACNA1C		0.408711	0.129699	0.279012	CG	INPP5A		0.00108319	0.508313	-0.507229	CHH	MAP4K2		0.0678524	0.000809918	0.0670425	CHH	RP11-377K22.3		0.149769	0.810119	-0.66035	CG	SOCS2		0.0892018	0.00070554	0.0884963
ARHGAP22	0.316572	0.0026372	0.313934		0.000544133	0.108482	-0.107937	CHH	RP11-12C17.2		0.0775646	0.000881681	0.0766829	CHH	ZNF239		0.00670165	0.0893595	-0.0826579	CHH	CACNA1C-AS3		0.224099	0.000845954	0.223253	CHH	TTC40		0.0137108	0.604944	-0.591233	CHG	MAP4K2		0.62728	0.0746403	0.55264	CG	PRKAA2		0.000981248	0.263012	-0.262031	CHH	FGD6		0.120629	0.000674827	0.119954
ARHGAP22	0.261087	0.00240996	0.258677		0.000596295	0.109913	-0.109317	CHG	RP11-12C17.2		0.0812637	0.00761877	0.0736449	CHH	RP11-402L1.4		0.00324781	0.0890287	-0.0857809	CHH	TULP3		0.255894	0.000836893	0.255057	CHG	TTC40		0.000445704	0.349121	-0.348676	CHH	BATF2		0.62728	0.0746403	0.55264	CG	PPAP2B		0.017459	0.384835	-0.367376	CHG	FGD6		0.170636	0.000413343	0.170222
ARHGAP22	0.858095	0.398253	0.459842		0.00151434	0.20594	-0.204425	CHH	PCSK9		0.10192	0.000326531	0.101593	CHH	RP11-272J7.6		0.000668841	0.0701537	-0.0694848	CHH	RNU6-174P		0.108894	0.00319898	0.105695	CHH	TTC40		0.000283397	0.0612627	-0.0609793	CHH	AP003068.17		0.367964	0.000357304	0.367607	CHG	PRKAA2		0.383244	0.721348	-0.338104	CG	USP44		0.182999	0.000474081	0.182525
RP11-541M12.3	0.188175	0.00230288	0.185872		0.00151856	0.271515	-0.269997	CHG	PCSK9		0.0897602	0.00554344	0.0842167	CHH	RP11-20J15.3		0.560987	0.893739	-0.332752	CG	EFCAB4B		0.444715	0.00123139	0.443484	CHH	KNDC1		0.000296734	0.122839	-0.122542	CHH	CAPN1		0.367964	0.000357304	0.367607	CHG	PPAP2B		0.00243174	0.359163	-0.356731	CHH	ANKS1B		0.178793	0.000385899	0.178407
WDFY4	0.137853	0.00890595	0.128947		0.000344865	0.0683388	-0.067994	CHH	USP24		0.367203	0.0931009	0.274102	CG	ZFAND4		0.598767	0.91116	-0.312393	CG	HIN1L		0.0806411	0.00257307	0.078068	CHH	NLRP6		0.000234961	0.168766	-0.168531	CHG	CAPN1		0.338731	0.00963889	0.329092	CHH	PPAP2B		0.00119371	0.447651	-0.446457	CHG	ANKS1B		0.183017	0.000388132	0.182629
VSTM4	0.0681507	0.00226914	0.0658816		0.00122666	0.0587423	-0.0575156	CHH	USP24		0.126671	0.000556803	0.126114	CHH	RP11-38L15.2		0.240236	0.506507	-0.266271	CG	DYRK4		0.24496	0.000657549	0.244302	CHH	CDHR5		0.334614	0.937141	-0.602527	CG	NEAT1		0.144136	0.00105343	0.143083	CHH	AL161740.1		0.000667345	0.0593195	-0.0586522	CHH	ANKS1B		0.0649323	0.000628025	0.0643043
VSTM4	0.0778338	0.00111392	0.0767199		0.00177452	0.0654657	-0.0636911	CHH	RP11-377K22.3		0.118265	0.000525429	0.11774	CHG	RP11-38L15.2		0.00271063	0.124089	-0.121378	CHH	DYRK4		0.328219	0.000795128	0.327424	CHG	CDHR5		0.00141273	0.612096	-0.610683	CHH	LTBP3		0.144136	0.00105343	0.143083	CHH	C8B		0.00110908	0.172568	-0.171459	CHH	GOLGA2B		0.0907047	0.000454438	0.0902503
C10orf128	0.114355	0.00245232	0.111903		0.000298131	0.144065	-0.143767	CHH	AL161740.1		0.19606	0.000528582	0.195532	CHH	RP11-38L15.2		0.297376	0.76656	-0.469184	CG	SCNN1A		0.58672	0.0016385	0.585082	CHG	PNPLA2		0.00107961	0.499338	-0.498259	CHG	LTBP3		0.0827772	0.00124455	0.0815327	CHH	DAB1		0.00122136	0.220301	-0.21908	CHG	GOLGA2B		0.0708083	0.00347071	0.0673376
C10orf71-AS1	0.160849	0.00226165	0.158587		0.000298131	0.144065	-0.143767	CHH	C8B		0.228949	0.00132361	0.227625	CHH	ANTXRLP1		0.000598309	0.140931	-0.140332	CHH	NOP2		0.497077	0.00140264	0.495674	CHH	PNPLA2		0.000299815	0.0767163	-0.0764165	CHH	LTBP3		0.0548744	0.000634575	0.0542398	CHH	RP11-414C16.1		0.002293	0.113598	-0.111305	CHH	GOLGA2B		0.0781916	0.000663664	0.077528
ERCC6	0.148403	0.00132398	0.147079		0.00316295	0.0900483	-0.0868854	CHH	DAB1		0.196327	0.00105731	0.19527	CHG	ANTXRLP1		0.000269615	0.153721	-0.153451	CHG	NOP2		0.182822	0.000941147	0.181881	CHG	EFCAB4A		0.259805	0.778447	-0.518642	CG	EHBP1L1		0.244904	0.00277553	0.242129	CHH	MYSM1		0.000473258	0.102455	-0.101982	CHH	RNA5SP367		0.0791629	0.000424599	0.0787383
ASAH2	0.0920129	0.000773623	0.0912392		0.000348632	0.0548597	-0.0545111	CHH	RP11-414C16.1		0.107312	0.00172499	0.105587	CHH	ZNF488		0.0020951	0.060578	-0.0584829	CHH	ZNF384		0.399703	0.00154207	0.398161	CHH	CD151		0.133467	0.445781	-0.312314	CG	RELA		0.234744	0.000939584	0.233804	CHG	MYSM1		0.000330416	0.0722961	-0.0719657	CHH	Y_RNA		0.138624	0.000422989	0.138201
SGMS1	0.0966907	0.000853877	0.0958368		0.528212	0.791287	-0.263075	CG	TACSTD2		0.319957	0.0015741	0.318383	CHH	ARHGAP22		0.00182865	0.177557	-0.175729	CHH	PIANP		0.371293	0.00129438	0.369998	CHG	CD151		0.621512	0.911234	-0.289722	CG	KAT5		0.0566928	0.0005108	0.056182	CHH	MYSM1		0.00463953	0.0892904	-0.0846508	CHH	RP11-626I20.3		0.107193	0.00318698	0.104006
RNU7-107P	0.0958196	0.00150368	0.0943159		0.000928286	0.234236	-0.233308	CHH	MYSM1		0.2735	0.00132774	0.272172	CHG	ARHGAP22		0.00194459	0.0634375	-0.0614929	CHH	SPSB2		0.0820126	0.000767133	0.0812455	CHH	AP2A2		0.145109	0.467364	-0.322254	CG	AP001266.1		0.0599564	0.00304569	0.0569107	CHH	RP4-794H19.4		0.00158871	0.0949555	-0.0933668	CHH	TDG		0.0719546	0.00119206	0.0707625
CSTF2T	0.109703	0.00265033	0.107052		0.000736629	0.234619	-0.233883	CHG	MYSM1		0.162251	0.00228787	0.159964	CHH	RP11-541M12.3		0.595137	0.898629	-0.303491	CG	SPSB2		0.0951051	0.00223349	0.0928716	CHH	MUC5B		0.145109	0.467364	-0.322254	CG	AP5B1		0.791819	0.224008	0.56781	CG	HOOK1		0.00031734	0.114634	-0.114317	CHG	TDG		0.171722	0.000890306	0.170832
CSTF2T	0.125715	0.00240305	0.123312		0.00301001	0.0595874	-0.0565774	CHH	MYSM1		0.117736	0.000972915	0.116763	CHH	WDFY4		0.000365918	0.165017	-0.164651	CHH	LRRC23		0.863395	0.28099	0.582405	CG	TOLLIP		0.0955074	0.593048	-0.49754	CG	CCDC85B		0.0841871	0.00141251	0.0827746	CHH	RP11-575B7.3		0.000436373	0.144608	-0.144172	CHH	RP11-114F10.3		0.171722	0.000890306	0.170832
PRKRIRP3	0.0647673	0.00158238	0.0631849		0.281378	0.768529	-0.487152	CG	RP11-63G10.3		0.819253	0.200983	0.61827	CG	WDFY4		0.000365918	0.165017	-0.164651	CHH	ENO2		0.0717735	0.000923872	0.0708496	CHH	MOB2		0.0955074	0.593048	-0.49754	CG	FIBP		0.0567226	0.00203922	0.0546834	CHH	RP11-430G17.1		0.00386214	0.0986143	-0.0947522	CHH	C12orf23		0.280019	0.000992219	0.279027
AC013737.1	0.80816	0.354102	0.454058		0.00119656	0.0608402	-0.0596436	CHH	RP4-794H19.4		0.904462	0.281244	0.623218	CG	RP11-563N6.6		0.000327468	0.213606	-0.213278	CHG	LRRC23		0.0941804	0.000848204	0.0933322	CHG	MOB2		0.107246	0.362873	-0.255628	CG	TMEM151A		0.0617053	0.000385311	0.06132	CHH	LAMTOR5P1		0.000455119	0.102673	-0.102218	CHH	PRDM4		0.280019	0.000992219	0.279027
RP11-179B15.2	0.0589017	0.00265057	0.0562511		0.000182175	0.0841616	-0.0839794	CHH	RP11-575B7.3		0.0699293	0.00593725	0.0639921	CHH	VSTM4		0.000327468	0.213606	-0.213278	CHG	ENO2		0.100423	0.000867019	0.0995561	CHH	MOB2		0.000431327	0.407491	-0.40706	CHH	RP11-867G23.8		0.0610146	0.000656403	0.0603582	CHH	KANK4		0.00440453	0.184189	-0.179784	CHH	FICD		0.247613	0.00115683	0.246456
RP11-179B15.6	0.0763027	0.000606673	0.075696		0.000388596	0.0616904	-0.0613018	CHH	LAMTOR5P1		0.0787474	0.00963271	0.0691146	CHH	VSTM4		0.00331351	0.153216	-0.149903	CHH	ATN1		0.0894088	0.000511304	0.0888975	CHH	AC051649.16		0.000431327	0.407491	-0.40706	CHH	B3GNT1		0.144919	0.000952349	0.143967	CHH	KANK4		0.000268578	0.0689567	-0.0686881	CHH	SART3		0.247613	0.00115683	0.246456
BICC1	0.0559885	0.0011579	0.0548306		0.000430972	0.0609875	-0.0605565	CHH	KANK4		0.114458	0.00238615	0.112072	CHH	C10orf128		0.0871202	0.386631	-0.299511	CG	LPCAT3		0.427786	0.00166513	0.426121	CHH	MRPL23		0.000356054	0.421252	-0.420896	CHG	B3GNT1		0.232775	0.0190583	0.213717	CHG	KANK4		0.000332675	0.0906057	-0.090273	CHH	SART3		0.0771747	0.000845398	0.0763293
LINC00844	0.771888	0.237229	0.534659		0.00474155	0.148468	-0.143726	CHH	KANK4		0.147838	0.001019	0.146819	CHH	C10orf71-AS1		0.000644708	0.116421	-0.115776	CHH	RP3-461F17.2		0.410686	0.00162958	0.409056	CHG	MRPL23		0.0898347	0.452641	-0.362806	CG	SLC29A2		0.0535598	0.00251673	0.0510431	CHH	DOCK7		0.00288387	0.0866344	-0.0837506	CHH	USP30		0.0710353	0.00264012	0.0683952
FAM13C	0.0924158	0.00164448	0.0907713		0.00288769	0.263573	-0.260686	CHG	KANK4		0.181503	0.000688813	0.180814	CHG	DRGX		0.000354268	0.134176	-0.133822	CHG	RP3-461F17.2		0.13947	0.0019398	0.13753	CHH	CD81		0.000244802	0.188973	-0.188728	CHH	DPP3		0.953973	0.611444	0.342529	CG	FOXD3		0.00187738	0.271993	-0.270116	CHH	FOXN4		0.0884638	0.00503625	0.0834276
ANK3	0.0724342	0.000450416	0.0719838		0.273631	0.563298	-0.289667	CG	KANK4		0.149772	0.00242507	0.147347	CHH	ERCC6		0.26205	0.585206	-0.323155	CG	SLC2A14		0.232891	0.00470221	0.228188	CHH	AC124057.5		0.00109861	0.296466	-0.295368	CHH	RBM4		0.65423	0.295129	0.359101	CG	RP4-792G4.2		0.000690764	0.250472	-0.249781	CHH	UBE3B		0.0542701	0.00241559	0.0518545
RHOBTB1	0.0664304	0.000415338	0.066015		0.000157149	0.0510672	-0.05091	CHH	DOCK7		0.105418	0.000746646	0.104671	CHH	ASAH2		0.00160667	0.0691803	-0.0675737	CHH	RP11-69M1.1		0.242276	0.00145296	0.240823	CHG	AC124057.5		0.511409	0.796286	-0.284877	CG	KDM2A		0.872218	0.538573	0.333645	CG	RP4-792G4.2		0.0120916	0.249171	-0.237079	CHG	UBE3B		0.077962	0.000353612	0.0776084
RHOBTB1	0.139668	0.000594407	0.139073		0.33076	0.891223	-0.560462	CG	LINC00466		0.0977591	0.00353293	0.0942262	CHH	SGMS1		0.0892536	0.450391	-0.361137	CG	RP11-69M1.4		0.0734103	0.000720347	0.0726899	CHH	AC013791.2		0.150913	0.835401	-0.684489	CG	ADRBK1		0.0962943	0.000439089	0.0958552	CHH	CFL1P3		0.000741784	0.121469	-0.120727	CHH	UBE3B		0.0808055	0.00041915	0.0803863
AL671972.1	0.133357	0.00339777	0.129959		0.414255	0.880757	-0.466501	CG	FOXD3		0.100532	0.00116777	0.0993645	CHH	RNU7-107P		0.0030646	0.140784	-0.13772	CHH	FAM90A1		0.149038	0.00124951	0.147788	CHH	KCNQ1-AS1		0.000709377	0.343968	-0.343258	CHH	RAD9A		0.110111	0.000406154	0.109705	CHH	JAK1		0.00308532	0.198735	-0.195649	CHH	FAM222A-AS1		0.0618332	0.00567209	0.0561611
AL671972.1	0.0950424	0.00106016	0.0939822		0.414255	0.880757	-0.466501	CG	RP4-792G4.2		0.0990197	0.000940448	0.0980793	CHH	CSTF2T		0.0030646	0.140784	-0.13772	CHH	AC092111.1		0.341072	0.00144972	0.339622	CHH	SLC22A18		0.000591704	0.423888	-0.423296	CHG	RAD9A		0.790783	0.413463	0.37732	CG	RP11-182I10.3		0.00240022	0.17768	-0.175279	CHH	MIR4497		0.637071	0.196117	0.440954
RPL17P35	0.0612263	0.000878319	0.060348		0.414848	0.686997	-0.272149	CG	RP4-792G4.2		0.113758	0.000781406	0.112977	CHG	CSTF2T		0.00497709	0.175114	-0.170137	CHH	OR7E149P		0.286517	0.0013337	0.285183	CHG	SLC22A18		0.00062384	0.149728	-0.149104	CHH	RAD9A		0.327865	0.0788287	0.249036	CG	DNAJC6		0.000715015	0.132587	-0.131872	CHG	FAM216A		0.21333	0.00087042	0.212459
KRT19P4	0.055103	0.000970835	0.0541321		0.468044	0.749053	-0.281009	CG	RP4-792G4.2		0.0633783	0.0005795	0.0627988	CHH	PRKRIRP3		0.00695196	0.0912737	-0.0843217	CHH	PHC1		0.117844	0.000478839	0.117365	CHH	CARS		0.00062384	0.149728	-0.149104	CHH	RNU6-1238P		0.0557176	0.00031026	0.0554073	CHH	DNAJC6		0.00333892	0.137903	-0.134564	CHH	FAM216A		0.17332	0.000865848	0.172454
PBLD	0.0666073	0.00169871	0.0649086		0.753914	0.938278	-0.184364	CG	RP4-792G4.2		0.0780582	0.00508542	0.0729727	CHH	Y_RNA		0.00164991	0.116129	-0.114479	CHH	A2M		0.12475	0.00524786	0.119502	CHH	TRPC2		0.000669098	0.229949	-0.229279	CHG	RAD9A		0.0714862	0.000184065	0.0713022	CHG	PDE4B		0.00170063	0.367535	-0.365835	CHH	RAD9B		0.509672	0.000996309	0.508675
HNRNPH3	0.143278	0.00183079	0.141447		0.000663246	0.0728287	-0.0721654	CHH	ROR1		0.833254	0.370618	0.462636	CG	AC013737.1		0.00181152	0.0610488	-0.0592373	CHH	OLR1		0.102547	0.0141782	0.0883684	CHH	NUP98		0.000669098	0.229949	-0.229279	CHG	RNU6-1238P		0.091092	0.0006587	0.0904333	CHH	PDE4B		0.00193841	0.371275	-0.369336	CHG	RAD9B		0.114492	0.000509845	0.113983
TSPAN15	0.109681	0.00188396	0.107797		0.000259641	0.0882165	-0.0879569	CHH	CFL1P3		0.830525	0.564645	0.26588	CG	RP11-264A11.1		0.000206195	0.0970766	-0.0968704	CHH	TAS2R7		0.0936231	0.000448714	0.0931744	CHG	NUP98		0.000508329	0.35408	-0.353572	CHH	RNU6-1238P		0.111113	0.000814498	0.110298	CHH	MIER1		0.000350948	0.0665151	-0.0661642	CHH	TCTN1		0.0540457	0.000621074	0.0534246
RPL5P26	0.0627016	0.000780717	0.0619209		0.000342238	0.119467	-0.119125	CHH	JAK1		0.0851343	0.00332808	0.0818062	CHH	RP11-179B15.6		0.00145617	0.162892	-0.161436	CHH	TAS2R12		0.0598943	0.00041084	0.0594835	CHH	NUP98		0.000464147	0.378488	-0.378024	CHH	TBX10		0.111113	0.000814498	0.110298	CHH	WDR78		0.000769972	0.13532	-0.13455	CHH	CUX2		0.0615269	0.000233074	0.0612938
PSAP	0.0602803	0.0012432	0.0590371		0.235454	0.757315	-0.521861	CG	RP11-182I10.3		0.773741	0.239623	0.534118	CG	LINC00844		0.0943047	0.708827	-0.614522	CG	RP11-757G14.1		0.0960094	0.000682411	0.095327	CHH	RHOG		0.00755202	0.378336	-0.370784	CHG	TBX10		0.0589101	0.000901178	0.0580089	CHH	IL23R		0.00125321	0.106111	-0.104858	CHH	BRAP		0.107637	0.000243159	0.107394
PSAP	0.130145	0.00169469	0.12845		0.00043228	0.0581331	-0.0577008	CHH	DNAJC6		0.0928088	0.00106322	0.0917456	CHH	FAM13C		0.0943047	0.708827	-0.614522	CG	MANSC1		0.774645	0.362801	0.411844	CG	RP11-438N5.2		0.000545635	0.714922	-0.714377	CHH	ALDH3B2		0.300273	0.00129776	0.298975	CHH	SERBP1		0.000478782	0.130734	-0.130256	CHG	BRAP		0.115166	0.000212102	0.114954
ASCC1	0.0763438	0.0016846	0.0746592		0.000598993	0.0714109	-0.0708119	CHG	PDE4B		0.0821345	0.00180242	0.0803321	CHH	ANK3		0.000265539	0.166638	-0.166373	CHH	DUSP16		0.0654578	0.000543561	0.0649142	CHH	OR52M1		0.000538139	0.659937	-0.659399	CHG	ALDH3B2		0.297517	0.00100612	0.296511	CHG	SERBP1		0.00180498	0.114637	-0.112832	CHH	ACAD10		0.244727	0.00744188	0.237285
TTC18	0.075263	0.00222147	0.0730416		0.00182167	0.0794898	-0.0776681	CHH	PDE4B		0.0687666	0.000270584	0.0684961	CHH	RHOBTB1		0.0107945	0.122751	-0.111957	CHH	KIAA1467		0.0871217	0.000582206	0.0865395	CHH	OR51A8P		0.000224157	0.0689935	-0.0687693	CHH	RPS3AP40		0.385474	0.00117487	0.3843	CHH	GNG12		0.000580772	0.134779	-0.134198	CHH	MAPKAPK5-AS1		0.221225	0.000687467	0.220538
SYNPO2L	0.0714985	0.00220641	0.0692921		0.00276712	0.0535623	-0.0507952	CHH	PDE4B		0.139828	0.000565805	0.139262	CHH	RHOBTB1		0.188277	0.480051	-0.291773	CG	RP11-695J4.2		0.082667	0.000615137	0.0820518	CHG	OR51A8P		0.197606	0.827093	-0.629487	CG	NDUFS8		0.0594216	0.000435327	0.0589862	CHH	WLS		0.00101928	0.127503	-0.126484	CHH	TRAFD1		0.0933618	0.00764276	0.0857191
RP11-464F9.21	0.0714985	0.00220641	0.0692921		0.201199	0.750116	-0.548917	CG	TCTEX1D1		0.132634	0.00262735	0.130006	CHH	AL671972.1		0.328722	0.732262	-0.40354	CG	RP11-174G6.5		0.111583	0.000592843	0.11099	CHH	AC104389.16		0.197606	0.827093	-0.629487	CG	MIR4691		0.0695848	0.000543254	0.0690416	CHH	CTBP2P8		0.00213991	0.186919	-0.184779	CHH	HECTD4		0.0933618	0.00764276	0.0857191
SEC24C	0.0713551	0.000523507	0.0708316		0.000412626	0.111288	-0.110875	CHH	MIER1		0.095079	0.000467742	0.0946113	CHG	AL671972.1		0.328722	0.732262	-0.40354	CG	HIST4H4		0.0772613	0.000533915	0.0767273	CHH	TRIM6		0.113448	0.490836	-0.377388	CG	C11orf24		0.106163	0.0041412	0.102022	CHH	WLS		0.0411171	0.302805	-0.261688	CHH	HECTD4		0.0785259	0.0058824	0.0726435
ZSWIM8	0.18481	0.00216528	0.182644		0.000412626	0.111288	-0.110875	CHH	WDR78		0.0626684	0.00201017	0.0606582	CHH	RPL17P35		0.000180099	0.0549197	-0.0547396	CHH	ARHGDIB		0.112942	0.000926889	0.112015	CHH	TRIM5		0.000665467	0.30766	-0.306995	CHH	PPP6R3		0.0585694	0.000312901	0.0582565	CHH	RP5-1033K19.2		0.00037194	0.0904881	-0.0901161	CHH	RPH3A		0.825751	0.187475	0.638276
ZSWIM8	0.280382	0.00214528	0.278237		0.00029766	0.0586017	-0.058304	CHH	IL23R		0.0541621	0.00270807	0.051454	CHH	KRT19P4		0.232672	0.699185	-0.466513	CG	ARHGDIB		0.847583	0.341761	0.505822	CG	PRKCDBP		0.000844649	0.335024	-0.33418	CHG	PPP6R3		0.108557	0.000662245	0.107894	CHH	RPE65		0.000405511	0.161465	-0.161059	CHH	RP1-71H24.1		0.311529	0.000918955	0.31061
[truncated: 27,539 more rows]
[truncated: 55 more columns]
