# Supplementary material for: Comprehensive omics analyses profile genesets related with tumor heterogeneity of multifocal glioblastomas and reveal LIF/CCL2 as biomarkers for mesenchymal subtype
Source: Theranostics. 2022 Jan 1;12(1):459–73. doi: 10.7150/thno.65739 (PMC8690928; doi:10.7150/thno.65739)
Supplement: Supplementary file 6 — Supplementary dataset 4. [file thnov12p0459s6.xlsx]

## Sheet: Sheet2
Dataset 4. Transcriptomes of all tumor foci from the three mGBM patients.
gene_id	gene_name	mGBM1_A	mGBM1_B	mGBM1_C	mGBM1_D		gene_id	gene_name	mGBM2_A	mGBM2_B	mGBM2_C		gene_id	gene_name	mGBM3_A	mGBM3_B
ENSG00000000003	TSPAN6	28.5574	36.5576	49.2416	55.3723		ENSG00000000003	TSPAN6	9.43939	14.2802	14.6343		ENSG00000000003	TSPAN6	20.3641	2.50998
ENSG00000000005	TNMD	0.201396	0.248417	0	0.285526		ENSG00000000005	TNMD	0.0383674	0	0.0376109		ENSG00000000005	TNMD	0.175775	0.312488
ENSG00000000419	DPM1	20.0759	31.0182	37.9763	27.8018		ENSG00000000419	DPM1	22.2111	26.9242	24.1813		ENSG00000000419	DPM1	30.9101	22.769
ENSG00000000457	SCYL3	3.19191	6.33667	2.14207	3.51054		ENSG00000000457	SCYL3	2.01029	2.28839	2.173		ENSG00000000457	SCYL3	1.64461	1.52584
ENSG00000000460	C1orf112	2.11953	5.9717	2.15063	3.95417		ENSG00000000460	C1orf112	1.30438	1.27569	1.57295		ENSG00000000460	C1orf112	1.39119	0.400495
ENSG00000000938	FGR	2.01658	4.30424	5.36849	2.90402		ENSG00000000938	FGR	2.93388	3.84292	5.26402		ENSG00000000938	FGR	1.39842	1.23097
ENSG00000000971	CFH	12.724	9.01744	27.5007	5.34277		ENSG00000000971	CFH	5.08885	6.31908	10.3711		ENSG00000000971	CFH	8.43143	1.66775
ENSG00000001036	FUCA2	17.0577	23.8486	52.4745	38.2787		ENSG00000001036	FUCA2	15.4595	18.7842	19.7509		ENSG00000001036	FUCA2	27.9991	8.73635
ENSG00000001084	GCLC	23.4285	30.1731	30.9333	42.76		ENSG00000001084	GCLC	14.2962	4.37496	8.25731		ENSG00000001084	GCLC	5.85349	11.5433
ENSG00000001167	NFYA	7.273	7.4225	7.9505	10.8131		ENSG00000001167	NFYA	9.88733	7.80515	8.31003		ENSG00000001167	NFYA	7.54956	7.40929
ENSG00000001460	STPG1	1.7883	1.07414	5.82043	2.81214		ENSG00000001460	STPG1	2.96846	1.25212	1.98501		ENSG00000001460	STPG1	0.581888	2.70439
ENSG00000001461	NIPAL3	47.0324	7.70837	29.6103	42.8111		ENSG00000001461	NIPAL3	34.2095	7.42821	18.1068		ENSG00000001461	NIPAL3	5.92336	27.3314
ENSG00000001497	LAS1L	27.192	26.0549	16.5684	15.4557		ENSG00000001497	LAS1L	12.3012	7.75272	7.73578		ENSG00000001497	LAS1L	7.89901	7.77523
ENSG00000001561	ENPP4	5.62888	4.79986	7.39242	4.23633		ENSG00000001561	ENPP4	25.9119	3.60061	15.8838		ENSG00000001561	ENPP4	3.00176	28.0976
ENSG00000001617	SEMA3F	2.42542	2.63474	8.29784	4.6369		ENSG00000001617	SEMA3F	3.13593	5.22933	6.14821		ENSG00000001617	SEMA3F	4.04617	0.92521
ENSG00000001626	CFTR	0.933564	1.43267	0.0960667	3.76383		ENSG00000001626	CFTR	1.53387	0.30709	0.648117		ENSG00000001626	CFTR	0.181738	0.679837
ENSG00000001629	ANKIB1	101.095	94.4649	69.7027	107.702		ENSG00000001629	ANKIB1	29.1097	18.872	17.8943		ENSG00000001629	ANKIB1	22.0947	15.3825
ENSG00000001630	CYP51A1	0.537881	0.623534	2.31785	7.02947		ENSG00000001630	CYP51A1	0.930709	0.800543	1.28406		ENSG00000001630	CYP51A1	2.30304	2.45657
ENSG00000001631	KRIT1	44.3115	63.3836	31.5094	42.7538		ENSG00000001631	KRIT1	3.1065	2.71817	2.03993		ENSG00000001631	KRIT1	3.38313	2.27063
ENSG00000002016	RAD52	16.514	29.5843	9.41172	7.70407		ENSG00000002016	RAD52	4.23113	2.08223	1.76314		ENSG00000002016	RAD52	3.15192	2.11629
ENSG00000002079	MYH16	0.0914023	0.13811	0.0401305	0.040315		ENSG00000002330	BAD	20.8678	16.4554	14.1103		ENSG00000002330	BAD	19.0543	17.6367
ENSG00000002330	BAD	24.6198	21.7324	43.5534	23.696		ENSG00000002549	LAP3	40.9308	65.4072	97.9097		ENSG00000002549	LAP3	46.3437	18.3597
ENSG00000002549	LAP3	48.8832	62.3493	134.683	202.393		ENSG00000002586	CD99	76.8748	104.925	99.8173		ENSG00000002586	CD99	65.9674	7.78421
ENSG00000002586	CD99	412.869	584.066	2176.44	741.458		ENSG00000002587	HS3ST1	0.582465	2.30889	1.6462		ENSG00000002587	HS3ST1	2.18907	1.74048
ENSG00000002587	HS3ST1	2.39571	1.39976	1.84864	20.0611		ENSG00000002726	AOC1	0	0.0153122	0.0158351		ENSG00000002726	AOC1	0.0123343	0
ENSG00000002726	AOC1	0	0.0858572	0	0.0292393		ENSG00000002745	WNT16	0.0568275	0.161602	0.204259		ENSG00000002745	WNT16	0.318202	0.694258
ENSG00000002745	WNT16	0.457613	0.57399	0.0271509	0.286395		ENSG00000002746	HECW1	0.0663496	0.276732	0.169108		ENSG00000002746	HECW1	0.0168873	5.97585
ENSG00000002746	HECW1	1.75933	9.54878	0.791888	0.558266		ENSG00000002822	MAD1L1	4.82723	3.92789	4.39705		ENSG00000002822	MAD1L1	5.74736	3.40971
ENSG00000002822	MAD1L1	27.4665	38.7378	30.6106	21.8945		ENSG00000002834	LASP1	14.8108	35.7908	30.2125		ENSG00000002834	LASP1	22.1236	15.0697
ENSG00000002834	LASP1	35.3761	45.2887	65.629	84.9493		ENSG00000002919	SNX11	8.18824	6.81993	7.50623		ENSG00000002919	SNX11	6.61844	7.41195
ENSG00000002919	SNX11	11.5607	16.2034	19.3457	21.4884		ENSG00000002933	TMEM176A	9.85432	30.1269	29.7285		ENSG00000002933	TMEM176A	7.36167	2.54879
ENSG00000002933	TMEM176A	41.0066	63.4624	53.6002	45.5088		ENSG00000003056	M6PR	13.0183	12.8983	17.411		ENSG00000003056	M6PR	11.4887	14.0862
ENSG00000003056	M6PR	12.9879	27.7722	53.9451	75.272		ENSG00000003096	KLHL13	1.11459	3.70627	2.02048		ENSG00000003096	KLHL13	2.0601	0.972638
ENSG00000003096	KLHL13	4.10739	8.73872	5.37862	9.03038		ENSG00000003137	CYP26B1	0.480377	0.91071	1.34027		ENSG00000003137	CYP26B1	0.216315	7.361
ENSG00000003137	CYP26B1	0.361139	1.35122	1.59881	0.584057		ENSG00000003147	ICA1	2.09652	4.09435	2.88468		ENSG00000003147	ICA1	3.25949	8.31909
ENSG00000003147	ICA1	7.75974	15.8709	5.05865	3.54552		ENSG00000003249	DBNDD1	4.40949	6.90524	5.0177		ENSG00000003249	DBNDD1	15.9386	11.9843
ENSG00000003249	DBNDD1	17.7652	30.901	67.3246	21.8857		ENSG00000003393	ALS2	3.93805	4.52237	4.082		ENSG00000003393	ALS2	4.12886	5.69289
ENSG00000003393	ALS2	16.0594	29.7796	18.932	33.5483		ENSG00000003400	CASP10	1.32518	0.739824	1.62581		ENSG00000003400	CASP10	0.552486	0.430401
ENSG00000003400	CASP10	2.38845	2.09013	1.47379	2.13543		ENSG00000003402	CFLAR	4.68311	5.05515	6.3486		ENSG00000003402	CFLAR	3.0315	2.43413
ENSG00000003402	CFLAR	39.4903	94.8778	47.6178	74.1819		ENSG00000003436	TFPI	1.72437	6.5732	2.94135		ENSG00000003436	TFPI	2.94738	0.155691
ENSG00000003436	TFPI	20.2558	59.6011	71.1403	77.8992		ENSG00000003509	NDUFAF7	4.85577	4.42643	4.01369		ENSG00000003509	NDUFAF7	4.94786	4.16843
ENSG00000003509	NDUFAF7	21.6262	38.4764	20.8373	13.6231		ENSG00000003756	RBM5	13.6913	11.442	9.74768		ENSG00000003756	RBM5	13.8432	7.99447
ENSG00000003756	RBM5	154.217	290.329	121.748	77.5421		ENSG00000003987	MTMR7	4.22156	0.94641	1.98938		ENSG00000003987	MTMR7	0.364602	6.29766
ENSG00000003987	MTMR7	7.329	2.66998	2.25857	0.713827		ENSG00000003989	SLC7A2	2.10984	1.14812	5.23189		ENSG00000003989	SLC7A2	0.56683	2.21163
ENSG00000003989	SLC7A2	0.572148	1.10079	0.850997	0.562321		ENSG00000004059	ARF5	44.6036	55.3931	43.9507		ENSG00000004059	ARF5	58.5103	50.6198
ENSG00000004059	ARF5	79.9569	144.553	163.947	120.015		ENSG00000004139	SARM1	1.40327	1.30389	1.03306		ENSG00000004139	SARM1	1.75756	1.15759
ENSG00000004139	SARM1	2.46495	4.2862	3.18661	9.95109		ENSG00000004142	POLDIP2	37.3367	47.4837	40.3691		ENSG00000004142	POLDIP2	55.7277	40.4133
ENSG00000004142	POLDIP2	29.5126	32.6599	37.1426	62.612		ENSG00000004399	PLXND1	15.5158	17.684	30.4074		ENSG00000004399	PLXND1	13.4262	6.66468
ENSG00000004399	PLXND1	36.5782	25.313	62.6159	62.7713		ENSG00000004455	AK2	16.5565	22.1149	20.3854		ENSG00000004455	AK2	14.9397	7.36826
ENSG00000004455	AK2	82.1304	161.851	117.352	122.198		ENSG00000004468	CD38	3.32512	0.879804	4.29308		ENSG00000004468	CD38	3.11689	2.66048
ENSG00000004468	CD38	7.06084	2.55492	1.4485	5.53561		ENSG00000004478	FKBP4	18.4599	12.4682	14.0045		ENSG00000004478	FKBP4	15.115	24.1112
ENSG00000004478	FKBP4	60.2601	70.7314	117.141	209.512		ENSG00000004487	KDM1A	9.08404	16.7374	10.8863		ENSG00000004487	KDM1A	16.3868	9.66444
ENSG00000004487	KDM1A	29.6666	59.1582	32.3247	52.0262		ENSG00000004534	RBM6	19.4146	18.1468	15.0679		ENSG00000004534	RBM6	15.806	7.47562
ENSG00000004534	RBM6	184.956	156.541	60.2515	59.5197		ENSG00000004660	CAMKK1	1.14823	1.54588	1.17453		ENSG00000004660	CAMKK1	0.686146	22.0753
ENSG00000004660	CAMKK1	1.47327	2.274	1.35629	1.79923		ENSG00000004700	RECQL	4.67619	8.50877	9.84116		ENSG00000004700	RECQL	8.12736	4.44446
ENSG00000004700	RECQL	12.4623	21.5782	24.6403	28.5445		ENSG00000004766	VPS50	3.81992	3.0389	3.35177		ENSG00000004766	VPS50	4.6342	6.52111
ENSG00000004766	CCDC132	16.561	27.4504	19.5378	31.3801		ENSG00000004776	HSPB6	11.1986	6.80465	9.04258		ENSG00000004776	HSPB6	8.19447	3.58109
ENSG00000004776	HSPB6	83.9125	85.9536	95.506	34.8249		ENSG00000004777	ARHGAP33	9.98209	7.6699	6.42375		ENSG00000004777	ARHGAP33	7.95369	7.07792
ENSG00000004777	ARHGAP33	36.7825	60.2935	15.5013	26.5618		ENSG00000004779	NDUFAB1	26.6004	32.4609	30.1254		ENSG00000004779	NDUFAB1	28.6535	45.2009
ENSG00000004779	NDUFAB1	31.2475	54.4403	77.8028	80.7415		ENSG00000004799	PDK4	67.9227	24.4634	81.5377		ENSG00000004799	PDK4	1.86828	31.4789
ENSG00000004799	PDK4	17.5913	3.24009	20.1527	6.29765		ENSG00000004809	SLC22A16	0.142294	0.0149869	0.108491		ENSG00000004809	SLC22A16	0	0.0160963
ENSG00000004809	SLC22A16	0.0197328	0.212974	0	0		ENSG00000004838	ZMYND10	1.14021	1.13924	2.50733		ENSG00000004838	ZMYND10	1.11768	0.298049
ENSG00000004838	ZMYND10	1.13676	1.30201	2.29177	1.61162		ENSG00000004846	ABCB5	0.0200189	0.0126507	0.00654139		ENSG00000004846	ABCB5	0	0.0135872
ENSG00000004848	ARX	1.59089	2.37743	0.475301	0.487867		ENSG00000004848	ARX	0.718041	0.945334	1.29045		ENSG00000004848	ARX	6.50305	6.09185
ENSG00000004864	SLC25A13	26.8229	31.8785	22.9347	26.2166		ENSG00000004864	SLC25A13	16.1338	7.97028	9.90729		ENSG00000004864	SLC25A13	9.89091	7.56015
ENSG00000004866	ST7	15.6615	18.4321	21.5703	19.5795		ENSG00000004866	ST7	2.80363	3.03973	2.84715		ENSG00000004866	ST7	2.72839	2.5465
ENSG00000004897	CDC27	36.9465	60.8734	48.3189	47.2981		ENSG00000004897	CDC27	10.2108	12.8451	11.6866		ENSG00000004897	CDC27	11.4252	11.2616
ENSG00000004939	SLC4A1	0.013941	0.0150464	0.0153021	0.0614898		ENSG00000004939	SLC4A1	0.0361237	0.0228281	0.0708229		ENSG00000004939	SLC4A1	0	0
ENSG00000004961	HCCS	6.64698	8.80633	16.047	20.6914		ENSG00000004948	CALCR	0.0292271	0.0415571	0.0573017		ENSG00000004948	CALCR	0.0446332	0.148777
ENSG00000004975	DVL2	36.3782	52.6897	57.7823	34.5196		ENSG00000004961	HCCS	5.13219	8.27529	7.05378		ENSG00000004961	HCCS	6.38309	8.96864
ENSG00000005007	UPF1	48.8427	96.9191	136.18	142.485		ENSG00000004975	DVL2	7.92061	8.88707	7.3683		ENSG00000004975	DVL2	10.4559	5.24265
ENSG00000005020	SKAP2	33.5939	27.6155	38.477	9.49093		ENSG00000005001	PRSS22	0	0	0		ENSG00000005001	PRSS22	0	0
ENSG00000005022	SLC25A5	101.717	143.577	149.024	292.328		ENSG00000005007	UPF1	15.2418	11.241	12.1037		ENSG00000005007	UPF1	24.0767	13.2285
ENSG00000005059	CCDC109B	22.2844	67.2711	95.9385	60.9538		ENSG00000005020	SKAP2	6.69191	4.38094	9.0611		ENSG00000005020	SKAP2	1.29878	7.49646
ENSG00000005073	HOXA11	1.11177	0.843901	0.14751	0		ENSG00000005022	SLC25A5	65.519	105.241	104.193		ENSG00000005022	SLC25A5	94.0179	107.455
ENSG00000005100	DHX33	8.30505	16.5119	10.3753	10.4431		ENSG00000005059	MCUB	6.27069	10.8701	14.2469		ENSG00000005059	MCUB	12.9489	1.39321
ENSG00000005102	MEOX1	0	0	0	0		ENSG00000005073	HOXA11	0.267757	0.609144	0.209982		ENSG00000005073	HOXA11	0.204448	0
ENSG00000005108	THSD7A	7.92627	18.7787	2.71437	12.9326		ENSG00000005075	POLR2J	37.61	29.7739	25.0705		ENSG00000005075	POLR2J	34.3217	16.1978
ENSG00000005175	RPAP3	10.0608	20.8315	21.8491	28.9248		ENSG00000005100	DHX33	4.5445	6.12264	5.40363		ENSG00000005100	DHX33	8.4581	5.62267
ENSG00000005187	ACSM3	0.378648	0.6422	0.0593739	0.178941		ENSG00000005102	MEOX1	0	0	0		ENSG00000005102	MEOX1	0.0696951	0
ENSG00000005189	AC004381.6	3.81772	6.62501	1.04077	1.56833		ENSG00000005108	THSD7A	1.07389	1.77339	1.2134		ENSG00000005108	THSD7A	3.68128	2.92892
ENSG00000005194	CIAPIN1	17.4097	36.7362	30.7137	50.9704		ENSG00000005156	LIG3	1.74045	1.86281	1.52333		ENSG00000005156	LIG3	2.41326	1.28025
ENSG00000005206	SPPL2B	55.9109	104.08	51.0934	60.3036		ENSG00000005175	RPAP3	5.39539	7.17098	6.35807		ENSG00000005175	RPAP3	7.1262	7.059
ENSG00000005238	FAM214B	10.9854	8.46583	19.1851	10.2931		ENSG00000005187	ACSM3	0.11056	0.0524006	0.10838		ENSG00000005187	ACSM3	0.0663293	0.0401996
ENSG00000005243	COPZ2	38.8557	23.7968	75.0286	16.2402		ENSG00000005189	REXO5	1.14114	2.78964	1.44245		ENSG00000005189	REXO5	1.16941	0.76432
ENSG00000005249	PRKAR2B	5.17077	6.7215	13.2252	5.18174		ENSG00000005194	CIAPIN1	9.99892	13.5664	11.2859		ENSG00000005194	CIAPIN1	16.7615	10.807
ENSG00000005339	CREBBP	34.6641	40.2356	32.6768	72.358		ENSG00000005206	SPPL2B	9.86785	10.0437	7.09148		ENSG00000005206	SPPL2B	12.4498	4.14551
ENSG00000005379	BZRAP1	1.92002	4.59408	3.1668	2.99093		ENSG00000005238	FAM214B	6.28413	6.14867	7.69085		ENSG00000005238	FAM214B	4.89398	4.88662
ENSG00000005381	MPO	0.119617	0	0	0.0439665		ENSG00000005243	COPZ2	14.2165	7.84516	13.2492		ENSG00000005243	COPZ2	7.38962	2.65007
ENSG00000005421	PON1	0.345912	0.199115	0.0253123	0		ENSG00000005249	PRKAR2B	2.66084	2.16967	4.31925		ENSG00000005249	PRKAR2B	3.10218	26.2301
ENSG00000005436	GCFC2	17.6076	24.1504	9.82743	9.49592		ENSG00000005302	MSL3	3.2149	3.68207	3.71495		ENSG00000005302	MSL3	2.94668	3.81959
ENSG00000005448	WDR54	9.04261	23.429	17.1603	17.1191		ENSG00000005339	CREBBP	4.73294	4.73587	4.47937		ENSG00000005339	CREBBP	6.51838	5.35435
ENSG00000005469	CROT	15.9336	27.1542	40.3351	40.1973		ENSG00000005379	TSPOAP1	1.61583	1.89266	1.7173		ENSG00000005379	TSPOAP1	1.6575	10.6734
ENSG00000005471	ABCB4	0.741408	0.413005	0.813795	1.46365		ENSG00000005381	MPO	0.192707	0.132851	0.257602		ENSG00000005381	MPO	0.0668834	0.570738
ENSG00000005483	KMT2E	43.7403	51.7732	28.093	49.3228		ENSG00000005421	PON1	0.130872	0.144731	0.10691		ENSG00000005421	PON1	0.0832736	0.133238
ENSG00000005486	RHBDD2	69.1932	81.4185	155.156	134.058		ENSG00000005436	GCFC2	5.54983	4.50003	4.0997		ENSG00000005436	GCFC2	2.53739	3.5443
ENSG00000005513	SOX8	41.3882	67.6744	8.20281	66.5046		ENSG00000005448	WDR54	6.95469	11.5061	6.69054		ENSG00000005448	WDR54	6.28333	4.11192
ENSG00000005700	IBTK	14.4713	21.7298	14.8098	15.1552		ENSG00000005469	CROT	6.26524	5.77425	5.83766		ENSG00000005469	CROT	10.0604	2.34931
ENSG00000005801	ZNF195	36.0619	63.378	22.0659	14.6299		ENSG00000005471	ABCB4	0.599568	0.477404	0.67395		ENSG00000005471	ABCB4	0.567679	0.154637
ENSG00000005810	MYCBP2	9.16054	12.76	6.65417	10.5143		ENSG00000005483	KMT2E	12.1857	9.32449	8.13416		ENSG00000005483	KMT2E	9.71835	12.3038
ENSG00000005812	FBXL3	32.6275	55.7673	63.3392	65.2742		ENSG00000005486	RHBDD2	43.0958	50.5181	42.0229		ENSG00000005486	RHBDD2	66.3727	80.1239
ENSG00000005844	ITGAL	2.39543	3.47409	7.39492	4.18221		ENSG00000005513	SOX8	105.187	35.0505	22.5163		ENSG00000005513	SOX8	35.7897	34.3672
ENSG00000005882	PDK2	6.47593	7.14337	9.58197	18.5915		ENSG00000005700	IBTK	8.31458	9.23088	9.01847		ENSG00000005700	IBTK	6.82455	8.34953
ENSG00000005884	ITGA3	10.1385	20.1853	426.95	8.18529		ENSG00000005801	ZNF195	2.94326	3.37994	2.35782		ENSG00000005801	ZNF195	2.49303	2.11579
ENSG00000005889	ZFX	10.839	14.959	12.7554	15.9324		ENSG00000005810	MYCBP2	4.75732	4.04682	5.71167		ENSG00000005810	MYCBP2	3.06454	14.7666
ENSG00000005893	LAMP2	84.3444	80.4674	163.199	259.32		ENSG00000005812	FBXL3	10.6151	7.466	8.34515		ENSG00000005812	FBXL3	6.43357	10.9846
ENSG00000005955	GGNBP2	27.3144	46.0822	41.0278	37.03		ENSG00000005844	ITGAL	1.718	1.4928	2.90044		ENSG00000005844	ITGAL	0.364386	0.398396
ENSG00000005961	ITGA2B	1.0244	1.8051	0.642522	0.50716		ENSG00000005882	PDK2	4.69964	2.99126	3.70105		ENSG00000005882	PDK2	3.22702	7.99728
ENSG00000005981	ASB4	0.995645	0	0.134735	0.300789		ENSG00000005884	ITGA3	1.53137	17.2221	12.5345		ENSG00000005884	ITGA3	6.09667	2.13006
ENSG00000006007	GDE1	18.0109	18.5962	30.8774	48.8704		ENSG00000005889	ZFX	4.08757	3.66732	3.39052		ENSG00000005889	ZFX	5.46453	4.4955
ENSG00000006015	C19orf60	47.0822	68.5754	65.0362	36.2419		ENSG00000005893	LAMP2	168.882	53.7645	80.0587		ENSG00000005893	LAMP2	48.1392	75.3612
ENSG00000006016	CRLF1	0.699077	2.81226	0.139515	0.175195		ENSG00000005961	ITGA2B	0.511888	0.263709	0.250898		ENSG00000005961	ITGA2B	0.178434	0.203925
ENSG00000006025	OSBPL7	11.6735	15.7561	7.47681	7.65846		ENSG00000005981	ASB4	2.17307	0.178014	0.762673		ENSG00000005981	ASB4	0.0102424	0.641856
ENSG00000006042	TMEM98	22.0517	6.69234	10.3769	5.1521		ENSG00000006007	GDE1	33.3616	16.5479	21.1855		ENSG00000006007	GDE1	17.6553	27.1433
ENSG00000006047	YBX2	0.412546	0.76065	0.0943385	0.0189545		ENSG00000006015	REX1BD	17.4317	14.1086	12.3802		ENSG00000006015	REX1BD	11.9245	18.7358
ENSG00000006062	MAP3K14	3.74021	4.46116	4.78961	9.51752		ENSG00000006016	CRLF1	0.695902	0.407433	2.16693		ENSG00000006016	CRLF1	0.406336	2.68807
ENSG00000006071	ABCC8	2.45052	3.13148	0.107591	0.345874		ENSG00000006025	OSBPL7	3.67508	2.79762	2.7918		ENSG00000006025	OSBPL7	2.51907	1.66503
ENSG00000006074	CCL18	0.238883	0	5.88506	0.0292679		ENSG00000006042	TMEM98	28.7124	4.9557	16.1686		ENSG00000006042	TMEM98	0.763825	10.1843
ENSG00000006075	CCL3	0.167711	0.594745	1.2097	0.317026		ENSG00000006047	YBX2	0.334406	0.202872	0.0393376		ENSG00000006047	YBX2	0.14299	0.0817084
ENSG00000006116	CACNG3	0	0.861084	0	0.15468		ENSG00000006059	KRT33A	0	0	0		ENSG00000006059	KRT33A	0.0366482	0.0488642
ENSG00000006118	TMEM132A	119.246	97.5043	213.371	90.0702		ENSG00000006062	MAP3K14	1.76215	2.14617	2.01008		ENSG00000006062	MAP3K14	2.2996	1.76139
ENSG00000006125	AP2B1	77.8037	73.621	116.199	182.745		ENSG00000006071	ABCC8	0.407295	0.348868	0.250142		ENSG00000006071	ABCC8	0.262284	3.41719
ENSG00000006128	TAC1	0.124332	0.972884	0.0682357	2.67343		ENSG00000006116	CACNG3	0.240045	0.227541	0.235312		ENSG00000006116	CACNG3	0.0916441	16.7811
ENSG00000006194	ZNF263	17.6028	21.2294	23.9332	29.6478		ENSG00000006118	TMEM132A	22.3774	68.4754	39.0921		ENSG00000006118	TMEM132A	27.6536	19.4866
ENSG00000006210	CX3CL1	5.6514	6.00055	12.6259	20.9469		ENSG00000006125	AP2B1	34.692	35.6556	39.4672		ENSG00000006125	AP2B1	42.5782	51.0599
ENSG00000006282	SPATA20	65.8008	61.2568	71.1319	22.4064		ENSG00000006128	TAC1	0.130872	0.310138	0.160364		ENSG00000006128	TAC1	2.19842	11.7915
ENSG00000006283	CACNA1G	2.02999	1.0177	0.411287	0.481285		ENSG00000006194	ZNF263	4.24262	3.92046	4.0805		ENSG00000006194	ZNF263	5.33124	4.41893
ENSG00000006327	TNFRSF12A	19.8559	49.7143	346.195	60.1506		ENSG00000006210	CX3CL1	4.33629	15.189	11.7707		ENSG00000006210	CX3CL1	6.60626	21.7791
ENSG00000006432	MAP3K9	0.182394	0.262475	0.407077	0.388837		ENSG00000006282	SPATA20	14.3057	10.4557	12.7643		ENSG00000006282	SPATA20	11.0558	9.06147
ENSG00000006451	RALA	57.0222	71.7746	106.83	99.4214		ENSG00000006283	CACNA1G	0.419911	0.416132	0.268185		ENSG00000006283	CACNA1G	1.0979	3.69855
ENSG00000006453	BAIAP2L1	0.543884	0.695716	0.574875	0.19991		ENSG00000006327	TNFRSF12A	8.52366	41.0955	31.9479		ENSG00000006327	TNFRSF12A	20.8521	1.76958
ENSG00000006459	KDM7A	4.56743	6.14037	2.32198	6.61508		ENSG00000006377	DLX6	0.0895499	0	0		ENSG00000006377	DLX6	0.0273506	0.638182
ENSG00000006468	ETV1	86.6755	299.361	105.302	138.074		ENSG00000006432	MAP3K9	0.119693	0.0709115	0.219999		ENSG00000006432	MAP3K9	0.0380802	5.70188
ENSG00000006530	AGK	44.215	58.904	33.1757	35.0921		ENSG00000006451	RALA	27.3547	25.9299	25.3119		ENSG00000006451	RALA	38.6209	21.2945
ENSG00000006534	ALDH3B1	3.05436	2.51099	8.57403	2.5654		ENSG00000006453	BAIAP2L1	0.244614	0.268484	0.492203		ENSG00000006453	BAIAP2L1	0.0884735	0.327679
ENSG00000006555	TTC22	0.0886682	0	0.0162209	0.0325909		ENSG00000006459	KDM7A	2.26648	1.1984	1.79799		ENSG00000006459	KDM7A	2.07571	3.38116
ENSG00000006576	PHTF2	15.266	20.6967	13.3925	14.9266		ENSG00000006468	ETV1	7.41952	35.8838	12.5817		ENSG00000006468	ETV1	42.2906	7.61905
ENSG00000006606	CCL26	0.0440217	0.665173	5.36349	0.679587		ENSG00000006530	AGK	4.69042	6.26472	5.15374		ENSG00000006530	AGK	4.89766	4.22714
ENSG00000006607	FARP2	9.4634	11.2496	8.89294	24.6111		ENSG00000006534	ALDH3B1	1.83655	2.39483	3.70121		ENSG00000006534	ALDH3B1	1.02504	0.730817
ENSG00000006611	USH1C	8.27863	0.482977	0.51165	1.15137		ENSG00000006555	TTC22	0	0	0.0100006		ENSG00000006555	TTC22	0.00778963	0.0103862
ENSG00000006625	GGCT	55.3121	71.8246	53.4965	35.6196		ENSG00000006576	PHTF2	4.96544	6.68434	5.27375		ENSG00000006576	PHTF2	4.43513	3.81868
ENSG00000006634	DBF4	20.9435	33.7042	14.1855	17.236		ENSG00000006606	CCL26	0.437475	1.07819	0.8577		ENSG00000006606	CCL26	0.133615	0.0890768
ENSG00000006638	TBXA2R	0.779821	0.896546	8.80148	2.00019		ENSG00000006607	FARP2	2.31006	2.62036	2.39895		ENSG00000006607	FARP2	2.39218	2.43472
ENSG00000006652	IFRD1	186.676	197.046	196.183	117.923		ENSG00000006611	USH1C	5.60528	0.238801	2.58069		ENSG00000006611	USH1C	0.0865611	5.27061
ENSG00000006704	GTF2IRD1	9.89503	16.9555	9.47644	13.4432		ENSG00000006625	GGCT	14.0407	20.9724	17.6694		ENSG00000006625	GGCT	20.674	12.0106
ENSG00000006712	PAF1	50.4573	74.7888	74.2916	102.624		ENSG00000006634	DBF4	2.03524	5.95377	3.27674		ENSG00000006634	DBF4	4.64149	1.15265
ENSG00000006715	VPS41	55.3558	83.6431	79.652	66.5033		ENSG00000006638	TBXA2R	1.23853	1.25787	1.51763		ENSG00000006638	TBXA2R	2.14468	0.405295
ENSG00000006747	SCIN	3.61756	3.08574	12.0404	2.0374		ENSG00000006652	IFRD1	11.7373	9.53877	9.45215		ENSG00000006652	IFRD1	14.1643	6.18889
ENSG00000006756	ARSD	8.78856	11.4394	13.4222	13.8468		ENSG00000006659	LGALS14	0	0	0		ENSG00000006659	LGALS14	0	0
ENSG00000006757	PNPLA4	5.62578	4.71978	6.77346	8.68482		ENSG00000006695	COX10	1.53845	2.78741	2.82533		ENSG00000006695	COX10	3.10773	3.46956
ENSG00000006788	MYH13	0	0.00475587	0	0.0194357		ENSG00000006704	GTF2IRD1	2.31001	3.97388	3.02861		ENSG00000006704	GTF2IRD1	3.66558	1.65495
ENSG00000006831	ADIPOR2	88.81	65.9563	62.0099	133.103		ENSG00000006712	PAF1	32.9926	25.4144	26.5319		ENSG00000006712	PAF1	37.1602	22.4399
ENSG00000007038	PRSS21	0	0	0.036778	0		ENSG00000006715	VPS41	11.941	10.9662	11.6745		ENSG00000006715	VPS41	12.8481	19.7347
ENSG00000007062	PROM1	4.953	6.43469	10.7054	2.68022		ENSG00000006740	ARHGAP44	0.758749	0.397468	0.91995		ENSG00000006740	ARHGAP44	0.360823	11.8784
ENSG00000007080	CCDC124	90.7434	137.914	152.316	172.706		ENSG00000006744	ELAC2	8.0707	7.73337	8.7514		ENSG00000006744	ELAC2	11.6187	6.62086
ENSG00000007129	CEACAM21	0.328295	0.519678	0.480463	1.08601		ENSG00000006747	SCIN	4.54398	9.62717	21.3394		ENSG00000006747	SCIN	0.478844	0.784547
ENSG00000007168	PAFAH1B1	79.1323	101.45	101.131	110.254		ENSG00000006756	ARSD	2.88208	5.08079	4.36709		ENSG00000006756	ARSD	4.76358	1.31502
ENSG00000007171	NOS2	2.5673	15.9745	8.42541	103.857		ENSG00000006757	PNPLA4	4.452	2.7737	3.62512		ENSG00000006757	PNPLA4	2.16572	6.90839
ENSG00000007174	DNAH9	3.37832	2.29276	4.14985	6.90351		ENSG00000006788	MYH13	0	0.00956764	0		ENSG00000006788	MYH13	0	0.0205517
ENSG00000007202	KIAA0100	22.5842	36.0989	36.1953	74.8471		ENSG00000006831	ADIPOR2	83.5565	17.2235	39.0333		ENSG00000006831	ADIPOR2	15.3984	36.3549
ENSG00000007216	SLC13A2	0	0	0	0.0129179		ENSG00000006837	CDKL3	0.808263	0.555468	0.614054		ENSG00000006837	CDKL3	0.57087	0.6583
ENSG00000007237	GAS7	92.3073	75.9026	34.1741	167.448		ENSG00000007001	UPP2	0.355129	0.257424	0.143346		ENSG00000007001	UPP2	0.175458	0.957041
ENSG00000007255	TRAPPC6A	18.8796	15.0887	12.5635	17.9772		ENSG00000007038	PRSS21	0.0628078	0.208377	0.246278		ENSG00000007038	PRSS21	0.0479575	0
ENSG00000007264	MATK	1.84473	1.85079	1.48298	1.146		ENSG00000007047	MARK4	4.55783	6.65626	5.49414		ENSG00000007047	MARK4	9.98073	8.95978
ENSG00000007306	CEACAM7	0	0	0	0		ENSG00000007062	PROM1	1.03036	1.71708	0.961168		ENSG00000007062	PROM1	5.17724	0.73598
ENSG00000007312	CD79B	0.481732	0.34662	1.19854	0.212479		ENSG00000007080	CCDC124	49.38	40.2823	42.8253		ENSG00000007080	CCDC124	72.8234	43.2262
ENSG00000007314	SCN4A	1.12456	2.19029	0.290853	0.0783925		ENSG00000007129	CEACAM21	1.44679	1.84845	3.2065		ENSG00000007129	CEACAM21	0.384246	0.67243
ENSG00000007341	ST7L	5.55396	13.4356	8.69522	11.135		ENSG00000007168	PAFAH1B1	28.0317	23.6032	27.0841		ENSG00000007168	PAFAH1B1	24.2766	54.2989
ENSG00000007350	TKTL1	0.199803	0	0.219311	0.11016		ENSG00000007171	NOS2	0.706929	10.5609	5.0034		ENSG00000007171	NOS2	34.8915	1.12275
ENSG00000007372	PAX6	34.4586	42.9111	22.6403	17.4751		ENSG00000007174	DNAH9	0.531133	1.6242	1.54772		ENSG00000007174	DNAH9	0.697215	0.570365
ENSG00000007376	RPUSD1	11.1179	22.6021	22.1245	17.2662		ENSG00000007202	KIAA0100	8.74232	11.3938	10.9567		ENSG00000007202	KIAA0100	11.8235	10.596
ENSG00000007384	RHBDF1	15.6275	38.363	29.2671	14.1423		ENSG00000007216	SLC13A2	0	0	0		ENSG00000007216	SLC13A2	0	0
ENSG00000007392	LUC7L	184.979	275.328	89.325	51.8914		ENSG00000007237	GAS7	38.0965	42.0777	33.3105		ENSG00000007237	GAS7	17.5729	81.5741
ENSG00000007402	CACNA2D2	0.267271	0.858836	0.480053	0.214338		ENSG00000007255	TRAPPC6A	21.5174	7.4683	9.02138		ENSG00000007255	TRAPPC6A	11.1217	11.7284
ENSG00000007516	BAIAP3	4.45929	7.91157	1.32759	11.4509		ENSG00000007264	MATK	0.566848	0.438342	0.438688		ENSG00000007264	MATK	0.193631	12.9391
ENSG00000007520	TSR3	17.4861	24.2471	54.4386	52.2906		ENSG00000007306	CEACAM7	0	0	0		ENSG00000007306	CEACAM7	0	0
ENSG00000007541	PIGQ	19.7504	38.162	37.2589	36.4561		ENSG00000007312	CD79B	0.504863	0.168906	0.844257		ENSG00000007312	CD79B	0.136056	0.0604695
ENSG00000007545	CRAMP1L	5.62988	12.7658	6.00002	6.16999		ENSG00000007314	SCN4A	0.0674443	0.106552	0.102845		ENSG00000007314	SCN4A	0.0743856	0
ENSG00000007866	TEAD3	6.98832	12.9515	12.8497	5.42787		ENSG00000007341	ST7L	1.35561	1.7398	1.49312		ENSG00000007341	ST7L	2.09925	1.38787
ENSG00000007908	SELE	0	0.0511735	5.41249	0.146391		ENSG00000007350	TKTL1	0.169237	0.0160422	0.14931		ENSG00000007350	TKTL1	0.180911	0.0344593
ENSG00000007923	DNAJC11	8.42325	20.481	13.9843	23.9715		ENSG00000007372	PAX6	0.534253	0.301041	0.596458		ENSG00000007372	PAX6	1.30312	0.800758
ENSG00000007933	FMO3	0.191106	0.870873	2.49387	0.421458		ENSG00000007376	RPUSD1	6.09015	6.70336	6.12315		ENSG00000007376	RPUSD1	9.52181	7.06329
ENSG00000007944	MYLIP	4.33222	3.20884	3.48981	7.66738		ENSG00000007384	RHBDF1	3.51974	11.7728	6.98695		ENSG00000007384	RHBDF1	6.00855	1.53573
ENSG00000007968	E2F2	2.48007	3.48076	1.6561	2.3604		ENSG00000007392	LUC7L	16.063	16.8475	12.5402		ENSG00000007392	LUC7L	17.5957	9.55136
ENSG00000008018	PSMB1	77.3686	92.4488	114.598	71.4897		ENSG00000007402	CACNA2D2	0.273585	0.259334	0.229878		ENSG00000007402	CACNA2D2	0.193977	2.87483
ENSG00000008056	SYN1	0.816282	4.89143	1.16664	2.43777		ENSG00000007516	BAIAP3	13.277	1.38144	4.43364		ENSG00000007516	BAIAP3	1.69602	3.55064
ENSG00000008086	CDKL5	0.0199215	0.344019	0.0983995	0.966552		ENSG00000007520	TSR3	44.6762	36.1311	38.0957		ENSG00000007520	TSR3	41.4364	32.1777
ENSG00000008118	CAMK1G	0.286223	2.50769	0.462012	14.0169		ENSG00000007541	PIGQ	4.14207	3.94854	3.27897		ENSG00000007541	PIGQ	4.01605	3.61225
ENSG00000008128	CDK11A	1.64081	2.18125	0.680869	0.926709		ENSG00000007545	CRAMP1	2.67802	2.60846	2.3504		ENSG00000007545	CRAMP1	2.50111	1.96784
ENSG00000008130	NADK	28.7318	44.8146	44.6887	74.3818		ENSG00000007866	TEAD3	2.61606	6.38211	4.98981		ENSG00000007866	TEAD3	3.08144	0.681324
ENSG00000008196	TFAP2B	0.237845	0.123926	0.666171	0.00904371		ENSG00000007908	SELE	0.0538901	0.421435	1.43955		ENSG00000007908	SELE	0.0102871	0
ENSG00000008226	DLEC1	0.534399	0.251175	0.245983	0.285132		ENSG00000007923	DNAJC11	4.2534	6.02473	5.33701		ENSG00000007923	DNAJC11	6.7367	6.45832
ENSG00000008256	CYTH3	41.0387	48.7996	39.5514	92.5177		ENSG00000007933	FMO3	0.267564	0.371986	0.524576		ENSG00000007933	FMO3	0.326881	0.290561
ENSG00000008277	ADAM22	10.8046	13.6653	3.93052	35.2058		ENSG00000007944	MYLIP	21.4866	4.90363	7.90611		ENSG00000007944	MYLIP	2.84583	6.59362
ENSG00000008282	SYPL1	49.0434	64.1815	137.784	111.401		ENSG00000007952	NOX1	0.439655	0.69459	0.407043		ENSG00000007952	NOX1	1.43606	0.248668
ENSG00000008283	CYB561	5.8231	13.9008	43.7871	15.4729		ENSG00000007968	E2F2	0.36223	1.39491	1.02088		ENSG00000007968	E2F2	1.23598	0.0460973
ENSG00000008294	SPAG9	154.21	188.734	91.6004	171.111		ENSG00000008018	PSMB1	55.8572	60.6044	55.3196		ENSG00000008018	PSMB1	48.5879	34.0923
ENSG00000008300	CELSR3	6.69138	6.02413	1.87618	4.22966		ENSG00000008056	SYN1	1.45459	2.95681	2.96272		ENSG00000008056	SYN1	1.32046	69.6345
ENSG00000008311	AASS	16.8155	41.3547	10.6586	28.791		ENSG00000008083	JARID2	4.43646	5.29565	3.9765		ENSG00000008083	JARID2	5.01067	5.08124
ENSG00000008323	PLEKHG6	0	0.0393802	0.0400494	0.0804671		ENSG00000008086	CDKL5	1.68583	0.510954	1.53911		ENSG00000008086	CDKL5	0.720959	9.34392
ENSG00000008324	SS18L2	26.572	29.184	19.8845	22.8507		ENSG00000008118	CAMK1G	0.346253	3.50098	1.44822		ENSG00000008118	CAMK1G	0.793153	14.4765
ENSG00000008382	MPND	4.99916	5.34884	5.511	6.51474		ENSG00000008128	CDK11A	0.446763	0.298935	0.296263		ENSG00000008128	CDK11A	0.200664	0.147154
ENSG00000008394	MGST1	31.1252	42.4586	171.952	28.3098		ENSG00000008130	NADK	7.27506	9.65037	8.80582		ENSG00000008130	NADK	11.4486	5.43074
ENSG00000008405	CRY1	19.6488	35.7926	21.2873	44.0274		ENSG00000008196	TFAP2B	0.251144	0.0285676	0		ENSG00000008196	TFAP2B	0	0
ENSG00000008438	PGLYRP1	0	0.0405834	0.165092	0.165852		ENSG00000008197	TFAP2D	0	0	0		ENSG00000008197	TFAP2D	0	0
ENSG00000008441	NFIX	200.665	216.269	255.616	534.312		ENSG00000008226	DLEC1	1.59281	0.266857	1.04578		ENSG00000008226	DLEC1	0.169703	0.105593
ENSG00000008513	ST3GAL1	6.91116	8.19606	25.159	9.38773		ENSG00000008256	CYTH3	9.50822	9.34565	10.4467		ENSG00000008256	CYTH3	14.0735	14.6934
ENSG00000008516	MMP25	3.28552	0.81698	0.459627	1.58057		ENSG00000008277	ADAM22	4.42057	4.35351	3.3754		ENSG00000008277	ADAM22	3.77747	18.4814
ENSG00000008517	IL32	48.706	26.829	221.605	21.9499		ENSG00000008282	SYPL1	57.696	35.7714	44.1843		ENSG00000008282	SYPL1	42.8432	34.0233
ENSG00000008710	PKD1	48.0419	195.975	136.769	129.379		ENSG00000008283	CYB561	2.41513	3.94029	5.42934		ENSG00000008283	CYB561	4.47724	11.3364
ENSG00000008735	MAPK8IP2	7.58881	6.6024	3.62951	7.47471		ENSG00000008294	SPAG9	32.5613	21.4138	21.811		ENSG00000008294	SPAG9	27.8707	25.3382
ENSG00000008838	MED24	27.694	47.6068	39.2307	67.7304		ENSG00000008300	CELSR3	1.18886	1.94575	1.10431		ENSG00000008300	CELSR3	1.81892	3.05534
ENSG00000008869	HEATR5B	15.4734	33.0841	12.677	16.2035		ENSG00000008311	AASS	11.033	9.78238	9.93179		ENSG00000008311	AASS	14.5269	4.19164
ENSG00000008952	SEC62	123.201	110.592	158.787	175.695		ENSG00000008323	PLEKHG6	0.0290007	0.0412352	0.0852868		ENSG00000008323	PLEKHG6	0.0553594	0.0147625
ENSG00000009307	CSDE1	146.454	203.293	264.56	245.471		ENSG00000008324	SS18L2	19.9877	14.7513	15.3483		ENSG00000008324	SS18L2	11.7007	13.1784
ENSG00000009335	UBE3C	44.0341	65.4242	72.2531	78.8088		ENSG00000008382	MPND	5.06472	3.94361	4.87621		ENSG00000008382	MPND	3.68306	6.23051
ENSG00000009413	REV3L	24.2513	27.2276	8.10002	10.9052		ENSG00000008394	MGST1	12.6366	10.1132	31.5302		ENSG00000008394	MGST1	0.710029	4.16719
ENSG00000009694	TENM1	9.69454	28.8384	19.5727	12.0549		ENSG00000008405	CRY1	6.28454	6.60496	5.67017		ENSG00000008405	CRY1	7.95731	4.41038
ENSG00000009724	MASP2	2.0165	6.2672	1.86498	1.0706		ENSG00000008438	PGLYRP1	0.0857937	0	0.588716		ENSG00000008438	PGLYRP1	0	0.17469
ENSG00000009780	FAM76A	11.021	17.2513	7.40098	11.3224		ENSG00000008441	NFIX	50.0092	30.6521	26.6063		ENSG00000008441	NFIX	63.1751	52.2406
ENSG00000009790	TRAF3IP3	1.9167	3.4047	2.91468	2.97212		ENSG00000008513	ST3GAL1	2.03765	3.0428	3.96075		ENSG00000008513	ST3GAL1	2.21658	3.43853
ENSG00000009830	POMT2	33.1219	52.8515	27.5363	44.9645		ENSG00000008516	MMP25	1.58696	0.141915	0.748481		ENSG00000008516	MMP25	1.45179	0.121936
ENSG00000009844	VTA1	15.9729	20.6233	25.2057	28.2882		ENSG00000008517	IL32	6.14058	3.61287	8.81226		ENSG00000008517	IL32	3.98318	1.509
ENSG00000009950	MLXIPL	3.57025	1.63277	1.5941	0.160143		ENSG00000008710	PKD1	5.82316	7.97487	6.14293		ENSG00000008710	PKD1	7.88478	12.3286
ENSG00000009954	BAZ1B	28.2828	43.5357	39.752	57.9309		ENSG00000008735	MAPK8IP2	7.63115	2.19292	4.37143		ENSG00000008735	MAPK8IP2	6.39433	50.4406
ENSG00000010017	RANBP9	40.3849	41.5787	51.2299	46.4348		ENSG00000008838	MED24	8.90816	9.79824	10.0111		ENSG00000008838	MED24	13.3328	8.60852
ENSG00000010030	ETV7	0.356655	0.419929	2.01077	0.697172		ENSG00000008853	RHOBTB2	3.70817	6.67408	6.67194		ENSG00000008853	RHOBTB2	5.03918	14.6325
ENSG00000010072	SPRTN	6.8741	16.2732	9.1372	9.34581		ENSG00000008869	HEATR5B	6.05219	4.91636	5.92549		ENSG00000008869	HEATR5B	4.82812	6.5218
ENSG00000010165	METTL13	7.85803	11.9928	16.206	36.6058		ENSG00000008952	SEC62	40.5551	26.6551	27.7334		ENSG00000008952	SEC62	24.5112	41.1058
ENSG00000010219	DYRK4	33.3675	31.6086	21.3253	19.3634		ENSG00000008988	RPS20	154.1	150.637	144.768		ENSG00000008988	RPS20	111.458	81.8888
ENSG00000010244	ZNF207	44.9303	89.0418	62.6087	50.6447		ENSG00000009307	CSDE1	83.8159	76.7647	84.7205		ENSG00000009307	CSDE1	66.3657	88.8359
ENSG00000010256	UQCRC1	100.366	123.027	117.484	158.671		ENSG00000009335	UBE3C	8.91064	12.9047	11.2635		ENSG00000009335	UBE3C	11.9092	9.46734
ENSG00000010270	STARD3NL	38.0901	58.9364	66.3044	55.2997		ENSG00000009413	REV3L	3.9325	7.27153	5.31215		ENSG00000009413	REV3L	5.63717	3.79101
ENSG00000010278	CD9	137.132	271.676	451.593	500.882		ENSG00000009694	TENM1	1.38909	15.7827	3.72825		ENSG00000009694	TENM1	7.34046	2.331
ENSG00000010282	HHATL	24.9062	7.22028	4.27478	4.15591		ENSG00000009709	PAX7	0.00978481	0.00927514	0.00959189		ENSG00000009709	PAX7	0.0149426	0.288889
ENSG00000010292	NCAPD2	29.9328	41.4219	26.1789	70.2591		ENSG00000009724	MASP2	1.16248	0.936643	0.584027		ENSG00000009724	MASP2	0.87653	0.754481
ENSG00000010295	IFFO1	23.6503	55.9158	28.7691	21.6179		ENSG00000009765	IYD	0	0	0		ENSG00000009765	IYD	0	0.00606912
ENSG00000010310	GIPR	5.04685	3.55442	2.69938	0.400873		ENSG00000009780	FAM76A	6.93666	2.74336	3.82776		ENSG00000009780	FAM76A	4.25595	4.55215
ENSG00000010318	PHF7	4.28517	6.46959	3.99666	5.16219		ENSG00000009790	TRAF3IP3	0.510113	0.634649	0.992298		ENSG00000009790	TRAF3IP3	0.182579	0.235324
ENSG00000010319	SEMA3G	5.18236	2.4109	2.98427	3.3921		ENSG00000009830	POMT2	7.59182	4.96726	4.01149		ENSG00000009830	POMT2	5.97118	3.06021
ENSG00000010322	NISCH	43.7222	66.7888	52.7687	64.6439		ENSG00000009844	VTA1	8.92293	9.2564	8.59691		ENSG00000009844	VTA1	11.7233	13.2583
ENSG00000010327	STAB1	14.3212	12.6637	43.2639	26.0571		ENSG00000009950	MLXIPL	4.24639	3.25908	4.70344		ENSG00000009950	MLXIPL	0.36244	2.28566
ENSG00000010361	FUZ	19.631	25.7343	17.5094	24.5887		ENSG00000009954	BAZ1B	18.725	22.3075	19.7123		ENSG00000009954	BAZ1B	23.6132	14.8906
ENSG00000010379	SLC6A13	2.25876	1.92283	0.698393	1.15765		ENSG00000010017	RANBP9	20.0245	37.5081	27.6263		ENSG00000010017	RANBP9	27.9305	26.5871
ENSG00000010404	IDS	70.26	120.473	219.73	137.08		ENSG00000010030	ETV7	0.41632	1.15924	1.42839		ENSG00000010030	ETV7	0.437092	0.344375
ENSG00000010438	PRSS3	0.688993	0	0.400374	1.51948		ENSG00000010072	SPRTN	2.90763	2.99412	2.61449		ENSG00000010072	SPRTN	4.46426	2.3426
ENSG00000010610	CD4	10.9024	8.55771	36.4158	23.3534		ENSG00000010165	METTL13	6.44025	7.94082	8.43352		ENSG00000010165	METTL13	8.52861	9.23522
ENSG00000010626	LRRC23	13.2475	13.0197	8.10179	8.26052		ENSG00000010219	DYRK4	5.28044	3.57765	4.43808		ENSG00000010219	DYRK4	2.60103	2.05942
ENSG00000010671	BTK	6.5311	1.95805	7.16876	4.98581		ENSG00000010244	ZNF207	8.14959	10.3803	7.90096		ENSG00000010244	ZNF207	9.10617	5.42537
ENSG00000010704	HFE	6.08085	9.3847	17.239	7.43129		ENSG00000010256	UQCRC1	46.2523	69.0488	48.3718		ENSG00000010256	UQCRC1	44.8341	53.8903
ENSG00000010803	SCMH1	14.6738	24.2326	15.5621	13.0058		ENSG00000010270	STARD3NL	13.738	21.6817	17.3528		ENSG00000010270	STARD3NL	24.7004	9.95104
ENSG00000010810	FYN	165.505	190.398	160.455	163.152		ENSG00000010278	CD9	97.0992	73.681	75.9646		ENSG00000010278	CD9	61.8539	35.2416
ENSG00000010818	HIVEP2	4.06732	4.50219	6.3661	6.37488		ENSG00000010282	HHATL	52.7333	3.01783	15.2484		ENSG00000010282	HHATL	0.522075	27.0826
ENSG00000010932	FMO1	0.267674	0.061907	0.104932	0.0210828		ENSG00000010292	NCAPD2	11.8934	12.6459	10.6695		ENSG00000010292	NCAPD2	10.1356	3.92627
ENSG00000011007	TCEB3	16.4684	28.8305	23.0237	20.0636		ENSG00000010295	IFFO1	13.4513	17.9274	15.3392		ENSG00000010295	IFFO1	12.8907	8.8718
ENSG00000011009	LYPLA2	29.2071	52.4287	57.7908	31.3811		ENSG00000010310	GIPR	1.77384	0.445089	1.20187		ENSG00000010310	GIPR	0.0199182	0.31869
ENSG00000011021	CLCN6	17.3889	23.5299	10.2698	14.7083		ENSG00000010318	PHF7	1.61446	1.56515	1.51069		ENSG00000010318	PHF7	0.798477	1.5129
ENSG00000011028	MRC2	66.7738	108.212	251.921	102.164		ENSG00000010319	SEMA3G	1.10945	1.2503	2.67059		ENSG00000010319	SEMA3G	3.11555	4.32976
ENSG00000011083	SLC6A7	0	0.544957	0.0131957	0.14582		ENSG00000010322	NISCH	13.0138	12.4318	12.1887		ENSG00000010322	NISCH	11.1467	19.6058
ENSG00000011105	TSPAN9	7.48871	12.9184	39.7264	22.2067		ENSG00000010327	STAB1	10.6122	37.0801	54.7888		ENSG00000010327	STAB1	4.33441	1.32453
ENSG00000011114	BTBD7	8.5276	12.1419	11.1168	16.1507		ENSG00000010361	FUZ	12.5218	6.80814	6.05536		ENSG00000010361	FUZ	9.67306	6.20355
ENSG00000011132	APBA3	10.5699	20.2008	19.9577	20.4281		ENSG00000010379	SLC6A13	0.451312	0.138001	0.313971		ENSG00000010379	SLC6A13	0.255673	1.39323
ENSG00000011198	ABHD5	11.5356	13.5392	21.0785	42.0542		ENSG00000010404	IDS	23.3072	64.0174	38.3641		ENSG00000010404	IDS	21.0959	155.265
ENSG00000011201	KAL1	13.6354	9.37735	4.44894	55.8675		ENSG00000010438	PRSS3	0.96518	0.633396	0.800589		ENSG00000010438	PRSS3	0.425176	8.31455
ENSG00000011258	MBTD1	13.2198	17.873	8.26014	11.8037		ENSG00000010539	ZNF200	1.10395	1.54624	1.51021		ENSG00000010539	ZNF200	1.76134	0.981318
ENSG00000011260	UTP18	28.2461	42.3836	40.7868	49.8047		ENSG00000010610	CD4	11.6858	18.2829	33.0052		ENSG00000010610	CD4	6.11318	4.28129
ENSG00000011275	RNF216	41.8745	53.2325	51.5826	52.9318		ENSG00000010626	LRRC23	8.23215	4.7357	5.4526		ENSG00000010626	LRRC23	2.70271	3.8919
ENSG00000011295	TTC19	25.9779	38.5604	30.0774	36.9283		ENSG00000010671	BTK	3.19997	3.73722	6.86936		ENSG00000010671	BTK	0.711359	0.893494
ENSG00000011304	PTBP1	103.285	237.516	257.206	260.296		ENSG00000010704	HFE	1.73069	3.39458	2.88096		ENSG00000010704	HFE	2.02794	0.443265
ENSG00000011332	DPF1	9.09602	23.5741	8.87	31.7043		ENSG00000010803	SCMH1	3.30596	7.00488	5.85519		ENSG00000010803	SCMH1	6.10922	5.00617
ENSG00000011347	SYT7	2.51747	4.40199	0.463116	3.42731		ENSG00000010810	FYN	35.3242	44.1979	33.108		ENSG00000010810	FYN	56.3181	21.7152
ENSG00000011376	LARS2	6.76834	9.24885	10.0915	24.2638		ENSG00000010818	HIVEP2	4.11733	3.48627	4.00214		ENSG00000010818	HIVEP2	2.91863	21.418
ENSG00000011405	PIK3C2A	25.4471	36.4034	33.3899	30.1124		ENSG00000010932	FMO1	0.0514477	0.0650238	0.0168111		ENSG00000010932	FMO1	0.0523778	0.0174593
ENSG00000011422	PLAUR	4.94519	19.0522	101.724	15.9102		ENSG00000011007	ELOA	6.84058	9.11274	8.52535		ENSG00000011007	ELOA	10.3239	5.91436
ENSG00000011426	ANLN	149.346	75.5648	46.7222	59.2946		ENSG00000011009	LYPLA2	10.7172	15.5451	15.3314		ENSG00000011009	LYPLA2	17.1396	9.24996
ENSG00000011454	RABGAP1	52.7451	55.9533	48.495	92.8628		ENSG00000011021	CLCN6	8.31278	5.75224	6.1487		ENSG00000011021	CLCN6	4.5989	11.0635
ENSG00000011465	DCN	11.2525	9.93898	53.5216	271.119		ENSG00000011028	MRC2	10.8685	95.2228	38.9361		ENSG00000011028	MRC2	31.8956	2.91523
ENSG00000011478	QPCTL	5.74478	10.5035	13.9995	9.3129		ENSG00000011052	NME1-NME2	0	0.235914	0.0487942		ENSG00000011052	NME1-NME2	0.152026	0
ENSG00000011485	PPP5C	24.7852	58.8155	47.2573	93.7986		ENSG00000011083	SLC6A7	0	0.173355	0.151694		ENSG00000011083	SLC6A7	0	8.96562
ENSG00000011523	CEP68	7.6018	12.724	9.80242	13.6302		ENSG00000011105	TSPAN9	2.97899	12.5842	6.39299		ENSG00000011105	TSPAN9	5.47824	5.1276
ENSG00000011566	MAP4K3	38.5955	88.9201	24.8396	53.6861		ENSG00000011114	BTBD7	3.52108	3.55467	3.23259		ENSG00000011114	BTBD7	3.37109	2.72462
ENSG00000011590	ZBTB32	0.111597	0.289069	0.146991	0.147667		ENSG00000011132	APBA3	3.5244	2.36071	2.23425		ENSG00000011132	APBA3	3.5485	1.38092
ENSG00000011600	TYROBP	45.3085	36.8952	152.542	78.5819		ENSG00000011143	MKS1	4.13527	4.19268	3.62312		ENSG00000011143	MKS1	4.44135	2.03562
ENSG00000011638	TMEM159	4.83785	11.4721	13.3265	9.05344		ENSG00000011198	ABHD5	6.22706	5.53816	6.00803		ENSG00000011198	ABHD5	6.67912	4.01538
ENSG00000011677	GABRA3	0.194264	1.14364	0.79477	0.350528		ENSG00000011201	ANOS1	4.04534	3.12025	8.17741		ENSG00000011201	ANOS1	9.75601	4.89454
ENSG00000012048	BRCA1	6.6186	12.1427	4.21862	10.0171		ENSG00000011243	AKAP8L	9.33685	8.9888	6.62622		ENSG00000011243	AKAP8L	8.73517	5.21078
ENSG00000012124	CD22	29.2046	4.27179	2.46782	0.826388		ENSG00000011258	MBTD1	5.25843	4.48851	4.00271		ENSG00000011258	MBTD1	5.00416	3.09158
ENSG00000012171	SEMA3B	57.5087	12.3754	18.691	26.7188		ENSG00000011260	UTP18	11.3963	14.1597	13.7086		ENSG00000011260	UTP18	15.6527	12.989
ENSG00000012174	MBTPS2	2.4035	2.96932	4.6873	11.4096		ENSG00000011275	RNF216	8.73995	10.5365	9.18755		ENSG00000011275	RNF216	14.3127	7.10681
ENSG00000012211	PRICKLE3	1.61431	2.45013	2.5656	3.46743		ENSG00000011295	TTC19	8.12783	11.1003	9.1551		ENSG00000011295	TTC19	13.2423	15.4743
ENSG00000012223	LTF	14.4204	38.6494	6027.23	84.5991		ENSG00000011304	PTBP1	16.2887	33.6794	25.1874		ENSG00000011304	PTBP1	47.0908	6.35918
ENSG00000012232	EXTL3	44.5336	90.2856	156.52	120.791		ENSG00000011332	DPF1	1.68585	4.48914	2.52307		ENSG00000011332	DPF1	4.72644	7.96584
ENSG00000012660	ELOVL5	34.3642	43.4482	83.7847	123.133		ENSG00000011347	SYT7	0.311296	0.481966	0.569629		ENSG00000011347	SYT7	1.35485	28.9985
ENSG00000012779	ALOX5	2.14494	5.5617	13.351	8.97041		ENSG00000011376	LARS2	3.34682	4.04707	4.06114		ENSG00000011376	LARS2	7.3695	4.86235
ENSG00000012817	KDM5D	27.6836	52.9403	15.8505	14.872		ENSG00000011405	PIK3C2A	12.1543	10.3125	9.32252		ENSG00000011405	PIK3C2A	18.1357	10.5429
ENSG00000012822	CALCOCO1	51.9854	64.0386	41.3785	78.6722		ENSG00000011422	PLAUR	1.87102	8.06644	7.33654		ENSG00000011422	PLAUR	1.98951	0.50796
ENSG00000012963	UBR7	40.6004	55.892	55.5673	63.9103		ENSG00000011426	ANLN	149.271	21.5146	60.2615		ENSG00000011426	ANLN	12.7251	65.5975
ENSG00000012983	MAP4K5	63.0809	80.3344	48.5018	45.1211		ENSG00000011451	WIZ	3.92908	6.10806	5.3368		ENSG00000011451	WIZ	9.72028	4.83854
ENSG00000013275	PSMC4	84.6997	155.008	131.908	126.666		ENSG00000011454	RABGAP1	12.7831	9.13907	10.7003		ENSG00000011454	RABGAP1	11.2587	13.4466
ENSG00000013288	MAN2B2	5.68387	9.39873	15.3345	15.7626		ENSG00000011465	DCN	5.38042	11.1985	15.9173		ENSG00000011465	DCN	15.8824	4.34691
ENSG00000013293	SLC7A14	1.63833	0.392327	0.842945	0.564548		ENSG00000011478	QPCTL	1.72733	4.27669	2.57782		ENSG00000011478	QPCTL	3.99613	2.30975
ENSG00000013297	CLDN11	72.2038	26.5565	70.2954	23.2791		ENSG00000011485	PPP5C	8.93451	11.4636	10.2939		ENSG00000011485	PPP5C	19.8447	11.7598
ENSG00000013306	SLC25A39	81.3203	84.0111	87.583	73.1557		ENSG00000011523	CEP68	5.13628	4.08785	4.15722		ENSG00000011523	CEP68	4.90095	9.92588
ENSG00000013364	MVP	40.0074	57.3615	215.986	110.24		ENSG00000011566	MAP4K3	8.95977	7.71133	6.62726		ENSG00000011566	MAP4K3	11.4126	8.03336
ENSG00000013374	NUB1	26.1772	31.545	39.0799	56.077		ENSG00000011590	ZBTB32	0.0223002	0.0422772	0.087442		ENSG00000011590	ZBTB32	0.0170275	0.0227033
ENSG00000013375	PGM3	29.9458	42.8469	56.5863	37.5116		ENSG00000011600	TYROBP	72.3278	83.3442	121.307		ENSG00000011600	TYROBP	21.477	16.0861
ENSG00000013392	RWDD2A	3.93148	4.765	5.8372	4.29493		ENSG00000011638	TMEM159	1.59379	5.01303	3.4088		ENSG00000011638	TMEM159	1.54885	1.13091
ENSG00000013441	CLK1	333.355	469.082	124.099	62.6941		ENSG00000011677	GABRA3	0.471426	1.59198	1.22754		ENSG00000011677	GABRA3	0.0899903	6.83927
ENSG00000013503	POLR3B	4.35351	6.3506	5.53765	6.83825		ENSG00000012048	BRCA1	2.04403	2.75338	2.68922		ENSG00000012048	BRCA1	2.77237	0.800906
ENSG00000013561	RNF14	36.7424	40.0037	44.0131	47.7694		ENSG00000012061	ERCC1	8.36397	7.8653	8.2425		ENSG00000012061	ERCC1	12.3498	5.57152
ENSG00000013563	DNASE1L1	0.850734	1.58433	3.05772	1.83939		ENSG00000012124	CD22	20.1191	0.64648	4.13916		ENSG00000012124	CD22	0.229743	3.69631
ENSG00000013573	DDX11	15.7132	37.7608	15.0448	13.5973		ENSG00000012171	SEMA3B	71.0244	6.10106	19.6316		ENSG00000012171	SEMA3B	6.61537	27.5627
ENSG00000013583	HEBP1	18.8141	17.3435	43.274	19.3152		ENSG00000012174	MBTPS2	3.19687	4.85381	4.04957		ENSG00000012174	MBTPS2	4.83444	4.25501
ENSG00000013588	GPRC5A	0.0595805	0.295802	4.98329	3.00898		ENSG00000012211	PRICKLE3	0.870294	1.20994	1.28918		ENSG00000012211	PRICKLE3	1.35858	0.551306
ENSG00000013619	MAMLD1	10.179	11.9963	3.44188	8.90492		ENSG00000012223	LTF	59.5025	106.837	331.983		ENSG00000012223	LTF	15.8923	0.5775
ENSG00000013725	CD6	0.277498	0.336939	1.31355	0.478111		ENSG00000012232	EXTL3	6.34536	27.3237	15.3354		ENSG00000012232	EXTL3	23.1335	7.59701
ENSG00000013810	TACC3	47.7309	67.8251	21.7974	50.2997		ENSG00000012504	NR1H4	0.0851551	0.0161439	0		ENSG00000012504	NR1H4	0.0390126	0.0520167
ENSG00000014123	UFL1	26.6917	35.0491	28.2061	20.6971		ENSG00000012660	ELOVL5	56.3444	46.4992	58.1238		ENSG00000012660	ELOVL5	78.8453	40.6555
ENSG00000014138	POLA2	6.49157	9.48657	7.73295	11.4123		ENSG00000012779	ALOX5	6.70709	9.46596	19.0103		ENSG00000012779	ALOX5	1.22657	1.65229
ENSG00000014164	ZC3H3	12.6805	14.0831	11.5418	7.78713		ENSG00000012817	KDM5D	10.738	8.17392	7.67878		ENSG00000012817	KDM5D	0	0
ENSG00000014216	CAPN1	23.1306	37.4729	66.9346	50.1419		ENSG00000012822	CALCOCO1	18.5912	10.1867	10.4938		ENSG00000012822	CALCOCO1	6.66306	12.9692
ENSG00000014257	ACPP	0.333922	0.027723	0.958601	0.141619		ENSG00000012963	UBR7	14.9329	22.1281	15.9006		ENSG00000012963	UBR7	25.4345	15.9008
ENSG00000014641	MDH1	98.2766	200.29	145.894	148.07		ENSG00000012983	MAP4K5	20.2014	11.2574	12.2617		ENSG00000012983	MAP4K5	7.22967	8.17052
ENSG00000014824	SLC30A9	22.1399	31.5545	34.785	54.7087		ENSG00000013016	EHD3	5.68948	8.08338	6.54386		ENSG00000013016	EHD3	4.61895	36.2055
ENSG00000014914	MTMR11	7.66405	20.7012	29.9236	5.31715		ENSG00000013275	PSMC4	34.5734	31.3498	36.5808		ENSG00000013275	PSMC4	49.1026	30.7986
ENSG00000014919	COX15	5.99829	8.50993	9.13985	13.3097		ENSG00000013288	MAN2B2	5.02614	7.65321	7.11835		ENSG00000013288	MAN2B2	6.22309	4.95445
ENSG00000015133	CCDC88C	7.77121	8.87653	2.11867	6.73688		ENSG00000013293	SLC7A14	3.66176	1.03011	5.00223		ENSG00000013293	SLC7A14	0.072154	11.713
ENSG00000015153	YAF2	20.8021	29.3026	24.7429	34.2385		ENSG00000013297	CLDN11	158.567	22.7971	100.046		ENSG00000013297	CLDN11	1.17536	53.6707
ENSG00000015171	ZMYND11	42.8851	34.6078	27.8815	46.2746		ENSG00000013306	SLC25A39	23.0198	22.0366	22.5659		ENSG00000013306	SLC25A39	21.2689	12.3422
ENSG00000015285	WAS	9.53093	6.07509	18.1181	8.45335		ENSG00000013364	MVP	17.935	21.3296	30.3508		ENSG00000013364	MVP	11.5976	6.16491
ENSG00000015413	DPEP1	3.14464	0.503795	0.943813	7.72068		ENSG00000013374	NUB1	11.9867	9.47945	11.5154		ENSG00000013374	NUB1	11.3492	10.2392
ENSG00000015475	BID	21.4639	20.3431	23.9159	34.0697		ENSG00000013375	PGM3	5.94556	8.55758	7.01712		ENSG00000013375	PGM3	10.2885	4.92132
ENSG00000015479	MATR3	184.046	235.077	227.277	353.323		ENSG00000013392	RWDD2A	3.48125	3.45631	3.18618		ENSG00000013392	RWDD2A	3.50219	6.78602
ENSG00000015520	NPC1L1	0.0275136	0.1559	0.249149	0.0303387		ENSG00000013441	CLK1	54.4593	24.9166	27.091		ENSG00000013441	CLK1	30.7264	30.7751
ENSG00000015532	XYLT2	12.6183	13.3449	13.3586	14.9349		ENSG00000013503	POLR3B	2.02175	1.89234	2.03175		ENSG00000013503	POLR3B	3.3593	3.33989
ENSG00000015568	RGPD5	3.39888	9.10041	3.14242	1.68654		ENSG00000013523	ANGEL1	11.2294	6.71901	8.2041		ENSG00000013523	ANGEL1	6.02262	6.85358
ENSG00000015592	STMN4	40.7822	16.6316	6.22338	20.2967		ENSG00000013561	RNF14	13.3898	13.4556	13.7451		ENSG00000013561	RNF14	12.1911	15.1451
ENSG00000016082	ISL1	0.082692	0	0	0		ENSG00000013563	DNASE1L1	1.69012	1.43195	1.80341		ENSG00000013563	DNASE1L1	1.31334	1.24863
ENSG00000016391	CHDH	5.90225	8.02217	5.37193	5.336		ENSG00000013573	DDX11	1.04747	1.97884	1.38838		ENSG00000013573	DDX11	1.86434	0.322927
ENSG00000016402	IL20RA	2.45556	1.64384	0.358237	1.09679		ENSG00000013583	HEBP1	17.9285	6.26027	11.3296		ENSG00000013583	HEBP1	5.11127	8.27669
ENSG00000016602	CLCA4	6.39275	0.330918	0.0336542	0.0676178		ENSG00000013588	GPRC5A	0.0805079	0.450949	0.286984		ENSG00000013588	GPRC5A	0.0726493	0.0298049
ENSG00000016864	GLT8D1	50.4678	69.9958	67.7167	78.7939		ENSG00000013619	MAMLD1	1.49297	4.16698	2.56118		ENSG00000013619	MAMLD1	3.4674	2.92381
ENSG00000017260	ATP2C1	34.7808	41.339	65.1294	66.3431		ENSG00000013725	CD6	0.186621	0.0786223	0.4167		ENSG00000013725	CD6	0.182078	0.168884
ENSG00000017373	SRCIN1	28.2244	6.27192	4.6764	4.51281		ENSG00000013810	TACC3	4.01212	11.4543	8.60811		ENSG00000013810	TACC3	8.95204	1.10787
ENSG00000017427	IGF1	0.389469	0.40899	0.462156	1.02142		ENSG00000014123	UFL1	17.3652	12.926	14.1012		ENSG00000014123	UFL1	10.6095	13.5226
ENSG00000017483	SLC38A5	55.5822	22.9683	67.6157	71.0647		ENSG00000014138	POLA2	1.19746	0.951016	0.941193		ENSG00000014138	POLA2	1.02965	0.483249
ENSG00000017797	RALBP1	24.5329	20.7351	32.6162	89.9083		ENSG00000014164	ZC3H3	4.45364	4.88081	4.33337		ENSG00000014164	ZC3H3	5.51178	4.28132
ENSG00000018189	RUFY3	145.648	188.073	72.4749	95.5547		ENSG00000014216	CAPN1	6.14198	10.0394	11.5126		ENSG00000014216	CAPN1	9.7667	9.36704
ENSG00000018236	CNTN1	30.5292	26.3747	113.559	32.218		ENSG00000014257	ACPP	0.162053	0.4748	0.866496		ENSG00000014257	ACPP	0.056244	0.0299968
ENSG00000018280	SLC11A1	9.02445	10.2618	29.5987	8.8849		ENSG00000014641	MDH1	25.1295	27.6694	28.4201		ENSG00000014641	MDH1	18.8665	109.342
ENSG00000018408	WWTR1	42.3136	45.7348	268.166	90.8197		ENSG00000014824	SLC30A9	13.1836	13.4289	12.3286		ENSG00000014824	SLC30A9	16.2748	21.0382
ENSG00000018510	AGPS	10.6448	18.478	17.0491	17.3525		ENSG00000014914	MTMR11	2.58622	6.46892	5.26957		ENSG00000014914	MTMR11	3.01897	0.661691
ENSG00000018610	CXorf56	7.19091	10.7913	11.0691	13.7894		ENSG00000014919	COX15	6.74355	5.83157	6.50911		ENSG00000014919	COX15	3.95216	6.66974
ENSG00000018625	ATP1A2	195.523	306.805	50.6636	355.604		ENSG00000015133	CCDC88C	0.526942	0.461797	0.584776		ENSG00000015133	CCDC88C	0.668055	0.799641
ENSG00000018699	TTC27	9.95431	19.4906	15.0517	17.6141		ENSG00000015153	YAF2	3.86962	3.97058	2.96651		ENSG00000015153	YAF2	2.95904	4.5662
ENSG00000018869	ZNF582	4.02744	7.55858	5.69774	6.43943		ENSG00000015171	ZMYND11	33.1235	25.7969	25.9581		ENSG00000015171	ZMYND11	17.0332	41.1503
ENSG00000019102	VSIG2	1.2264	0.399591	0.736566	0.0765469		ENSG00000015285	WAS	8.30192	8.45971	15.895		ENSG00000015285	WAS	2.23846	2.03377
ENSG00000019144	PHLDB1	44.1032	30.0658	33.8234	16.6609		ENSG00000015413	DPEP1	4.4461	0.406476	2.27878		ENSG00000015413	DPEP1	3.34316	0
ENSG00000019169	MARCO	0.31533	0.0243096	1.78003	0.819599		ENSG00000015475	BID	11.6152	10.3516	11.1001		ENSG00000015475	BID	13.8125	12.0939
ENSG00000019186	CYP24A1	0.135464	0.250637	0.063724	0.021339		ENSG00000015479	MATR3	0.776614	0.939576	0.495848		ENSG00000015479	MATR3	0.694424	0.426537
ENSG00000019485	PRDM11	0.816524	1.5379	2.07366	1.35937		ENSG00000015520	NPC1L1	0.0117615	0.0222978	0.0345889		ENSG00000015520	NPC1L1	0	0.0119742
ENSG00000019505	SYT13	0.175374	1.0647	0	1.49871		ENSG00000015532	XYLT2	3.77041	4.54778	3.88419		ENSG00000015532	XYLT2	4.74937	3.04557
ENSG00000019549	SNAI2	3.55764	9.28616	6.5083	6.32956		ENSG00000015568	RGPD5	0.331191	0.198278	0.166603		ENSG00000015568	RGPD5	0.236247	0.576753
ENSG00000019582	CD74	242.047	204.637	1043.33	707.813		ENSG00000015592	STMN4	20.8343	13.1186	11.5629		ENSG00000015592	STMN4	12.0708	65.3702
ENSG00000019991	HGF	1.21952	4.2119	4.5155	1.29095		ENSG00000015676	NUDCD3	10.6648	10.9836	10.3348		ENSG00000015676	NUDCD3	14.5141	25.4774
ENSG00000019995	ZRANB1	12.0067	10.2982	9.29059	11.0441		ENSG00000016082	ISL1	0	0	0		ENSG00000016082	ISL1	0	0
ENSG00000020129	NCDN	14.8596	28.9396	20.1352	25.8546		ENSG00000016391	CHDH	3.53526	3.76623	3.10651		ENSG00000016391	CHDH	4.49897	3.72077
ENSG00000020181	GPR124	1.20283	1.67012	4.76009	5.23364		ENSG00000016402	IL20RA	0.457083	0.136172	0.371259		ENSG00000016402	IL20RA	0.977227	1.70184
ENSG00000020256	ZFP64	4.29192	6.65774	10.0488	13.4781		ENSG00000016490	CLCA1	0	0	0.0181298		ENSG00000016490	CLCA1	0	0.0188288
ENSG00000020426	MNAT1	12.1548	15.4279	15.3313	15.8278		ENSG00000016602	CLCA4	28.0812	0.424673	5.00661		ENSG00000016602	CLCA4	0	4.34215
ENSG00000020577	SAMD4A	35.2932	28.0859	58.2798	31.9644		ENSG00000016864	GLT8D1	14.9244	23.2947	18.824		ENSG00000016864	GLT8D1	24.6865	11.4871
ENSG00000020633	RUNX3	0.745138	0.455726	2.4264	2.25954		ENSG00000017260	ATP2C1	16.1722	13.7996	16.8043		ENSG00000017260	ATP2C1	12.7741	17.6585
ENSG00000020922	MRE11A	10.277	15.7963	9.50685	6.52587		ENSG00000017427	IGF1	0.106476	0.115349	0.164021		ENSG00000017427	IGF1	0	0.100658
ENSG00000021300	PLEKHB1	918.885	108.227	118.681	129.094		ENSG00000017483	SLC38A5	19.6364	2.97584	11.4349		ENSG00000017483	SLC38A5	15.1815	4.51216
ENSG00000021355	SERPINB1	8.74714	5.13083	30.7863	9.51426		ENSG00000017797	RALBP1	12.1423	12.1651	13.3936		ENSG00000017797	RALBP1	12.4205	12.3227
ENSG00000021461	CYP3A43	0.192693	0.649913	0.0264383	0.0265599		ENSG00000018189	RUFY3	30.9546	24.6841	21.4902		ENSG00000018189	RUFY3	18.9308	34.9119
ENSG00000021488	SLC7A9	1.8964	1.73488	0.892094	0.199155		ENSG00000018236	CNTN1	13.4393	13.2708	13.627		ENSG00000018236	CNTN1	1.00729	53.9989
ENSG00000021574	SPAST	7.60827	10.1702	6.42883	10.6531		ENSG00000018280	SLC11A1	5.51786	17.6148	20.7848		ENSG00000018280	SLC11A1	0.674113	0.340681
ENSG00000021645	NRXN3	2.35663	1.78406	1.69179	1.19462		ENSG00000018408	WWTR1	17.1004	46.0122	39.299		ENSG00000018408	WWTR1	22.4927	3.32643
ENSG00000021762	OSBPL5	14.1222	13.7922	19.1306	9.91311		ENSG00000018510	AGPS	7.63445	7.09963	9.38868		ENSG00000018510	AGPS	7.26564	7.47083
ENSG00000021776	AQR	6.90851	10.6973	10.7539	12.417		ENSG00000018610	CXorf56	7.6137	7.23981	7.15847		ENSG00000018610	CXorf56	8.33635	8.11697
ENSG00000021826	CPS1	2.12694	2.73655	6.77956	5.04842		ENSG00000018625	ATP1A2	76.827	21.6347	27.1905		ENSG00000018625	ATP1A2	186.83	212.55
ENSG00000022267	FHL1	105.035	125.467	57.683	256.123		ENSG00000018699	TTC27	3.85735	4.96595	4.41445		ENSG00000018699	TTC27	4.52072	2.37452
ENSG00000022277	RTFDC1	56.1386	59.3736	84.4608	96.3223		ENSG00000018869	ZNF582	2.71057	1.60805	1.44606		ENSG00000018869	ZNF582	3.18196	2.06499
ENSG00000022355	GABRA1	0.376837	2.22423	0	1.77899		ENSG00000019102	VSIG2	0.86273	0.572455	0.845721		ENSG00000019102	VSIG2	0.36231	5.70913
ENSG00000022556	NLRP2	0.193579	0.0447703	0.242833	0.0762341		ENSG00000019144	PHLDB1	24.6949	8.55316	14.652		ENSG00000019144	PHLDB1	4.62716	10.133
ENSG00000022567	SLC45A4	1.01537	2.33515	4.07263	2.56364		ENSG00000019169	MARCO	0.297121	6.506	8.47576		ENSG00000019169	MARCO	0.544487	0.151246
ENSG00000022840	RNF10	135.021	141.863	169.509	150.271		ENSG00000019186	CYP24A1	0.155517	0.0294834	0.564069		ENSG00000019186	CYP24A1	0.0237493	0.269159
ENSG00000022976	ZNF839	10.8427	12.4692	7.67925	5.46818		ENSG00000019485	PRDM11	1.01032	0.814883	0.747146		ENSG00000019485	PRDM11	0.920316	2.08876
ENSG00000023041	ZDHHC6	20.0275	26.6282	22.704	24.1824		ENSG00000019505	SYT13	0.478319	0.431814	0.446561		ENSG00000019505	SYT13	0.182612	34.9804
ENSG00000023171	GRAMD1B	4.69842	4.9256	2.77425	2.0007		ENSG00000019549	SNAI2	2.25816	5.83468	5.44483		ENSG00000019549	SNAI2	12.5424	0.315183
ENSG00000023191	RNH1	56.5584	67.1306	98.4791	48.147		ENSG00000019582	CD74	323.35	365.08	773.276		ENSG00000019582	CD74	192.768	86.6886
ENSG00000023228	NDUFS1	24.7649	45.6113	30.1587	51.6908		ENSG00000019991	HGF	0.490799	0.793285	1.77645		ENSG00000019991	HGF	0.201791	0.685448
ENSG00000023287	RB1CC1	27.377	31.0088	32.8827	30.9832		ENSG00000019995	ZRANB1	3.46324	2.66732	3.4758		ENSG00000019995	ZRANB1	1.81015	6.55851
ENSG00000023318	ERP44	8.50574	12.178	17.6377	11.0643		ENSG00000020129	NCDN	10.3895	12.7659	14.3595		ENSG00000020129	NCDN	10.216	144.309
ENSG00000023330	ALAS1	8.65395	13.1619	15.0065	25.1083		ENSG00000020181	ADGRA2	4.95152	5.65555	8.50718		ENSG00000020181	ADGRA2	6.31911	3.03709
ENSG00000023445	BIRC3	0.738364	1.65285	25.4993	0.4674		ENSG00000020256	ZFP64	1.43901	1.45611	1.72219		ENSG00000020256	ZFP64	3.39742	1.60883
ENSG00000023516	AKAP11	8.83237	10.9712	9.40692	12.4677		ENSG00000020426	MNAT1	4.79468	4.02985	4.01079		ENSG00000020426	MNAT1	3.72204	4.01899
ENSG00000023572	GLRX2	9.90717	15.5684	12.2081	10.1343		ENSG00000020577	SAMD4A	5.44117	9.33399	13.8721		ENSG00000020577	SAMD4A	6.62729	4.48021
ENSG00000023608	SNAPC1	3.66958	5.30274	7.50748	5.85601		ENSG00000020633	RUNX3	0.792117	0.478996	0.722948		ENSG00000020633	RUNX3	0.510976	0.222466
ENSG00000023697	DERA	21.4936	33.7675	27.7168	23.7319		ENSG00000020922	MRE11	4.20165	3.46496	4.12669		ENSG00000020922	MRE11	3.39837	2.36373
ENSG00000023734	STRAP	60.233	102.006	117.587	130.804		ENSG00000021300	PLEKHB1	341.703	58.4828	107.077		ENSG00000021300	PLEKHB1	33.0441	154.665
ENSG00000023839	ABCC2	0.45176	0.801027	0.106257	0.474426		ENSG00000021355	SERPINB1	20.4641	16.0295	25.8537		ENSG00000021355	SERPINB1	3.38426	5.16277
ENSG00000023892	DEF6	4.75269	2.97697	6.9168	5.07693		ENSG00000021461	CYP3A43	0.281099	0.177638	0.114815		ENSG00000021461	CYP3A43	0.0894315	0.0715452
ENSG00000023902	PLEKHO1	27.4578	47.0622	39.6	32.2183		ENSG00000021488	SLC7A9	0.285429	0.180374	0.139901		ENSG00000021488	SLC7A9	0.217942	0.0484315
ENSG00000023909	GCLM	8.27465	18.5118	38.7845	23.7114		ENSG00000021574	SPAST	7.49199	4.31288	4.61968		ENSG00000021574	SPAST	5.05955	6.56715
ENSG00000024048	UBR2	6.42665	11.4349	6.36253	10.5176		ENSG00000021645	NRXN3	1.47122	4.48907	1.43052		ENSG00000021645	NRXN3	0.248962	8.53758
ENSG00000024422	EHD2	9.68223	14.4707	87.9758	94.9286		ENSG00000021762	OSBPL5	3.23502	4.60369	3.89308		ENSG00000021762	OSBPL5	3.5441	2.84707
ENSG00000024526	DEPDC1	4.36253	10.3072	2.49483	5.73013		ENSG00000021776	AQR	3.44748	3.52328	3.61674		ENSG00000021776	AQR	3.98862	3.36104
ENSG00000024862	CCDC28A	6.24352	6.91438	9.43543	12.2726		ENSG00000021826	CPS1	2.24155	0.548859	1.56793		ENSG00000021826	CPS1	2.09676	1.30738
ENSG00000025039	RRAGD	11.6949	7.64821	9.74539	22.6586		ENSG00000021852	C8B	0	0	0		ENSG00000021852	C8B	0	0
ENSG00000025156	HSF2	11.8594	16.826	13.6131	11.7725		ENSG00000022267	FHL1	21.9296	34.7985	28.6562		ENSG00000022267	FHL1	51.7279	24.3185
ENSG00000025293	PHF20	21.2474	19.9732	24.193	44.4518		ENSG00000022277	RTF2	39.1032	21.2858	27.1992		ENSG00000022277	RTF2	28.1859	26.1273
ENSG00000025423	HSD17B6	2.08257	1.44297	0.507977	2.72167		ENSG00000022355	GABRA1	0.124701	0.253298	0.349264		ENSG00000022355	GABRA1	0.176831	49.3131
ENSG00000025434	NR1H3	11.0585	12.9867	12.0124	5.43361		ENSG00000022556	NLRP2	0.0195696	0.0185503	0.0767351		ENSG00000022556	NLRP2	0	0.139464
ENSG00000025708	TYMP	2.92288	4.26493	30.559	8.12052		ENSG00000022567	SLC45A4	0.559732	1.43528	1.23105		ENSG00000022567	SLC45A4	1.33696	6.00536
ENSG00000025770	NCAPH2	38.0521	53.6516	38.239	50.2713		ENSG00000022840	RNF10	29.7623	30.1834	26.0306		ENSG00000022840	RNF10	21.4885	23.5339
ENSG00000025772	TOMM34	8.37672	17.9685	27.5693	11.6836		ENSG00000022976	ZNF839	1.71281	1.36172	1.79819		ENSG00000022976	ZNF839	0.784697	1.39502
ENSG00000025796	SEC63	53.8148	81.9058	98.0307	102.576		ENSG00000023041	ZDHHC6	8.76799	13.4824	11.4063		ENSG00000023041	ZDHHC6	8.40635	7.75197
ENSG00000025800	KPNA6	13.784	25.6645	23.3861	36.6966		ENSG00000023171	GRAMD1B	1.06811	1.30006	1.28742		ENSG00000023171	GRAMD1B	1.16146	11.5892
ENSG00000026025	VIM	726.743	1412.39	1688.63	1019.37		ENSG00000023191	RNH1	31.0198	20.2565	25.2348		ENSG00000023191	RNH1	10.3108	16.3318
ENSG00000026036	RTEL1-TNFRSF6B	0.213258	0.68489	0.251207	0.189272		ENSG00000023228	NDUFS1	7.43192	8.12825	8.46507		ENSG00000023228	NDUFS1	9.56549	16.1475
ENSG00000026103	FAS	7.12457	17.7278	20.6168	17.5977		ENSG00000023287	RB1CC1	9.02845	7.09722	9.56612		ENSG00000023287	RB1CC1	8.95631	39.9792
ENSG00000026297	RNASET2	27.8407	19.9402	43.2144	17.3349		ENSG00000023318	ERP44	9.78621	13.5227	12.9865		ENSG00000023318	ERP44	8.96877	8.05861
ENSG00000026508	CD44	37.0819	63.6469	443.458	126.479		ENSG00000023330	ALAS1	9.938	13.3455	16.0219		ENSG00000023330	ALAS1	16.59	15.7717
ENSG00000026559	KCNG1	0.212918	2.51013	1.86965	8.34375		ENSG00000023445	BIRC3	0.88738	1.33962	2.48884		ENSG00000023445	BIRC3	0.276046	0.719392
ENSG00000026652	AGPAT4	35.3707	36.1542	17.9415	19.6056		ENSG00000023516	AKAP11	13.7616	11.2563	11.9703		ENSG00000023516	AKAP11	12.2337	37.1117
ENSG00000026751	SLAMF7	0.142909	0.154241	0.679735	0.437731		ENSG00000023572	GLRX2	8.19641	5.99683	5.62632		ENSG00000023572	GLRX2	6.72935	7.46355
ENSG00000026950	BTN3A1	14.0355	26.8657	14.8862	31.6434		ENSG00000023608	SNAPC1	3.8142	5.73194	4.26337		ENSG00000023608	SNAPC1	5.4163	2.131
ENSG00000027001	MIPEP	5.36286	7.91319	11.972	15.7694		ENSG00000023697	DERA	14.118	14.0414	13.1157		ENSG00000023697	DERA	8.2093	6.87702
ENSG00000027075	PRKCH	4.4372	5.20548	7.69386	10.9202		ENSG00000023734	STRAP	48.1656	54.9788	51.2419		ENSG00000023734	STRAP	57.2351	62.2625
ENSG00000027644	INSRR	0.132687	0.00572831	0.0407795	0.0409671		ENSG00000023839	ABCC2	0.173405	0.119544	0.108173		ENSG00000023839	ABCC2	0.0240736	0.0561717
ENSG00000027697	IFNGR1	63.9265	53.9606	89.3332	68.8335		ENSG00000023892	DEF6	9.34461	8.09862	12.6818		ENSG00000023892	DEF6	1.94595	1.878
ENSG00000027847	B4GALT7	12.0304	18.1125	20.7728	14.5142		ENSG00000023902	PLEKHO1	7.96961	13.0308	10.9485		ENSG00000023902	PLEKHO1	4.77769	6.90669
ENSG00000027869	SH2D2A	0.0666832	0.143941	2.2934	0.0735302		ENSG00000023909	GCLM	4.46761	6.66565	9.19476		ENSG00000023909	GCLM	5.23875	6.32363
ENSG00000028116	VRK2	6.92101	8.12889	10.52	2.56259		ENSG00000024048	UBR2	6.38678	5.86864	6.13756		ENSG00000024048	UBR2	4.89269	5.80507
ENSG00000028137	TNFRSF1B	2.76259	2.4847	17.3852	9.60295		ENSG00000024422	EHD2	7.14868	21.8365	21.5017		ENSG00000024422	EHD2	31.1155	8.17563
ENSG00000028203	VEZT	36.0276	53.6194	38.7588	35.2199		ENSG00000024526	DEPDC1	0.659147	3.84806	2.33845		ENSG00000024526	DEPDC1	2.30079	0.244991
ENSG00000028277	POU2F2	2.54014	1.02374	4.2175	1.93231		ENSG00000024862	CCDC28A	10.6573	12.0449	12.0946		ENSG00000024862	CCDC28A	7.29245	16.4002
ENSG00000028528	SNX1	37.7975	45.4865	50.8662	46.6242		ENSG00000025039	RRAGD	11.2411	5.81845	6.75736		ENSG00000025039	RRAGD	8.79716	9.06374
ENSG00000028839	TBPL1	8.89714	13.2157	19.1124	13.5764		ENSG00000025156	HSF2	7.54426	6.89125	7.37311		ENSG00000025156	HSF2	8.23924	8.70474
ENSG00000029153	ARNTL2	2.00204	4.85824	10.4561	6.49298		ENSG00000025293	PHF20	7.23603	6.42606	6.5805		ENSG00000025293	PHF20	8.52964	8.3946
ENSG00000029363	BCLAF1	49.1096	61.4389	55.2196	75.2822		ENSG00000025423	HSD17B6	2.17505	1.26283	1.57247		ENSG00000025423	HSD17B6	2.61573	14.4211
ENSG00000029364	SLC39A9	17.3291	24.2384	31.2277	42.2649		ENSG00000025434	NR1H3	2.76629	3.2164	2.5381		ENSG00000025434	NR1H3	1.73765	1.5122
ENSG00000029534	ANK1	1.54424	2.2273	1.63337	0.603722		ENSG00000025708	TYMP	6.43763	15.0089	25.9177		ENSG00000025708	TYMP	3.48064	1.55326
ENSG00000029559	IBSP	0.157251	0.509159	9.86719	2.77436		ENSG00000025770	NCAPH2	15.8975	16.404	12.9005		ENSG00000025770	NCAPH2	19.0516	14.2141
ENSG00000029639	TFB1M	19.5249	17.8415	13.7011	16.7867		ENSG00000025772	TOMM34	12.2524	13.3748	12.2164		ENSG00000025772	TOMM34	15.4628	17.2012
ENSG00000029725	RABEP1	44.4731	24.404	21.0718	21.5109		ENSG00000025796	SEC63	13.0924	14.1288	12.8554		ENSG00000025796	SEC63	15.0336	11.1686
ENSG00000029993	HMGB3	56.8752	63.8961	26.536	49.8876		ENSG00000025800	KPNA6	7.46543	8.37604	8.37874		ENSG00000025800	KPNA6	8.81528	10.6187
ENSG00000030066	NUP160	27.5659	47.0539	27.9727	35.3194		ENSG00000026025	VIM	132.537	595.62	409.506		ENSG00000026025	VIM	212.44	19.203
ENSG00000030110	BAK1	4.40051	6.11766	12.1873	12.2916		ENSG00000026036	RTEL1-TNFRSF6B	0.455151	0.437883	0.452837		ENSG00000026036	RTEL1-TNFRSF6B	0.207483	0.179819
ENSG00000030304	MUSK	0.114961	0	0	0.0158457		ENSG00000026103	FAS	2.26578	5.75489	10.1374		ENSG00000026103	FAS	2.41764	0.709766
ENSG00000030419	IKZF2	3.82965	10.8744	3.92509	7.44667		ENSG00000026297	RNASET2	18.702	14.7323	21.431		ENSG00000026297	RNASET2	3.0609	3.69447
ENSG00000030582	GRN	65.8976	83.1886	358.325	276.359		ENSG00000026508	CD44	14.5228	28.7795	53.5443		ENSG00000026508	CD44	25.9216	2.72826
ENSG00000031003	FAM13B	25.8709	34.6866	31.8364	33.2283		ENSG00000026559	KCNG1	0.26131	0.581555	0.690514		ENSG00000026559	KCNG1	0.763403	0.485802
ENSG00000031081	ARHGAP31	7.16616	8.88921	5.17361	12.936		ENSG00000026652	AGPAT4	16.1244	5.61568	9.83331		ENSG00000026652	AGPAT4	3.74898	15.2111
ENSG00000031544	NR2E3	0.481037	0.194692	0.0825004	0		ENSG00000026751	SLAMF7	0.0127812	0.109039	0.513697		ENSG00000026751	SLAMF7	0.165906	0.0130123
ENSG00000031691	CENPQ	6.70195	8.09327	9.48257	8.30311		ENSG00000026950	BTN3A1	5.15598	7.87475	7.78344		ENSG00000026950	BTN3A1	4.77869	1.84799
ENSG00000031698	SARS	57.3879	109.701	98.7299	149.827		ENSG00000027001	MIPEP	3.69868	5.79181	4.42555		ENSG00000027001	MIPEP	6.18823	3.0272
ENSG00000032219	ARID4A	13.7091	22.6828	13.2021	18.5395		ENSG00000027075	PRKCH	2.08399	1.49153	2.39938		ENSG00000027075	PRKCH	1.24951	1.21747
ENSG00000032389	TSSC1	9.09256	18.2212	25.3152	29.6843		ENSG00000027644	INSRR	0.0121097	0.126268	0.0118709		ENSG00000027644	INSRR	0.0739717	0.0369858
ENSG00000032444	PNPLA6	56.8614	71.0969	71.7578	84.0005		ENSG00000027697	IFNGR1	56.8516	38.7382	55.7123		ENSG00000027697	IFNGR1	27.203	30.3598
ENSG00000032742	IFT88	16.4259	14.5151	14.15	11.4982		ENSG00000027847	B4GALT7	4.97733	5.32417	4.90377		ENSG00000027847	B4GALT7	5.67679	3.0123
ENSG00000033011	ALG1	2.39151	3.98008	7.25382	11.6555		ENSG00000027869	SH2D2A	0.147543	0.326336	0.674961		ENSG00000027869	SH2D2A	0.0375527	0.0500703
ENSG00000033030	ZCCHC8	27.6667	37.3666	15.1309	10.225		ENSG00000028116	VRK2	6.05294	1.32663	5.04185		ENSG00000028116	VRK2	0.654529	3.63331
ENSG00000033050	ABCF2	30.3607	39.7214	55.1614	72.227		ENSG00000028137	TNFRSF1B	8.70968	16.8385	22.0443		ENSG00000028137	TNFRSF1B	4.40852	1.98717
ENSG00000033100	CHPF2	9.83994	23.7787	63.2165	49.1692		ENSG00000028203	VEZT	7.88632	8.15757	7.8553		ENSG00000028203	VEZT	6.81343	8.3377
ENSG00000033122	LRRC7	3.25329	3.44399	0.519904	0.824676		ENSG00000028277	POU2F2	1.87248	1.39414	2.60316		ENSG00000028277	POU2F2	0.213163	0.616959
ENSG00000033170	FUT8	25.7923	14.6746	18.6737	24.8055		ENSG00000028310	BRD9	5.44663	4.80813	4.49787		ENSG00000028310	BRD9	4.50868	4.67786
ENSG00000033178	UBA6	29.8302	57.2818	39.8917	24.0752		ENSG00000028528	SNX1	22.9211	23.212	22.1411		ENSG00000028528	SNX1	12.023	15.4391
ENSG00000033327	GAB2	45.5216	25.5999	18.7684	15.9903		ENSG00000028839	TBPL1	2.52529	3.14906	2.89609		ENSG00000028839	TBPL1	3.05143	6.02799
ENSG00000033800	PIAS1	5.693	12.1523	10.8776	16.6937		ENSG00000029153	ARNTL2	1.13229	2.85936	2.24594		ENSG00000029153	ARNTL2	2.71528	3.044
ENSG00000033867	SLC4A7	11.8717	26.47	15.1682	16.2357		ENSG00000029363	BCLAF1	16.7048	18.6908	17.2584		ENSG00000029363	BCLAF1	20.7951	19.0716
ENSG00000034053	APBA2	30.8938	29.1927	14.0294	28.0478		ENSG00000029364	SLC39A9	8.9766	10.7245	9.62273		ENSG00000029364	SLC39A9	11.1901	9.27989
ENSG00000034063	UHRF1	15.392	40.9386	13.3515	31.367		ENSG00000029534	ANK1	0.223126	0.260312	0.347719		ENSG00000029534	ANK1	0.157264	4.88102
ENSG00000034152	MAP2K3	21.3413	30.4727	62.5271	30.6891		ENSG00000029559	IBSP	1.15872	23.8609	12.2987		ENSG00000029559	IBSP	3.5695	0.244068
ENSG00000034239	EFCAB1	0.0244344	0.421951	0.10728	0.538868		ENSG00000029639	TFB1M	3.16082	4.64408	3.58541		ENSG00000029639	TFB1M	3.06856	2.18362
ENSG00000034510	TMSB10	861.395	1907.98	4185.09	1159.42		ENSG00000029725	RABEP1	24.9224	14.2463	17.9871		ENSG00000029725	RABEP1	13.0139	25.7196
ENSG00000034677	RNF19A	33.4421	47.8147	80.4605	91.7702		ENSG00000029993	HMGB3	6.21296	13.0038	9.63179		ENSG00000029993	HMGB3	14.113	5.92896
ENSG00000034693	PEX3	9.63236	15.3863	18.439	14.4168		ENSG00000030066	NUP160	4.52338	6.05613	5.71927		ENSG00000030066	NUP160	6.86924	2.35391
ENSG00000034713	GABARAPL2	69.2842	89.8165	84.0331	166.975		ENSG00000030110	BAK1	8.54524	10.959	11.169		ENSG00000030110	BAK1	8.9556	5.43022
ENSG00000034971	MYOC	0.206766	0.0139475	0.0141846	0.0427493		ENSG00000030304	MUSK	0.290963	0.0551615	0.171136		ENSG00000030304	MUSK	0	0.103678
ENSG00000035115	SH3YL1	71.5827	104.722	28.9743	23.3979		ENSG00000030419	IKZF2	2.48802	0.554923	1.89477		ENSG00000030419	IKZF2	0.828491	1.30503
ENSG00000035141	FAM136A	34.3386	71.9776	44.8383	34.8162		ENSG00000030582	GRN	30.3318	52.0144	62.051		ENSG00000030582	GRN	40.4245	12.5264
ENSG00000035403	VCL	13.0345	16.3827	37.0425	40.881		ENSG00000031003	FAM13B	11.4778	6.68279	8.09397		ENSG00000031003	FAM13B	6.69943	18.9367
ENSG00000035499	DEPDC1B	8.66267	16.8119	2.82385	13.3642		ENSG00000031081	ARHGAP31	3.15308	6.9823	6.02697		ENSG00000031081	ARHGAP31	14.0634	3.88695
ENSG00000035664	DAPK2	7.83648	3.66657	1.57848	0.574544		ENSG00000031691	CENPQ	8.48333	8.17661	7.47748		ENSG00000031691	CENPQ	12.2202	6.13278
ENSG00000035681	NSMAF	36.1351	63.6623	55.381	38.982		ENSG00000031698	SARS	34.6861	36.9092	31.3502		ENSG00000031698	SARS	34.4893	51.5107
ENSG00000035687	ADSS	17.0422	32.3051	25.8886	24.6795		ENSG00000031823	RANBP3	10.0394	8.74574	8.46693		ENSG00000031823	RANBP3	11.6379	8.05003
ENSG00000035862	TIMP2	46.2423	73.5677	134.187	210.839		ENSG00000032219	ARID4A	5.85229	6.01942	5.48087		ENSG00000032219	ARID4A	5.36603	7.33752
ENSG00000035928	RFC1	27.5701	34.9471	44.4139	92.7966		ENSG00000032389	EIPR1	5.27331	6.30659	6.14449		ENSG00000032389	EIPR1	5.06373	6.51206
ENSG00000036054	TBC1D23	16.3703	23.5964	25.1471	29.8829		ENSG00000032444	PNPLA6	14.6505	10.3523	12.9094		ENSG00000032444	PNPLA6	13.4883	12.1182
ENSG00000036257	CUL3	32.8665	58.2045	50.023	61.2634		ENSG00000032742	IFT88	7.49021	3.59315	4.59775		ENSG00000032742	IFT88	3.82053	3.84883
ENSG00000036530	CYP46A1	5.78801	6.89919	4.00939	9.47723		ENSG00000033011	ALG1	3.44607	2.91934	3.01904		ENSG00000033011	ALG1	4.96214	1.96137
ENSG00000036549	ZZZ3	21.9713	38.7691	27.483	29.9996		ENSG00000033030	ZCCHC8	2.92474	3.02268	2.52196		ENSG00000033030	ZCCHC8	3.27744	1.4957
ENSG00000036565	SLC18A1	0	0.423691	0.237733	0		ENSG00000033050	ABCF2	5.72314	4.82226	4.16061		ENSG00000033050	ABCF2	6.17666	3.64351
ENSG00000036672	USP2	16.0699	13.3792	2.92389	13.0548		ENSG00000033100	CHPF2	8.81401	24.8001	18.0437		ENSG00000033100	CHPF2	17.1391	7.31328
ENSG00000036828	CASR	0	0	0	0		ENSG00000033122	LRRC7	2.33983	0.30372	0.615785		ENSG00000033122	LRRC7	0.135202	4.05606
ENSG00000037042	TUBG2	42.1264	34.9883	23.8707	12.6224		ENSG00000033170	FUT8	21.2789	10.2775	13.0145		ENSG00000033170	FUT8	6.60327	12.6997
ENSG00000037241	RPL26L1	29.9448	53.8653	49.5277	48.7		ENSG00000033178	UBA6	6.3814	7.54973	6.65814		ENSG00000033178	UBA6	6.53527	4.68691
ENSG00000037280	FLT4	7.47514	2.47773	2.34605	8.10553		ENSG00000033327	GAB2	27.5331	11.6053	16.9382		ENSG00000033327	GAB2	13.2979	16.4488
ENSG00000037474	NSUN2	26.6989	49.8029	40.358	33.5849		ENSG00000033627	ATP6V0A1	10.4597	6.53153	8.65051		ENSG00000033627	ATP6V0A1	7.49148	28.571
ENSG00000037749	MFAP3	12.3124	22.0397	32.4043	46.2828		ENSG00000033800	PIAS1	2.71712	2.54842	3.20862		ENSG00000033800	PIAS1	2.24101	4.39447
ENSG00000037897	METTL1	8.95999	12.349	17.2286	11.195		ENSG00000033867	SLC4A7	2.44748	8.59189	5.85637		ENSG00000033867	SLC4A7	6.41079	1.62191
ENSG00000037965	HOXC8	2.36922	0.580761	0.714046	0.0265677		ENSG00000034053	APBA2	20.8363	20.8762	13.0998		ENSG00000034053	APBA2	18.2169	31.2381
ENSG00000038002	AGA	9.70495	12.6779	14.8928	15.2383		ENSG00000034152	MAP2K3	4.65368	9.07022	9.07584		ENSG00000034152	MAP2K3	4.65054	2.95906
ENSG00000038210	PI4K2B	6.28555	13.9263	10.0856	18.4735		ENSG00000034239	EFCAB1	0.276668	0.353039	1.35607		ENSG00000034239	EFCAB1	0.260003	0.357504
ENSG00000038219	BOD1L1	16.5689	21.1733	17.9671	25.9861		ENSG00000034510	TMSB10	845.248	2448.76	1785.72		ENSG00000034510	TMSB10	945.701	586.281
ENSG00000038295	TLL1	0	0	0.0643814	0		ENSG00000034533	ASTE1	3.11832	2.2041	3.05683		ENSG00000034533	ASTE1	2.9866	2.49571
ENSG00000038358	EDC4	4.53366	10.9315	11.5231	26.8219		ENSG00000034677	RNF19A	15.6708	14.1846	31.0349		ENSG00000034677	RNF19A	11.684	11.6058
ENSG00000038382	TRIO	74.3463	280.136	262.94	145.979		ENSG00000034693	PEX3	7.75619	7.45759	6.29518		ENSG00000034693	PEX3	8.6818	7.61338
ENSG00000038427	VCAN	34.3473	61.666	38.8866	77.5153		ENSG00000034713	GABARAPL2	87.4044	41.2232	48.6784		ENSG00000034713	GABARAPL2	60.2558	70.8892
ENSG00000038532	CLEC16A	8.77542	15.3481	12.6205	28.4989		ENSG00000034971	MYOC	0	0.0278961	0		ENSG00000034971	MYOC	0	0
ENSG00000038945	MSR1	5.91638	11.3407	34.4962	28.4963		ENSG00000035115	SH3YL1	6.97108	4.51545	3.56325		ENSG00000035115	SH3YL1	3.90763	4.10055
ENSG00000039068	CDH1	1.25458	0.10771	0.187783	1.50917		ENSG00000035141	FAM136A	7.24604	15.5967	10.4193		ENSG00000035141	FAM136A	14.5503	7.68272
ENSG00000039123	SKIV2L2	20.6539	36.3789	31.3926	35.4112		ENSG00000035403	VCL	5.14969	13.5954	12.787		ENSG00000035403	VCL	8.11908	2.94553
ENSG00000039139	DNAH5	0.107434	0.39668	0.223433	0.430216		ENSG00000035499	DEPDC1B	1.07118	3.46155	2.57743		ENSG00000035499	DEPDC1B	2.91226	0.165234
ENSG00000039319	ZFYVE16	55.7894	39.4169	19.9605	23.7925		ENSG00000035664	DAPK2	2.56852	0.369941	0.956437		ENSG00000035664	DAPK2	0.343039	1.03489
ENSG00000039523	FAM65A	14.308	25.9084	34.5361	28.6943		ENSG00000035681	NSMAF	4.97979	8.86145	8.30955		ENSG00000035681	NSMAF	7.29871	3.67231
ENSG00000039537	C6	0.0197905	0.0213597	0.0217227	0.0872903		ENSG00000035687	ADSS	20.2535	14.2951	17.1288		ENSG00000035687	ADSS	10.6401	20.1565
ENSG00000039560	RAI14	32.1314	32.2111	37.5659	28.678		ENSG00000035720	STAP1	0.111973	0.03538	0.21953		ENSG00000035720	STAP1	0.0284992	0
ENSG00000039600	SOX30	0.127454	0.0114634	0.0116582	0.0351353		ENSG00000035862	TIMP2	66.1031	91.8693	67.0465		ENSG00000035862	TIMP2	84.9042	37.6347
ENSG00000039650	PNKP	31.621	71.7011	51.5516	33.255		ENSG00000035928	RFC1	12.9445	9.00227	10.4993		ENSG00000035928	RFC1	11.4212	10.2677
ENSG00000039987	BEST2	0	0.190868	0.229404	0.0177276		ENSG00000036054	TBC1D23	9.68168	10.3104	9.57281		ENSG00000036054	TBC1D23	9.47339	8.68851
ENSG00000040199	PHLPP2	2.07017	5.59918	2.89139	3.69749		ENSG00000036257	CUL3	4.56374	4.85023	5.33693		ENSG00000036257	CUL3	5.98135	7.41212
ENSG00000040275	SPDL1	29.4818	60.9143	19.0785	30.0453		ENSG00000036448	MYOM2	1.39078	0.572108	0.685965		ENSG00000036448	MYOM2	0.848217	2.27972
ENSG00000040341	STAU2	21.9269	28.692	21.2432	25.2974		ENSG00000036473	OTC	0.0357474	0.101656	0.14017		ENSG00000036473	OTC	0.0818857	0.0363937
ENSG00000040608	RTN4R	0.620164	1.93877	1.3849	1.79214		ENSG00000036530	CYP46A1	2.48354	0.745073	1.15254		ENSG00000036530	CYP46A1	1.18521	7.5248
ENSG00000040633	PHF23	22.2503	29.2201	70.2845	35.1716		ENSG00000036549	AC118549.1	8.16717	5.08317	5.57271		ENSG00000036549	AC118549.1	5.72298	5.29886
ENSG00000040731	CDH10	7.54247	19.246	4.19233	1.34187		ENSG00000036565	SLC18A1	0.0157983	1.01833	0.278763		ENSG00000036565	SLC18A1	0.144756	0
ENSG00000040933	INPP4A	8.41835	17.7792	9.86874	16.825		ENSG00000036672	USP2	4.65532	1.81933	2.1083		ENSG00000036672	USP2	5.45664	7.71898
ENSG00000041353	RAB27B	0.173627	0.816503	0.435608	1.053		ENSG00000036828	CASR	0.0154364	0	0		ENSG00000036828	CASR	0	0.031431
ENSG00000041357	PSMA4	72.9445	137.445	133.225	127.535		ENSG00000037042	TUBG2	19.8551	12.4628	11.7743		ENSG00000037042	TUBG2	15.3818	32.5331
ENSG00000041515	MYO16	2.21644	0.412737	0.154194	0.318412		ENSG00000037241	RPL26L1	13.7447	19.518	18.0516		ENSG00000037241	RPL26L1	18.1938	9.99512
ENSG00000041802	LSG1	31.9598	41.8774	48.9962	56.8232		ENSG00000037280	FLT4	3.16115	1.5214	2.84572		ENSG00000037280	FLT4	2.69612	0.41916
ENSG00000041880	PARP3	13.3418	14.4198	27.0281	14.5686		ENSG00000037474	NSUN2	11.8248	12.7083	11.0417		ENSG00000037474	NSUN2	12.5068	8.32647
ENSG00000041982	TNC	36.4631	57.0818	94.7378	167.69		ENSG00000037637	FBXO42	3.67164	3.4478	3.2218		ENSG00000037637	FBXO42	4.05302	3.24801
ENSG00000041988	THAP3	12.1318	24.0336	16.0833	18.0394		ENSG00000037749	MFAP3	1.12528	3.46291	2.96748		ENSG00000037749	MFAP3	2.14199	2.57362
ENSG00000042062	FAM65C	1.36756	1.03781	12.982	0.848238		ENSG00000037757	MRI1	5.88045	5.06587	4.90596		ENSG00000037757	MRI1	4.81761	3.40281
ENSG00000042088	TDP1	7.57346	13.235	9.75016	12.273		ENSG00000037897	METTL1	2.07398	3.23935	2.63377		ENSG00000037897	METTL1	3.90502	1.24769
ENSG00000042286	AIFM2	5.23691	4.23912	6.24919	3.01976		ENSG00000037965	HOXC8	0.163503	0.495957	0.128224		ENSG00000037965	HOXC8	0.0499377	0
ENSG00000042317	SPATA7	13.8733	22.0578	14.2249	10.0218		ENSG00000038002	AGA	20.1133	10.6163	12.3145		ENSG00000038002	AGA	6.8942	7.92274
ENSG00000042429	MED17	16.819	27.6847	20.1852	14.5263		ENSG00000038210	PI4K2B	3.08857	4.54868	4.49876		ENSG00000038210	PI4K2B	2.58481	0.888252
ENSG00000042445	RETSAT	17.531	22.6579	28.3634	52.1455		ENSG00000038219	BOD1L1	5.3164	4.31217	4.1769		ENSG00000038219	BOD1L1	4.27053	6.69724
ENSG00000042493	CAPG	52.2199	75.6761	187.369	88.6236		ENSG00000038274	MAT2B	14.0613	10.6699	12.5972		ENSG00000038274	MAT2B	8.24699	18.9287
ENSG00000042753	AP2S1	88.3644	143.485	289.187	185.938		ENSG00000038295	TLL1	0.0410606	0.116765	0.144904		ENSG00000038295	TLL1	0.043893	0.242457
ENSG00000042781	USH2A	0.137156	0.128723	0.0556369	0.016439		ENSG00000038358	EDC4	6.07408	6.81059	6.06223		ENSG00000038358	EDC4	6.66271	6.05145
ENSG00000042832	TG	2.93874	5.71531	1.34013	1.53415		ENSG00000038382	TRIO	6.64661	36.1629	14.0311		ENSG00000038382	TRIO	22.1924	7.89876
ENSG00000042980	ADAM28	4.14354	5.45204	9.02371	5.57019		ENSG00000038427	VCAN	7.20549	22.3896	15.4824		ENSG00000038427	VCAN	24.2144	3.36258
ENSG00000043093	DCUN1D1	23.8758	26.9427	24.7817	28.2425		ENSG00000038532	CLEC16A	2.88711	2.80178	2.69084		ENSG00000038532	CLEC16A	3.06906	3.65792
ENSG00000043143	JADE2	6.93432	11.4784	29.1768	20.919		ENSG00000038945	MSR1	3.76385	11.1307	14.0997		ENSG00000038945	MSR1	2.30035	0.539364
ENSG00000043355	ZIC2	48.1972	51.5649	11.8405	48.4412		ENSG00000039068	CDH1	1.13003	0.88158	0.499957		ENSG00000039068	CDH1	0.366517	0.98756
ENSG00000043462	LCP2	6.72047	8.82389	20.6377	12.8365		ENSG00000039123	MTREX	7.01479	7.69978	6.96854		ENSG00000039123	MTREX	8.40358	8.45138
ENSG00000043514	TRIT1	21.4159	39.8988	19.0549	12.5338		ENSG00000039139	DNAH5	0.0787376	0.19903	0.477813		ENSG00000039139	DNAH5	0.389354	0.133602
ENSG00000043591	ADRB1	0.728389	0.714677	0.0934485	0.803181		ENSG00000039319	ZFYVE16	26.9701	7.13213	11.1639		ENSG00000039319	ZFYVE16	5.88497	11.4956
ENSG00000044090	CUL7	2.36433	6.29192	8.00242	5.48659		ENSG00000039523	RIPOR1	5.03058	6.59591	7.08213		ENSG00000039523	RIPOR1	6.12621	9.34585
ENSG00000044115	CTNNA1	255.035	255.5	362.192	467.364		ENSG00000039537	C6	0.0521388	0.0864904	0.638886		ENSG00000039537	C6	0	0.0132704
ENSG00000044446	PHKA2	20.9299	29.0809	14.6548	9.44139		ENSG00000039560	RAI14	7.81887	6.86316	8.81482		ENSG00000039560	RAI14	5.19705	2.73249
ENSG00000044459	CNTLN	3.92009	6.26635	3.37249	5.06252		ENSG00000039600	SOX30	0.0711858	0.0506084	0.0174456		ENSG00000039600	SOX30	0.0407659	0
ENSG00000044524	EPHA3	0.489919	0.46746	1.54311	0.579371		ENSG00000039650	PNKP	6.90348	6.65759	6.40157		ENSG00000039650	PNKP	7.11309	3.77194
ENSG00000044574	HSPA5	49.9763	111.564	217.993	149.778		ENSG00000039987	BEST2	0	0	0.022885		ENSG00000039987	BEST2	0.0356509	0
ENSG00000046604	DSG2	0.00783373	0.101459	5.84702	0		ENSG00000040199	PHLPP2	1.35973	1.73417	1.42987		ENSG00000040199	PHLPP2	1.85373	4.012
ENSG00000046647	GEMIN8	21.1462	26.3707	10.8241	13.4425		ENSG00000040275	SPDL1	3.58189	6.17777	4.23381		ENSG00000040275	SPDL1	5.48972	2.14586
ENSG00000046651	OFD1	39.7751	56.3511	15.5387	10.4486		ENSG00000040341	STAU2	4.30437	6.11049	5.17512		ENSG00000040341	STAU2	5.68217	14.5164
ENSG00000046653	GPM6B	479.116	381.545	313.082	764.183		ENSG00000040487	PQLC2	7.93417	6.64891	6.65053		ENSG00000040487	PQLC2	6.46208	5.0807
ENSG00000046889	PREX2	13.4998	11.7867	5.42729	19.0219		ENSG00000040531	CTNS	10.3437	5.78992	8.09045		ENSG00000040531	CTNS	7.24566	3.75701
ENSG00000047188	YTHDC2	15.0344	24.3862	13.6661	17.0952		ENSG00000040608	RTN4R	0.074	0.754064	0.435246		ENSG00000040608	RTN4R	0.663915	8.4755
ENSG00000047230	CTPS2	9.1237	12.0048	8.11196	14.4459		ENSG00000040633	PHF23	9.34452	11.7823	9.07325		ENSG00000040633	PHF23	16.3378	10.0332
ENSG00000047249	ATP6V1H	24.4197	35.1616	55.219	44.8266		ENSG00000040731	CDH10	1.75526	4.17557	2.58097		ENSG00000040731	CDH10	13.7117	10.2408
ENSG00000047315	POLR2B	13.632	36.0544	42.4592	69.0004		ENSG00000040933	INPP4A	2.71219	3.82308	3.95823		ENSG00000040933	INPP4A	5.26493	10.5156
ENSG00000047346	FAM214A	20.918	26.9876	20.7998	18.3755		ENSG00000041353	RAB27B	0.10805	1.06361	0.594781		ENSG00000041353	RAB27B	0.304625	4.29014
ENSG00000047365	ARAP2	36.375	41.1454	16.3666	50.0559		ENSG00000041357	PSMA4	14.2862	20.2461	17.2244		ENSG00000041357	PSMA4	16.794	12.0005
ENSG00000047410	TPR	49.2123	95.8496	51.5	71.211		ENSG00000041515	MYO16	0.368925	1.51329	0.723303		ENSG00000041515	MYO16	2.25869	1.16093
ENSG00000047457	CP	0.931812	1.15198	29.1959	2.11103		ENSG00000041802	LSG1	11.4748	14.839	10.8589		ENSG00000041802	LSG1	12.5307	6.09564
ENSG00000047617	ANO2	0.868462	0.285273	0.64241	0.437182		ENSG00000041880	PARP3	8.6075	6.63932	7.63124		ENSG00000041880	PARP3	8.16709	6.52938
ENSG00000047621	C12orf4	19.0718	24.0434	22.1066	25.2161		ENSG00000041982	TNC	12.321	99.0666	81.5676		ENSG00000041982	TNC	84.0141	3.05435
ENSG00000047634	SCML1	10.6935	15.3679	10.4109	9.51954		ENSG00000041988	THAP3	3.95932	3.14915	3.36078		ENSG00000041988	THAP3	3.79924	2.99615
ENSG00000047644	WWC3	18.6106	19.0741	14.7202	14.9477		ENSG00000042062	RIPOR3	0.58595	0.769806	1.24957		ENSG00000042062	RIPOR3	0.541599	0.38723
ENSG00000047648	ARHGAP6	10.0316	16.4951	8.37892	4.67146		ENSG00000042088	TDP1	1.53759	2.95262	2.72282		ENSG00000042088	TDP1	2.492	1.94916
ENSG00000047662	FAM184B	0.523315	0.463321	0.376955	1.79426		ENSG00000042286	AIFM2	1.84051	3.8998	3.37261		ENSG00000042286	AIFM2	1.21245	1.6411
ENSG00000047849	MAP4	318.2	106.065	142.243	182.783		ENSG00000042304	C2orf83	0.0354398	0.0167969	0.034741		ENSG00000042304	C2orf83	0.0135302	0.0360805
ENSG00000047932	GOPC	14.0493	17.9378	14.1162	11.2073		ENSG00000042317	SPATA7	2.22924	2.83738	2.51132		ENSG00000042317	SPATA7	1.79824	2.43427
ENSG00000047936	ROS1	0	0.0169294	0	0.0807157		ENSG00000042429	MED17	0.457429	0.542884	0.477575		ENSG00000042429	MED17	0.440142	0.268818
ENSG00000048028	USP28	10.5388	19.8303	9.51543	6.95213		ENSG00000042445	RETSAT	22.7961	12.6611	18.098		ENSG00000042445	RETSAT	19.6437	15.5925
ENSG00000048052	HDAC9	25.4419	43.2913	28.636	12.0964		ENSG00000042493	CAPG	34.4755	45.2126	69.4729		ENSG00000042493	CAPG	17.6036	8.15352
ENSG00000048140	TSPAN17	14.3214	33.4972	22.2659	22.4981		ENSG00000042753	AP2S1	40.456	58.5196	55.3653		ENSG00000042753	AP2S1	70.3064	39.1206
ENSG00000048162	NOP16	22.1856	41.1176	32.304	22.9729		ENSG00000042781	USH2A	0.0120494	0.00285546	0.0295297		ENSG00000042781	USH2A	0.0138007	0.052136
ENSG00000048342	CC2D2A	10.4422	14.6367	12.8691	14.3965		ENSG00000042813	ZPBP	0	0.0221544	0		ENSG00000042813	ZPBP	0	0.0237943
ENSG00000048392	RRM2B	33.3863	46.9945	51.5727	57.9181		ENSG00000042832	TG	0.072137	0.0736396	0.0870336		ENSG00000042832	TG	0.144058	0.0395452
ENSG00000048405	ZNF800	9.63493	15.8992	16.1256	15.7754		ENSG00000042980	ADAM28	3.78516	2.93052	4.90853		ENSG00000042980	ADAM28	0.554837	1.02897
ENSG00000048471	SNX29	6.68421	5.9868	7.83358	19.6932		ENSG00000043039	BARX2	0.0506324	0.159984	0.711422		ENSG00000043039	BARX2	0.0128869	0.103095
ENSG00000048540	LMO3	106.329	126.77	57.2766	170.432		ENSG00000043093	DCUN1D1	7.43138	6.50136	5.89555		ENSG00000043093	DCUN1D1	5.30984	7.97691
ENSG00000048544	MRPS10	9.30246	17.9752	19.5764	16.2424		ENSG00000043143	JADE2	7.31101	4.95014	5.4196		ENSG00000043143	JADE2	1.23204	9.04771
ENSG00000048649	RSF1	21.764	28.5152	25.1955	22.2912		ENSG00000043355	ZIC2	3.67643	0.672221	1.71965		ENSG00000043355	ZIC2	6.28407	3.32491
ENSG00000048707	VPS13D	18.6494	29.2201	12.6707	70.4767		ENSG00000043462	LCP2	3.08687	5.69858	8.57648		ENSG00000043462	LCP2	2.44165	1.10254
ENSG00000048828	FAM120A	22.5317	33.4138	34.3325	47.1958		ENSG00000043514	TRIT1	3.10134	3.37898	2.66944		ENSG00000043514	TRIT1	2.05039	1.80973
ENSG00000048991	R3HDM1	26.7134	46.0427	17.9846	26.195		ENSG00000043591	ADRB1	1.16918	0.656757	0.976329		ENSG00000043591	ADRB1	0.446368	10.2058
ENSG00000049089	COL9A2	63.3803	40.6481	62.7933	40.3946		ENSG00000044012	GUCA2B	0	0	0		ENSG00000044012	GUCA2B	0	0
ENSG00000049130	KITLG	12.1146	15.2299	7.66929	12.9364		ENSG00000044090	CUL7	3.19394	5.45172	4.90626		ENSG00000044090	CUL7	5.81616	3.73217
ENSG00000049167	ERCC8	6.27577	7.67913	6.62817	10.2596		ENSG00000044115	CTNNA1	69.6276	56.0407	71.9305		ENSG00000044115	CTNNA1	50.8091	36.7643
ENSG00000049192	ADAMTS6	7.39318	9.22523	1.623	4.47063		ENSG00000044446	PHKA2	3.79701	1.96499	2.62227		ENSG00000044446	PHKA2	2.42909	1.97113
ENSG00000049239	H6PD	7.68134	13.9213	20.59	17.839		ENSG00000044459	CNTLN	1.04404	2.07458	1.55981		ENSG00000044459	CNTLN	0.912289	0.511564
ENSG00000049245	VAMP3	67.9674	59.3597	112.658	120.353		ENSG00000044524	EPHA3	0.703421	1.92138	1.49705		ENSG00000044524	EPHA3	1.16608	1.41343
ENSG00000049246	PER3	14.5874	21.9361	7.99359	27.1438		ENSG00000044574	HSPA5	89.3379	185.131	162.029		ENSG00000044574	HSPA5	155.813	62.0997
ENSG00000049247	UTS2	0.72659	0.0340958	2.42726	0.940535		ENSG00000046604	DSG2	0.0898132	0.255405	0.430429		ENSG00000046604	DSG2	2.32402	0.0812772
ENSG00000049249	TNFRSF9	0	0	4.31858	0.0303387		ENSG00000046647	GEMIN8	9.27592	8.91354	8.86821		ENSG00000046647	GEMIN8	8.44477	7.47187
ENSG00000049319	SRD5A2	0	0.0998977	0	0		ENSG00000046651	OFD1	10.8208	5.038	4.82368		ENSG00000046651	OFD1	6.04624	3.95179
ENSG00000049323	LTBP1	15.2929	20.8895	42.8944	42.9426		ENSG00000046653	GPM6B	318.806	175.497	203.738		ENSG00000046653	GPM6B	206.467	268.885
ENSG00000049449	RCN1	44.6942	82.207	142.552	73.2636		ENSG00000046774	MAGEC2	0	0	0.0304137		ENSG00000046774	MAGEC2	0	0
ENSG00000049540	ELN	45.9517	67.8579	27.6044	97.9378		ENSG00000046889	PREX2	8.07363	4.92887	5.23278		ENSG00000046889	PREX2	6.771	8.87674
ENSG00000049541	RFC2	30.8607	57.1308	45.8903	49.8533		ENSG00000047056	WDR37	4.43725	5.2113	5.64158		ENSG00000047056	WDR37	2.80639	11.7496
ENSG00000049656	CLPTM1L	49.2714	91.6626	96.209	110.92		ENSG00000047188	YTHDC2	4.38614	5.24041	4.27727		ENSG00000047188	YTHDC2	4.21687	4.64568
ENSG00000049759	NEDD4L	20.7128	34.1781	27.106	21.9703		ENSG00000047230	CTPS2	5.59419	4.62268	4.14314		ENSG00000047230	CTPS2	5.71815	2.5452
ENSG00000049768	FOXP3	0.215923	0.304749	0.820398	0.0732596		ENSG00000047249	ATP6V1H	9.23539	9.69764	11.4326		ENSG00000047249	ATP6V1H	9.05331	25.7978
ENSG00000049769	PPP1R3F	10.8349	8.19184	9.63039	7.24833		ENSG00000047315	POLR2B	12.6872	17.7021	14.6946		ENSG00000047315	POLR2B	16.2496	15.5276
ENSG00000049860	HEXB	23.3501	35.5438	89.34	93.1562		ENSG00000047346	FAM214A	5.35914	3.13257	3.64603		ENSG00000047346	FAM214A	3.73223	4.49019
ENSG00000049883	PTCD2	2.96085	3.94753	5.56523	4.63057		ENSG00000047365	ARAP2	17.9877	4.46646	8.93102		ENSG00000047365	ARAP2	8.86169	10.51
ENSG00000050030	KIAA2022	0.500375	0.344103	0.155534	1.11816		ENSG00000047410	TPR	10.0235	11.7345	11.0173		ENSG00000047410	TPR	11.3199	7.88267
ENSG00000050130	JKAMP	23.7116	37.1782	46.8381	53.0093		ENSG00000047457	CP	2.86167	15.6979	34.1444		ENSG00000047457	CP	0.627072	0.163771
ENSG00000050165	DKK3	57.0185	74.6986	114.597	112.331		ENSG00000047578	KIAA0556	4.18587	3.56088	3.2183		ENSG00000047578	KIAA0556	4.16512	2.54535
ENSG00000050327	ARHGEF5	0.136047	0	0.970644	0.246456		ENSG00000047579	DTNBP1	7.18509	6.1969	6.84502		ENSG00000047579	DTNBP1	5.06897	8.15981
ENSG00000050344	NFE2L3	8.75099	18.7914	83.9327	3.67602		ENSG00000047597	XK	0.50992	0.12365	0.453367		ENSG00000047597	XK	0.488956	4.37042
ENSG00000050393	MCUR1	25.2562	26.8348	24.0833	24.1534		ENSG00000047617	ANO2	0.345644	0.102973	0.212978		ENSG00000047617	ANO2	0.346866	0.110595
ENSG00000050405	LIMA1	25.3622	58.0489	49.8355	80.5895		ENSG00000047621	C12orf4	4.62755	6.31894	6.58378		ENSG00000047621	C12orf4	6.17868	5.43699
ENSG00000050426	LETMD1	39.7328	40.7275	24.1466	21.4896		ENSG00000047634	SCML1	4.20275	2.49256	3.59114		ENSG00000047634	SCML1	4.38456	2.5169
ENSG00000050438	SLC4A8	9.23304	14.4722	10.5971	68.1838		ENSG00000047644	WWC3	9.59481	7.42419	7.49898		ENSG00000047644	WWC3	5.12503	4.50843
ENSG00000050555	LAMC3	2.40437	1.15968	2.57145	9.43962		ENSG00000047648	ARHGAP6	1.4258	4.50015	3.29455		ENSG00000047648	ARHGAP6	1.74667	0.598176
ENSG00000050628	PTGER3	0.0467386	0.264835	1.09017	0.141729		ENSG00000047662	FAM184B	0.764914	1.22024	0.667534		ENSG00000047662	FAM184B	5.30637	0.512831
ENSG00000050730	TNIP3	0.0188796	0	0.476627	0		ENSG00000047849	MAP4	51.871	26.5948	43.7122		ENSG00000047849	MAP4	34.2628	45.0945
ENSG00000050748	MAPK9	19.921	28.6126	22.059	31.9737		ENSG00000047932	GOPC	15.6564	14.0059	12.587		ENSG00000047932	GOPC	16.8465	16.1569
ENSG00000050767	COL23A1	0.908382	1.96082	10.6745	2.06223		ENSG00000047936	ROS1	0.00786297	0.0223602	0		ENSG00000047936	ROS1	0	0.480307
ENSG00000050820	BCAR1	24.7698	30.749	35.0351	40.7581		ENSG00000048028	USP28	4.14762	3.9623	3.29291		ENSG00000048028	USP28	4.06591	2.93603
ENSG00000051009	FAM160A2	12.7444	21.683	13.6533	5.09203		ENSG00000048052	HDAC9	2.03739	1.20748	1.35667		ENSG00000048052	HDAC9	2.40218	2.32836
ENSG00000051108	HERPUD1	29.875	55.8234	114.431	87.0646		ENSG00000048140	TSPAN17	5.37761	10.8013	8.29056		ENSG00000048140	TSPAN17	9.07146	7.12693
ENSG00000051128	HOMER3	28.0895	30.7607	43.9509	21.5029		ENSG00000048162	NOP16	3.25908	4.62376	4.52777		ENSG00000048162	NOP16	5.91637	2.70274
ENSG00000051180	RAD51	3.01863	4.58155	3.36512	4.16074		ENSG00000048342	CC2D2A	2.92371	2.91769	3.71792		ENSG00000048342	CC2D2A	5.37022	2.01745
ENSG00000051341	POLQ	3.83586	10.14	1.85674	2.74976		ENSG00000048392	RRM2B	12.7596	16.2638	16.5682		ENSG00000048392	RRM2B	12.6587	14.7019
ENSG00000051382	PIK3CB	9.48234	9.75922	10.818	29.4856		ENSG00000048405	ZNF800	3.3269	5.26612	3.98255		ENSG00000048405	ZNF800	5.82148	2.54028
ENSG00000051523	CYBA	74.623	73.6144	232.708	86.7375		ENSG00000048462	TNFRSF17	0	0.0523739	0.0541624		ENSG00000048462	TNFRSF17	0	0.281253
ENSG00000051596	THOC3	28.3726	71.4774	36.2304	51.7302		ENSG00000048471	SNX29	5.18316	2.59652	4.03584		ENSG00000048471	SNX29	2.87222	4.51985
ENSG00000051620	HEBP2	16.6418	23.2556	21.1612	15.8298		ENSG00000048540	LMO3	8.64488	5.12661	4.46427		ENSG00000048540	LMO3	3.29814	30.2621
ENSG00000051825	MPHOSPH9	15.192	23.1258	6.40079	16.7149		ENSG00000048544	MRPS10	16.5993	17.3997	15.2962		ENSG00000048544	MRPS10	19.3359	18.33
ENSG00000052126	PLEKHA5	4.61559	7.27485	8.54786	4.65231		ENSG00000048545	GUCA1A	0.105547	0.500248	0.413865		ENSG00000048545	GUCA1A	0.0402958	1.45065
ENSG00000052723	SIKE1	46.9724	84.992	46.2643	66.9494		ENSG00000048649	RSF1	4.86245	5.37923	4.52036		ENSG00000048649	RSF1	5.16611	5.61359
ENSG00000052749	RRP12	3.66606	6.74022	9.52049	12.4463		ENSG00000048707	VPS13D	5.15457	3.04781	4.36774		ENSG00000048707	VPS13D	3.89721	8.28497
ENSG00000052795	FNIP2	17.19	36.5987	18.7239	20.3239		ENSG00000048740	CELF2	6.52151	17.1	13.685		ENSG00000048740	CELF2	8.49833	22.6851
ENSG00000052802	MSMO1	95.1293	64.941	37.6456	58.2687		ENSG00000048828	FAM120A	15.5801	23.2785	21.3417		ENSG00000048828	FAM120A	21.1606	13.1555
ENSG00000052841	TTC17	51.0652	76.5679	44.8816	28.6024		ENSG00000048991	R3HDM1	4.24689	5.78274	5.17519		ENSG00000048991	R3HDM1	4.57449	15.6385
ENSG00000053108	FSTL4	0.0156403	0.202566	0	0.27594		ENSG00000049089	COL9A2	41.4251	17.301	18.2795		ENSG00000049089	COL9A2	7.13588	23.7565
ENSG00000053254	FOXN3	29.1687	29.2598	17.0472	87.2494		ENSG00000049130	KITLG	4.31057	3.39717	6.37252		ENSG00000049130	KITLG	24.5219	7.1047
ENSG00000053328	METTL24	0.0285584	0.123291	1.00309	0.0629816		ENSG00000049167	ERCC8	2.06359	2.6762	2.25631		ENSG00000049167	ERCC8	3.28986	1.29286
ENSG00000053371	AKR7A2	24.2431	24.3758	37.0281	46.2143		ENSG00000049192	ADAMTS6	0.785934	1.0799	0.678551		ENSG00000049192	ADAMTS6	2.05358	0.1982
ENSG00000053372	MRTO4	72.6628	94.9586	69.1769	48.4811		ENSG00000049239	H6PD	7.45552	12.8654	11.8496		ENSG00000049239	H6PD	6.9932	3.42745
ENSG00000053438	NNAT	0.454106	3.40745	0.332295	1.52605		ENSG00000049245	VAMP3	94.3582	56.0718	77.7543		ENSG00000049245	VAMP3	41.2191	39.1684
ENSG00000053524	MCF2L2	1.06133	4.11147	1.5394	1.33749		ENSG00000049246	PER3	6.68893	3.88962	3.4617		ENSG00000049246	PER3	4.21054	7.87365
ENSG00000053702	NRIP2	8.63028	3.38102	3.18799	2.44774		ENSG00000049247	UTS2	0.827759	1.40582	1.58907		ENSG00000049247	UTS2	0.237016	0.140454
ENSG00000053747	LAMA3	0.667242	1.57533	0.119013	1.29677		ENSG00000049249	TNFRSF9	0	0.0369951	0.0286939		ENSG00000049249	TNFRSF9	0.0372502	0
ENSG00000053770	AP5M1	31.7715	41.4869	36.4621	47.2263		ENSG00000049283	EPN3	0.172992	0.0504558	0.195671		ENSG00000049283	EPN3	0.0304822	0.63674
ENSG00000053900	ANAPC4	29.2727	38.621	18.2975	28.6792		ENSG00000049323	LTBP1	6.87755	11.3848	8.64225		ENSG00000049323	LTBP1	7.70336	2.81448
ENSG00000053918	KCNQ1	1.99669	1.39033	4.68962	3.3144		ENSG00000049449	RCN1	9.39455	18.3991	12.8231		ENSG00000049449	RCN1	20.1175	3.37646
ENSG00000054118	THRAP3	56.6895	90.1491	69.503	75.5129		ENSG00000049540	ELN	8.54528	13.5152	15.791		ENSG00000049540	ELN	33.4532	2.78777
ENSG00000054219	LY75	0.727855	1.77908	4.95016	1.03078		ENSG00000049541	RFC2	12.9075	23.2786	18.7056		ENSG00000049541	RFC2	26.7296	9.47163
ENSG00000054267	ARID4B	26.4031	48.2026	24.0732	26.1672		ENSG00000049618	ARID1B	1.61352	1.57797	1.41093		ENSG00000049618	ARID1B	1.46111	1.62721
ENSG00000054277	OPN3	0.67263	0.871158	2.67634	2.03967		ENSG00000049656	CLPTM1L	9.7881	13.011	11.8207		ENSG00000049656	CLPTM1L	11.5452	6.91512
ENSG00000054282	SDCCAG8	31.4378	52.6501	33.3595	29.6277		ENSG00000049759	NEDD4L	1.43325	2.54947	2.00862		ENSG00000049759	NEDD4L	1.4997	5.60608
ENSG00000054356	PTPRN	0.388149	1.80138	2.40715	3.03883		ENSG00000049768	FOXP3	0.420056	0.132725	0.160134		ENSG00000049768	FOXP3	0.14255	0.166308
ENSG00000054523	KIF1B	63.5836	83.7361	34.4973	95.7546		ENSG00000049769	PPP1R3F	7.8158	4.20949	6.06552		ENSG00000049769	PPP1R3F	2.59962	15.6731
ENSG00000054598	FOXC1	4.63397	5.4083	4.595	7.30093		ENSG00000049860	HEXB	8.55804	22.4185	17.8542		ENSG00000049860	HEXB	12.0266	6.85106
ENSG00000054611	TBC1D22A	5.81087	5.87965	14.6409	13.1791		ENSG00000049883	PTCD2	1.30018	1.37746	1.26955		ENSG00000049883	PTCD2	1.41323	1.62996
ENSG00000054654	SYNE2	12.2667	13.9518	7.47118	28.3335		ENSG00000050030	NEXMIF	0.130111	0.715336	0.290804		ENSG00000050030	NEXMIF	0.0198695	2.08232
ENSG00000054690	PLEKHH1	73.3992	22.6147	8.14071	17.8013		ENSG00000050130	JKAMP	15.379	15.8028	16.8158		ENSG00000050130	JKAMP	12.7728	11.9126
ENSG00000054793	ATP9A	14.0232	12.0824	10.4623	35.5046		ENSG00000050165	DKK3	44.2743	80.1978	86.3239		ENSG00000050165	DKK3	41.8053	128.238
ENSG00000054796	SPO11	0	0	0	0		ENSG00000050327	ARHGEF5	0.297285	0.201286	0.457951		ENSG00000050327	ARHGEF5	0.0648555	0.14052
ENSG00000054803	CBLN4	0.0716226	0.386509	0	5.85417		ENSG00000050344	NFE2L3	3.82347	9.61889	5.88577		ENSG00000050344	NFE2L3	2.78623	1.33206
ENSG00000054938	CHRDL2	0.0199951	0	0.219473	0.264579		ENSG00000050393	MCUR1	6.80231	8.85512	7.32802		ENSG00000050393	MCUR1	10.8785	8.1193
ENSG00000054965	FAM168A	43.1168	43.2575	30.0158	57.3986		ENSG00000050405	LIMA1	12.9958	35.9833	20.5903		ENSG00000050405	LIMA1	26.7676	4.73877
ENSG00000054967	RELT	2.62385	4.31221	5.61605	2.41983		ENSG00000050426	LETMD1	8.10034	6.82418	6.74602		ENSG00000050426	LETMD1	4.76197	9.86278
ENSG00000054983	GALC	22.4506	34.041	31.0869	57.4267		ENSG00000050438	SLC4A8	3.19508	4.82956	3.51265		ENSG00000050438	SLC4A8	3.72765	6.58613
ENSG00000055044	NOP58	72.2974	162.651	88.07	59.8562		ENSG00000050555	LAMC3	4.26235	2.78351	6.9293		ENSG00000050555	LAMC3	7.49665	1.4161
ENSG00000055118	KCNH2	10.7851	14.7336	5.43375	15.2444		ENSG00000050628	PTGER3	0.0255968	0.0181976	0.0313652		ENSG00000050628	PTGER3	0	0.3062
ENSG00000055130	CUL1	22.3229	31.7788	37.9404	43.1935		ENSG00000050730	TNIP3	0	0	0.0482115		ENSG00000050730	TNIP3	0	0.450632
ENSG00000055147	FAM114A2	15.7709	28.498	23.5005	24.8997		ENSG00000050748	MAPK9	6.91179	6.16598	6.75523		ENSG00000050748	MAPK9	4.80352	27.2059
ENSG00000055163	CYFIP2	15.9574	22.3104	12.213	34.0093		ENSG00000050767	COL23A1	2.00109	0.326509	0.305501		ENSG00000050767	COL23A1	9.31801	1.01864
ENSG00000055208	TAB2	22.9197	25.725	32.9822	45.9029		ENSG00000050820	BCAR1	13.4675	7.5856	6.94077		ENSG00000050820	BCAR1	7.40023	7.06448
ENSG00000055211	GINM1	33.4128	38.6816	50.9133	42.8881		ENSG00000051009	FAM160A2	5.86934	6.47852	5.1399		ENSG00000051009	FAM160A2	7.3498	5.23183
ENSG00000055332	EIF2AK2	26.6261	45.9	37.0691	56.4635		ENSG00000051108	HERPUD1	18.7531	13.9598	17.0208		ENSG00000051108	HERPUD1	13.0656	17.7624
ENSG00000055609	KMT2C	20.3493	29.0151	14.6035	28.7409		ENSG00000051128	HOMER3	13.1233	8.55552	11.3604		ENSG00000051128	HOMER3	9.35881	5.64193
ENSG00000055732	MCOLN3	1.33498	8.20698	0.527514	1.82535		ENSG00000051180	RAD51	0	0.0768929	0.0795188		ENSG00000051180	RAD51	0.0619385	0
ENSG00000055813	CCDC85A	0.0815872	0.0146761	0.0373137	0.134947		ENSG00000051341	POLQ	0.394286	1.24583	0.818118		ENSG00000051341	POLQ	1.2494	0.0669024
ENSG00000055917	PUM2	46.6563	97.9639	47.955	72.0582		ENSG00000051382	PIK3CB	4.79221	4.38595	5.08342		ENSG00000051382	PIK3CB	4.987	13.8114
ENSG00000055950	MRPL43	40.1981	27.4097	32.3007	20.5728		ENSG00000051523	CYBA	34.7039	32.6172	59.9764		ENSG00000051523	CYBA	21.4826	5.84484
ENSG00000055955	ITIH4	0.273987	0.314194	0.0751844	0		ENSG00000051596	THOC3	3.55996	5.51116	4.19123		ENSG00000051596	THOC3	6.81608	10.2537
ENSG00000055957	ITIH1	0.270734	0	0.0849047	0.0852951		ENSG00000051620	HEBP2	2.69013	3.73171	3.57849		ENSG00000051620	HEBP2	3.95329	1.34813
ENSG00000056050	C4orf27	29.8308	45.4148	38.9933	33.6837		ENSG00000051825	MPHOSPH9	1.82845	2.76177	2.38007		ENSG00000051825	MPHOSPH9	2.27042	1.74554
ENSG00000056097	ZFR	68.4187	93.6686	76.2371	99.7522		ENSG00000052126	PLEKHA5	2.3955	1.76249	3.85271		ENSG00000052126	PLEKHA5	0.702347	3.05477
ENSG00000056277	ZNF280C	3.06646	4.57504	2.0699	1.52792		ENSG00000052344	PRSS8	0	0.0194531	0.040235		ENSG00000052344	PRSS8	0.0156698	0.0417862
ENSG00000056487	PHF21B	26.8602	38.235	8.67887	9.35987		ENSG00000052723	SIKE1	6.80178	10.6001	7.73615		ENSG00000052723	SIKE1	11.8676	7.4369
ENSG00000056558	TRAF1	4.73968	3.99706	22.028	1.58601		ENSG00000052749	RRP12	1.54266	2.53329	2.38551		ENSG00000052749	RRP12	2.30605	3.54663
ENSG00000056586	RC3H2	15.8672	22.7535	21.1257	32.905		ENSG00000052795	FNIP2	8.67347	3.67983	5.07585		ENSG00000052795	FNIP2	4.90844	7.37785
ENSG00000056661	PCGF2	20.5546	24.584	21.4823	26.6845		ENSG00000052802	MSMO1	20.6332	20.834	26.487		ENSG00000052802	MSMO1	33.6785	43.4042
ENSG00000056736	IL17RB	11.8791	16.2052	5.92817	5.74219		ENSG00000052841	TTC17	6.4213	7.12984	5.83319		ENSG00000052841	TTC17	6.8885	3.72849
ENSG00000056972	TRAF3IP2	18.9938	24.2465	36.3055	11.1824		ENSG00000052850	ALX4	0.053677	0.101762	0.273617		ENSG00000052850	ALX4	0.262308	0.0874359
ENSG00000056998	GYG2	11.43	3.22619	0.546836	7.32991		ENSG00000053108	FSTL4	0.0275192	0.0173905	0.134883		ENSG00000053108	FSTL4	0.0490293	2.81101
ENSG00000057019	DCBLD2	15.6702	29.393	279.599	28.7131		ENSG00000053254	FOXN3	4.71418	5.17449	5.38413		ENSG00000053254	FOXN3	3.77483	5.33521
ENSG00000057252	SOAT1	10.9289	18.9179	21.0748	23.0046		ENSG00000053328	METTL24	0.487486	0.297061	0.887482		ENSG00000053328	METTL24	0.159525	1.4889
ENSG00000057294	PKP2	0.189988	0.0341755	0.156403	0.0174581		ENSG00000053371	AKR7A2	23.3074	24.3619	24.1738		ENSG00000053371	AKR7A2	25.7415	19.3855
ENSG00000057468	MSH4	1.03618	0.796261	0.482236	0.374766		ENSG00000053372	MRTO4	12.5863	16.537	14.1835		ENSG00000053372	MRTO4	20.5579	14.6412
ENSG00000057593	F7	0	0.0402203	0.0204519	0		ENSG00000053438	NNAT	7.049	9.40732	11.0924		ENSG00000053438	NNAT	18.3424	48.2521
ENSG00000057608	GDI2	55.7406	62.8602	108.856	116.874		ENSG00000053501	USE1	8.13117	7.97259	6.4265		ENSG00000053501	USE1	9.8756	9.88207
ENSG00000057657	PRDM1	3.06346	5.01467	14.8513	2.96985		ENSG00000053524	MCF2L2	0.735804	0.464036	0.641807		ENSG00000053524	MCF2L2	0.075675	4.43654
ENSG00000057663	ATG5	10.1565	11.0874	13.9119	15.0141		ENSG00000053702	NRIP2	11.8122	2.02631	3.60772		ENSG00000053702	NRIP2	1.34616	7.11223
ENSG00000057704	TMCC3	7.1377	5.64314	5.69692	12.3031		ENSG00000053747	LAMA3	0.126253	0.0718062	0.185646		ENSG00000053747	LAMA3	0.0867616	0.432737
ENSG00000057935	MTA3	17.0854	25.6326	21.5736	23.9216		ENSG00000053770	AP5M1	4.63026	4.77992	4.32526		ENSG00000053770	AP5M1	4.84906	7.53655
ENSG00000058056	USP13	10.2521	13.9577	7.98204	15.4485		ENSG00000053900	ANAPC4	7.2042	6.6258	5.57539		ENSG00000053900	ANAPC4	5.46307	4.13716
ENSG00000058063	ATP11B	10.2545	25.0355	45.2133	24.7082		ENSG00000053918	KCNQ1	3.44487	2.59391	5.03819		ENSG00000053918	KCNQ1	1.41064	0.523244
ENSG00000058085	LAMC2	0.0926113	0.144379	2.33802	0.249628		ENSG00000054116	TRAPPC3	13.3106	17.6475	17.6665		ENSG00000054116	TRAPPC3	15.4189	12.8915
ENSG00000058091	CDK14	27.8781	42.6914	54.9189	76.3487		ENSG00000054118	THRAP3	24.7686	36.0399	32.0285		ENSG00000054118	THRAP3	28.8016	24.0346
ENSG00000058262	SEC61A1	88.546	137.843	279.907	231.153		ENSG00000054148	PHPT1	57.2114	64.6564	56.2337		ENSG00000054148	PHPT1	69.7545	31.5221
ENSG00000058272	PPP1R12A	31.809	62.7155	40.3577	41.5614		ENSG00000054179	ENTPD2	7.34314	6.67155	3.3117		ENSG00000054179	ENTPD2	5.51735	2.7945
ENSG00000058335	RASGRF1	3.94272	1.02565	0.321801	1.13706		ENSG00000054219	LY75	0.449349	0.725436	0.736444		ENSG00000054219	LY75	0.117942	0.1787
ENSG00000058404	CAMK2B	18.8643	45.4001	7.91223	32.0601		ENSG00000054267	ARID4B	8.54079	5.80622	6.26699		ENSG00000054267	ARID4B	5.92932	6.91754
ENSG00000058453	CROCC	25.7197	35.9938	18.0832	28.3097		ENSG00000054277	OPN3	0.398955	0.772106	0.765883		ENSG00000054277	OPN3	0.41886	1.54005
ENSG00000058668	ATP2B4	19.257	31.1049	31.5238	36.5118		ENSG00000054282	SDCCAG8	9.20421	6.87641	7.30466		ENSG00000054282	SDCCAG8	5.54792	5.06935
ENSG00000058673	ZC3H11A	71.9122	130.089	56.7142	43.5212		ENSG00000054356	PTPRN	0.186937	2.23272	1.10684		ENSG00000054356	PTPRN	0.405375	23.3328
ENSG00000058729	RIOK2	13.4485	20.0115	22.4569	27.2034		ENSG00000054392	HHAT	0.716218	0.599559	0.957405		ENSG00000054392	HHAT	0.980113	1.02273
ENSG00000058804	NDC1	7.43784	14.3527	9.02975	20.9034		ENSG00000054523	KIF1B	22.9133	11.4927	14.8992		ENSG00000054523	KIF1B	21.3659	34.7021
ENSG00000058866	DGKG	9.14831	11.9065	7.0178	22.5348		ENSG00000054598	FOXC1	5.94743	3.02763	5.13611		ENSG00000054598	FOXC1	3.97657	1.63388
ENSG00000059122	FLYWCH1	18.0351	13.6509	15.5615	28.9113		ENSG00000054611	TBC1D22A	5.91565	4.66008	5.8332		ENSG00000054611	TBC1D22A	3.10596	4.94587
ENSG00000059145	UNKL	6.87602	12.734	11.549	12.7046		ENSG00000054654	SYNE2	1.31324	3.85769	3.08616		ENSG00000054654	SYNE2	2.52714	1.08241
ENSG00000059377	TBXAS1	4.19446	2.51262	9.8468	13.278		ENSG00000054690	PLEKHH1	74.3519	6.16557	22.9574		ENSG00000054690	PLEKHH1	1.60026	27.6913
ENSG00000059378	PARP12	17.2381	23.8326	18.2247	14.7867		ENSG00000054793	ATP9A	31.9367	14.862	18.9954		ENSG00000054793	ATP9A	19.0207	52.5215
ENSG00000059573	ALDH18A1	17.0589	25.8466	32.6695	24.109		ENSG00000054796	SPO11	0	0	0		ENSG00000054796	SPO11	0	0
ENSG00000059588	TARBP1	38.7349	75.5976	19.9476	19.813		ENSG00000054803	CBLN4	0.531104	0.193631	0.580706		ENSG00000054803	CBLN4	0.655086	11.3964
ENSG00000059691	PET112	12.1417	13.4745	10.4188	17.4445		ENSG00000054938	CHRDL2	0.157631	0.803133	0.927137		ENSG00000054938	CHRDL2	0.421261	0.0401201
ENSG00000059728	MXD1	4.1437	9.18882	11.7147	17.7584		ENSG00000054965	FAM168A	26.5272	34.4553	32.7682		ENSG00000054965	FAM168A	57.6735	46.3509
ENSG00000059758	CDK17	48.751	65.3876	61.7711	68.1093		ENSG00000054967	RELT	2.50135	2.33401	3.40027		ENSG00000054967	RELT	1.46975	1.57171
ENSG00000059769	DNAJC25	4.45058	7.18527	6.87434	4.94836		ENSG00000054983	GALC	15.7755	14.0186	14.7281		ENSG00000054983	GALC	15.3973	11.776
ENSG00000059804	SLC2A3	2.9852	10.3344	54.3225	47.14		ENSG00000055044	NOP58	10.7665	16.3291	13.2891		ENSG00000055044	NOP58	16.4274	10.5989
ENSG00000059915	PSD	5.45572	13.0134	12.1269	5.61988		ENSG00000055070	SZRD1	22.9675	32.2189	26.0099		ENSG00000055070	SZRD1	26.1913	10.042
ENSG00000060069	CTDP1	10.8796	14.467	12.2786	16.1186		ENSG00000055118	KCNH2	1.72376	2.5207	2.45223		ENSG00000055118	KCNH2	3.01761	3.54194
ENSG00000060138	YBX3	66.1654	133.589	207.603	92.6586		ENSG00000055130	CUL1	24.3047	26.1248	25.1226		ENSG00000055130	CUL1	27.4117	25.524
ENSG00000060140	STYK1	0	0.384054	0.260387	0.196188		ENSG00000055147	FAM114A2	3.89907	5.62898	5.27519		ENSG00000055147	FAM114A2	3.835	2.10493
ENSG00000060237	WNK1	175.178	71.7515	70.0095	105.844		ENSG00000055163	CYFIP2	5.14272	7.76964	5.75657		ENSG00000055163	CYFIP2	3.53589	33.7864
ENSG00000060339	CCAR1	53.7161	65.5825	35.4835	40.0313		ENSG00000055208	TAB2	12.0357	14.8285	18.7102		ENSG00000055208	TAB2	14.4245	11.1336
ENSG00000060491	OGFR	26.9211	23.4582	30.8981	25.2854		ENSG00000055211	GINM1	26.5206	29.1469	23.4141		ENSG00000055211	GINM1	19.139	15.736
ENSG00000060558	GNA15	1.57349	0.774207	6.80689	4.36317		ENSG00000055332	EIF2AK2	6.07202	7.87944	7.78812		ENSG00000055332	EIF2AK2	10.457	6.41574
ENSG00000060566	CREB3L3	0	0	0.0727012	0.0182589		ENSG00000055483	USP36	4.70895	4.16567	4.05221		ENSG00000055483	USP36	3.94797	4.07905
ENSG00000060642	PIGV	8.41308	8.49921	11.6635	5.36392		ENSG00000055609	KMT2C	7.33679	5.47288	5.54839		ENSG00000055609	KMT2C	6.71826	5.99055
ENSG00000060656	PTPRU	4.92742	5.90135	10.1736	1.37349		ENSG00000055732	MCOLN3	0.0652877	0.106092	0.0914293		ENSG00000055732	MCOLN3	0.099702	0.00949543
ENSG00000060688	SNRNP40	20.1594	39.525	37.4446	38.4546		ENSG00000055813	CCDC85A	0.418842	0.132342	1.14051		ENSG00000055813	CCDC85A	0.0118448	4.31152
ENSG00000060709	RIMBP2	2.59704	1.74238	0.704394	0.519668		ENSG00000055917	PUM2	20.8561	21.4396	16.9998		ENSG00000055917	PUM2	22.1231	26.4242
ENSG00000060718	COL11A1	11.4839	1.66972	5.14093	0.0374923		ENSG00000055950	MRPL43	14.0728	12.0943	11.0159		ENSG00000055950	MRPL43	7.2208	10.2086
ENSG00000060749	QSER1	12.1485	23.3131	16.3917	14.9169		ENSG00000055955	ITIH4	0.0678559	0.0107202	0.033259		ENSG00000055955	ITIH4	0.0345413	0.0805964
ENSG00000060762	MPC1	115.02	150.449	74.785	84.162		ENSG00000055957	ITIH1	0.0271882	0.103088	0.0133261		ENSG00000055957	ITIH1	0	0
ENSG00000060971	ACAA1	35.0816	57.1425	47.2733	52.0124		ENSG00000056050	HPF1	34.112	22.0189	23.0239		ENSG00000056050	HPF1	19.6745	24.4809
ENSG00000060982	BCAT1	17.1398	83.245	97.4531	104.86		ENSG00000056097	ZFR	27.2388	23.1992	22.7433		ENSG00000056097	ZFR	32.5691	28.7867
ENSG00000061273	HDAC7	24.7221	34.9574	51.2233	28.9327		ENSG00000056277	ZNF280C	1.43965	1.85745	1.41126		ENSG00000056277	ZNF280C	1.65906	1.11283
ENSG00000061337	LZTS1	2.90435	11.2079	43.6751	18.6057		ENSG00000056291	NPFFR2	0	0	0		ENSG00000056291	NPFFR2	0	0.639813
ENSG00000061455	PRDM6	0.948173	1.8943	0.199292	0.656238		ENSG00000056487	PHF21B	1.33142	1.50634	0.820994		ENSG00000056487	PHF21B	2.00864	0.918236
ENSG00000061492	WNT8A	0	0.0801648	0	0		ENSG00000056558	TRAF1	6.58998	2.56043	3.09857		ENSG00000056558	TRAF1	1.76992	3.31555
ENSG00000061656	SPAG4	1.08293	2.44074	12.3062	0.597066		ENSG00000056586	RC3H2	6.37244	6.8165	7.11747		ENSG00000056586	RC3H2	6.03417	7.71327
ENSG00000061676	NCKAP1	41.9483	71.4925	74.0653	84.7979		ENSG00000056736	IL17RB	6.42521	8.19139	5.82016		ENSG00000056736	IL17RB	14.4542	6.47927
ENSG00000061794	MRPS35	21.3061	31.2587	43.7042	50.1535		ENSG00000056972	TRAF3IP2	3.19557	4.88769	4.42624		ENSG00000056972	TRAF3IP2	4.64968	1.2092
ENSG00000061918	GUCY1B3	3.62156	5.04082	5.85364	7.31722		ENSG00000056998	GYG2	6.55741	5.6231	7.96889		ENSG00000056998	GYG2	14.2208	1.56575
ENSG00000061936	SFSWAP	51.3	45.7865	21.6689	22.7936		ENSG00000057019	DCBLD2	2.65737	14.6723	8.35204		ENSG00000057019	DCBLD2	3.38874	2.22569
ENSG00000061938	TNK2	106.049	103.727	45.5121	24.2653		ENSG00000057149	SERPINB3	0	0	0		ENSG00000057149	SERPINB3	0	0
ENSG00000061987	MON2	15.9506	25.7966	16.0968	17.9659		ENSG00000057252	SOAT1	5.11456	8.92729	9.77675		ENSG00000057252	SOAT1	6.14743	2.4868
ENSG00000062038	CDH3	0.319136	0.248763	0.681128	1.05572		ENSG00000057294	PKP2	0.28066	0.116393	0.206345		ENSG00000057294	PKP2	0.100453	0.785768
ENSG00000062096	ARSF	2.36524	0.447099	0.264017	1.81242		ENSG00000057468	MSH4	0.132395	0.0358567	0.092703		ENSG00000057468	MSH4	0.361039	0.173299
ENSG00000062194	GPBP1	55.4065	87.4748	45.6686	65.7176		ENSG00000057593	F7	0.0976624	0.0925754	0.0319123		ENSG00000057593	F7	0	0.762282
ENSG00000062282	DGAT2	0.393212	0.235773	0.511529	0.0481764		ENSG00000057608	GDI2	47.6497	55.3889	65.2682		ENSG00000057608	GDI2	31.7755	46.1409
ENSG00000062370	ZNF112	4.29809	10.4994	6.53094	10.3559		ENSG00000057657	PRDM1	1.50756	1.82294	3.65671		ENSG00000057657	PRDM1	2.02183	1.08224
ENSG00000062524	LTK	0.364932	1.19391	1.07651	0.138326		ENSG00000057663	ATG5	6.29185	6.399	5.75018		ENSG00000057663	ATG5	6.03861	6.62801
ENSG00000062582	MRPS24	0.440729	0.373745	1.86593	0.451271		ENSG00000057704	TMCC3	14.791	3.30742	9.43391		ENSG00000057704	TMCC3	6.2478	8.96749
ENSG00000062716	VMP1	59.787	95.2696	303.779	108.077		ENSG00000057757	PITHD1	50.6945	27.268	32.0773		ENSG00000057757	PITHD1	34.2634	60.6443
ENSG00000062725	APPBP2	21.3479	29.3362	25.4395	45.63		ENSG00000057935	MTA3	3.49727	4.01244	3.43404		ENSG00000057935	MTA3	3.28558	6.72274
ENSG00000062822	POLD1	8.35116	13.4834	10.2657	24.1072		ENSG00000058056	USP13	4.28156	5.98721	4.35498		ENSG00000058056	USP13	2.85009	3.92679
ENSG00000063015	SEZ6	8.28754	2.49396	0.756024	10.1798		ENSG00000058063	ATP11B	5.44766	5.87705	5.51146		ENSG00000058063	ATP11B	3.91342	4.53403
ENSG00000063046	EIF4B	155.444	129.694	139.764	231.275		ENSG00000058085	LAMC2	0.103849	0.250575	0.425717		ENSG00000058085	LAMC2	0.0216259	0.00961153
ENSG00000063169	GLTSCR1	8.83123	15.3645	8.49581	11.9		ENSG00000058091	CDK14	3.94594	13.5151	7.037		ENSG00000058091	CDK14	16.7677	29.9779
ENSG00000063176	SPHK2	7.0082	12.9967	12.5155	21.1902		ENSG00000058262	SEC61A1	39.2434	72.0799	65.1174		ENSG00000058262	SEC61A1	82.4931	18.2626
ENSG00000063177	RPL18	552.029	761.409	624.271	737.91		ENSG00000058272	PPP1R12A	5.46169	7.47383	6.92215		ENSG00000058272	PPP1R12A	7.15478	7.01511
ENSG00000063180	CA11	56.3126	39.1159	28.8053	55.9251		ENSG00000058335	RASGRF1	4.45447	0.424603	3.29328		ENSG00000058335	RASGRF1	0.199515	15.8092
ENSG00000063244	U2AF2	134.08	245.027	222.09	292.909		ENSG00000058404	CAMK2B	2.98296	4.11937	2.61986		ENSG00000058404	CAMK2B	5.54964	41.4296
ENSG00000063245	EPN1	55.6141	85.4628	127.786	116.764		ENSG00000058453	CROCC	6.51766	2.89107	3.22188		ENSG00000058453	CROCC	2.9881	3.64385
ENSG00000063322	MED29	38.2155	45.0551	52.0345	67.1088		ENSG00000058600	POLR3E	4.55083	3.62259	3.94415		ENSG00000058600	POLR3E	4.67287	2.95617
ENSG00000063587	ZNF275	6.38732	7.21935	5.37873	8.14605		ENSG00000058668	ATP2B4	8.53401	9.7098	17.3482		ENSG00000058668	ATP2B4	9.96113	18.9098
ENSG00000063601	MTMR1	18.0596	27.0909	15.5097	29.6587		ENSG00000058673	ZC3H11A	0	0.018301	0.0141945		ENSG00000058673	ZC3H11A	0.0147417	0
ENSG00000063660	GPC1	32.2082	63.9324	77.81	139.129		ENSG00000058729	RIOK2	3.94071	4.73583	3.89603		ENSG00000058729	RIOK2	5.8722	3.32615
ENSG00000063761	ADCK1	11.4058	10.9551	4.96895	5.55727		ENSG00000058799	YIPF1	11.7759	11.7843	13.8817		ENSG00000058799	YIPF1	10.8355	9.53036
ENSG00000063854	HAGH	35.7976	36.8029	43.6145	42.1124		ENSG00000058804	NDC1	4.22236	6.60229	5.04712		ENSG00000058804	NDC1	9.85576	3.66185
ENSG00000063978	RNF4	29.7476	51.7055	65.8351	81.6402		ENSG00000058866	DGKG	0.872161	4.08032	3.27093		ENSG00000058866	DGKG	6.99029	4.65733
ENSG00000064012	CASP8	8.57051	15.1882	13.4931	13.7553		ENSG00000059122	FLYWCH1	7.29313	5.56398	6.09204		ENSG00000059122	FLYWCH1	4.36983	9.12063
ENSG00000064042	LIMCH1	51.2534	21.5247	25.9453	46.9164		ENSG00000059145	UNKL	2.79431	1.82835	2.44024		ENSG00000059145	UNKL	2.02033	3.68401
ENSG00000064102	ASUN	32.8676	35.0914	30.522	29.1837		ENSG00000059377	TBXAS1	5.14098	4.92042	10.0011		ENSG00000059377	TBXAS1	1.6356	1.0549
ENSG00000064115	TM7SF3	35.5767	51.7319	74.3334	102.805		ENSG00000059378	PARP12	4.3245	2.35707	4.41266		ENSG00000059378	PARP12	3.99243	1.00061
ENSG00000064195	DLX3	0	0.0170082	0.155675	0.0173768		ENSG00000059573	ALDH18A1	8.152	19.3262	13.3777		ENSG00000059573	ALDH18A1	11.5098	7.36424
ENSG00000064199	SPA17	2.49978	2.30556	1.51327	2.97363		ENSG00000059588	TARBP1	7.63468	7.16139	6.0843		ENSG00000059588	TARBP1	6.11583	7.21229
ENSG00000064201	TSPAN32	0.298329	0.751297	0.191016	0.164481		ENSG00000059691	GATB	3.23122	2.39555	2.63187		ENSG00000059691	GATB	2.44717	4.40223
ENSG00000064205	WISP2	0.0159068	0.188849	0.331737	0		ENSG00000059728	MXD1	3.2583	3.0056	4.6433		ENSG00000059728	MXD1	1.89378	3.73309
ENSG00000064218	DMRT3	0	0	0.332649	0.0222786		ENSG00000059758	CDK17	20.0684	11.7162	13.4296		ENSG00000059758	CDK17	10.0499	20.4504
ENSG00000064225	ST3GAL6	12.8969	17.6566	8.59276	35.8848		ENSG00000059769	DNAJC25	3.86968	4.41532	3.84021		ENSG00000059769	DNAJC25	2.86353	4.03691
ENSG00000064270	ATP2C2	0.38566	1.08223	0.359817	0.0637891		ENSG00000059804	SLC2A3	3.57049	31.7155	26.5752		ENSG00000059804	SLC2A3	4.14303	12.5797
ENSG00000064300	NGFR	2.00291	4.80874	19.3973	8.51878		ENSG00000059915	PSD	2.79716	4.95187	3.56366		ENSG00000059915	PSD	0.885575	46.0003
ENSG00000064309	CDON	0.93548	0.699762	0.853985	3.64612		ENSG00000060069	CTDP1	4.55685	3.50613	3.88719		ENSG00000060069	CTDP1	3.33948	2.7564
ENSG00000064313	TAF2	23.5973	40.1626	25.9256	24.9392		ENSG00000060138	YBX3	4.88576	11.6632	12.0685		ENSG00000060138	YBX3	8.72657	1.19057
ENSG00000064393	HIPK2	196.843	33.2621	23.6734	43.4267		ENSG00000060140	STYK1	0.0180407	0.102606	0.14148		ENSG00000060140	STYK1	0.0964262	2.24076
ENSG00000064419	TNPO3	8.83227	17.2244	19.5826	23.7431		ENSG00000060237	WNK1	39.4615	17.7944	29.6321		ENSG00000060237	WNK1	19.0995	31.0984
ENSG00000064490	RFXANK	29.7492	57.0811	46.3718	50.334		ENSG00000060339	CCAR1	12.7336	15.9842	13.4319		ENSG00000060339	CCAR1	13.1013	8.60445
ENSG00000064545	TMEM161A	16.029	30.1695	27.1687	36.4814		ENSG00000060491	OGFR	12.533	13.91	13.9472		ENSG00000060491	OGFR	14.836	10.312
ENSG00000064547	LPAR2	10.5633	22.3795	13.5414	2.30083		ENSG00000060558	GNA15	1.84393	3.49576	6.00206		ENSG00000060558	GNA15	0.469315	1.49218
ENSG00000064601	CTSA	58.6096	80.9008	109.15	88.0645		ENSG00000060566	CREB3L3	0	0	0		ENSG00000060566	CREB3L3	0	0.1409
ENSG00000064607	SUGP2	17.7974	48.0812	27.751	59.9506		ENSG00000060642	PIGV	5.05935	4.17253	4.24341		ENSG00000060642	PIGV	2.76136	2.43594
ENSG00000064651	SLC12A2	14.0595	10.9121	14.1801	23.8407		ENSG00000060656	PTPRU	3.50365	2.19074	3.09021		ENSG00000060656	PTPRU	0.6494	6.43753
ENSG00000064652	SNX24	29.7189	28.8122	29.3018	28.0348		ENSG00000060688	SNRNP40	6.04823	6.24616	6.81833		ENSG00000060688	SNRNP40	6.92727	4.74781
ENSG00000064655	EYA2	2.17574	3.87342	1.23101	42.3931		ENSG00000060709	RIMBP2	0.614196	0.412395	0.884315		ENSG00000060709	RIMBP2	0.166095	5.45835
ENSG00000064666	CNN2	4.39544	6.09611	33.4225	12.714		ENSG00000060718	COL11A1	0.903708	1.84209	2.2447		ENSG00000060718	COL11A1	0.726352	1.97844
ENSG00000064687	ABCA7	4.75427	9.35505	5.30235	5.10759		ENSG00000060749	QSER1	4.57378	7.85985	4.94474		ENSG00000060749	QSER1	7.06259	3.2601
ENSG00000064692	SNCAIP	35.3877	27.7617	3.22019	35.6521		ENSG00000060762	MPC1	76.4352	45.0328	56.6368		ENSG00000060762	MPC1	50.8577	41.0441
ENSG00000064703	DDX20	7.161	18.9054	13.0467	10.6996		ENSG00000060971	ACAA1	12.9089	7.63031	9.78265		ENSG00000060971	ACAA1	9.18632	6.89417
ENSG00000064726	BTBD1	36.27	50.6367	87.4711	107.936		ENSG00000060982	BCAT1	4.53253	34.0632	18.3281		ENSG00000060982	BCAT1	34.0077	7.15671
ENSG00000064763	FAR2	7.17524	7.84315	4.57953	20.829		ENSG00000061273	HDAC7	6.43349	6.22224	7.35573		ENSG00000061273	HDAC7	4.3375	2.39442
ENSG00000064787	BCAS1	416.662	32.9138	69.0614	14.2241		ENSG00000061337	LZTS1	3.33432	25.1312	14.0719		ENSG00000061337	LZTS1	15.6807	10.6247
ENSG00000064886	CHI3L2	21.3491	42.7111	239.945	59.6744		ENSG00000061455	PRDM6	0.158558	0.106462	0.155432		ENSG00000061455	PRDM6	0.131157	0.10089
ENSG00000064932	SBNO2	11.9937	24.8119	61.1269	24.7205		ENSG00000061492	WNT8A	0.0591398	0	0.0289869		ENSG00000061492	WNT8A	0	0
ENSG00000064933	PMS1	20.7292	42.2776	12.6154	16.3014		ENSG00000061656	SPAG4	0.744567	1.93437	0.838019		ENSG00000061656	SPAG4	0.568521	0.505352
ENSG00000064989	CALCRL	12.6413	36.2958	23.6201	81.4104		ENSG00000061676	NCKAP1	7.15913	9.97394	8.99431		ENSG00000061676	NCKAP1	11.9926	16.8586
ENSG00000064995	TAF11	21.1253	23.0074	17.7752	15.445		ENSG00000061794	MRPS35	21.4125	23.4038	22.765		ENSG00000061794	MRPS35	26.1213	23.4202
ENSG00000065000	AP3D1	42.7468	81.7408	79.0015	110.014		ENSG00000061918	GUCY1B1	6.13734	14.1668	14.0815		ENSG00000061918	GUCY1B1	6.56071	37.1689
ENSG00000065029	ZNF76	27.9705	25.0359	12.3614	12.3299		ENSG00000061936	SFSWAP	11.0686	7.4713	7.02892		ENSG00000061936	SFSWAP	6.85876	5.18238
ENSG00000065054	SLC9A3R2	51.3973	36.465	60.9286	30.8366		ENSG00000061938	TNK2	9.64489	8.5577	6.63746		ENSG00000061938	TNK2	7.17209	13.6821
ENSG00000065057	NTHL1	16.465	22.7002	10.4311	23.6389		ENSG00000061987	MON2	7.1926	4.62817	5.34953		ENSG00000061987	MON2	4.85296	5.99553
ENSG00000065060	UHRF1BP1	2.1803	3.41792	1.68112	3.99568		ENSG00000062038	CDH3	0.0990563	1.00469	0.543778		ENSG00000062038	CDH3	0.158834	0.453812
ENSG00000065135	GNAI3	21.9053	31.69	33.7487	38.6994		ENSG00000062096	ARSF	1.4574	0.55791	0.522014		ENSG00000062096	ARSF	1.30542	2.25416
ENSG00000065150	IPO5	102.853	150.304	151	151.297		ENSG00000062194	GPBP1	24.3096	18.4926	16.3828		ENSG00000062194	GPBP1	20.3765	19.1716
ENSG00000065154	OAT	62.9057	62.2038	71.0065	79.3564		ENSG00000062282	DGAT2	0.101585	0.0444432	0.145543		ENSG00000062282	DGAT2	0.173032	0.962616
ENSG00000065183	WDR3	5.21413	11.5939	12.8629	17.1813		ENSG00000062370	ZNF112	3.90085	2.79988	2.47061		ENSG00000062370	ZNF112	4.79261	2.58221
ENSG00000065243	PKN2	25.2879	56.3116	29.2171	43.3387		ENSG00000062485	CS	14.5793	21.6216	19.7211		ENSG00000062485	CS	17.1071	21.2967
ENSG00000065268	WDR18	31.0523	61.2931	56.0127	45.8384		ENSG00000062524	LTK	0.212395	1.09055	0.381713		ENSG00000062524	LTK	0.0946027	0.468508
ENSG00000065308	TRAM2	1.40697	2.6183	3.67371	4.68456		ENSG00000062582	MRPS24	0.189121	0.156861	0.139044		ENSG00000062582	MRPS24	0.108304	0.0722023
ENSG00000065320	NTN1	2.20983	4.62499	3.54854	11.2361		ENSG00000062598	ELMO2	15.1854	9.75308	12.0869		ENSG00000062598	ELMO2	14.9905	12.8388
ENSG00000065328	MCM10	1.9283	4.20403	2.59633	3.69977		ENSG00000062650	WAPL	7.7428	8.75717	8.62059		ENSG00000062650	WAPL	5.38352	6.95181
ENSG00000065357	DGKA	15.4436	16.9731	11.6541	8.15124		ENSG00000062716	VMP1	14.1746	78.975	49.5566		ENSG00000062716	VMP1	12.494	9.40232
ENSG00000065361	ERBB3	30.9799	3.42139	1.9155	2.10085		ENSG00000062725	APPBP2	11.4899	7.26885	7.52935		ENSG00000062725	APPBP2	9.17916	11.8377
ENSG00000065371	ROPN1	0.0227699	0.0491507	1.02471	0.100432		ENSG00000062822	POLD1	2.66775	4.07218	3.45003		ENSG00000062822	POLD1	5.3937	0.854321
ENSG00000065413	ANKRD44	2.96401	7.84919	2.39813	10.7991		ENSG00000063015	SEZ6	6.46095	1.35081	1.96518		ENSG00000063015	SEZ6	97.6612	6.72529
ENSG00000065427	KARS	50.8127	105.003	107.998	93.9549		ENSG00000063046	EIF4B	39.7706	40.3285	42.6713		ENSG00000063046	EIF4B	28.4716	41.2672
ENSG00000065485	PDIA5	4.77466	5.31773	12.4609	9.18562		ENSG00000063127	SLC6A16	0.394761	0.178965	0.471103		ENSG00000063127	SLC6A16	0.117948	0.192212
ENSG00000065518	NDUFB4	113.616	152.885	161.325	168.403		ENSG00000063169	BICRA	2.88821	2.23858	2.12143		ENSG00000063169	BICRA	3.22944	2.11945
ENSG00000065526	SPEN	16.6258	29.933	12.785	42.1374		ENSG00000063176	SPHK2	5.25299	3.86852	4.69595		ENSG00000063176	SPHK2	5.71426	6.94921
ENSG00000065534	MYLK	13.0495	4.49076	14.6392	7.87281		ENSG00000063177	RPL18	84.8716	97.27	79.2275		ENSG00000063177	RPL18	112.766	53.6993
ENSG00000065548	ZC3H15	61.3494	118.619	92.3053	86.4944		ENSG00000063180	CA11	22.6247	7.8166	12.5193		ENSG00000063180	CA11	17.0935	147.901
ENSG00000065559	MAP2K4	16.9161	25.9043	22.4666	16.4511		ENSG00000063241	ISOC2	6.89464	7.10671	7.29446		ENSG00000063241	ISOC2	9.63012	6.77675
ENSG00000065600	TMEM206	23.0547	29.0375	17.3192	34.7278		ENSG00000063244	U2AF2	34.4359	40.4684	37.7743		ENSG00000063244	U2AF2	62.3304	27.0503
ENSG00000065609	SNAP91	1.87771	3.49687	1.37402	2.59829		ENSG00000063245	EPN1	6.3644	7.09322	6.76141		ENSG00000063245	EPN1	9.22654	9.78166
ENSG00000065613	SLK	5.80505	7.46056	5.73352	9.57937		ENSG00000063322	MED29	31.8441	22.0627	23.8109		ENSG00000063322	MED29	45.9363	35.224
ENSG00000065615	CYB5R4	3.14789	2.85292	4.66208	3.46281		ENSG00000063438	AHRR	0.281584	0.579591	0.394332		ENSG00000063438	AHRR	0.485299	0.34401
ENSG00000065618	COL17A1	0.100832	0.0952237	0.138346	0.0277964		ENSG00000063515	GSC2	0	0	0		ENSG00000063515	GSC2	0	0
ENSG00000065621	GSTO2	1.23482	0.966228	0.84711	0.510603		ENSG00000063587	ZNF275	4.19291	4.4848	4.51904		ENSG00000063587	ZNF275	7.03411	4.41538
ENSG00000065665	SEC61A2	12.0256	15.2145	6.40265	10.2307		ENSG00000063601	MTMR1	5.2559	5.69519	5.63111		ENSG00000063601	MTMR1	6.24357	5.82833
ENSG00000065675	PRKCQ	1.66025	0.539604	0.817984	0.894558		ENSG00000063660	GPC1	8.1907	55.6874	30.4627		ENSG00000063660	GPC1	56.7572	15.944
ENSG00000065717	TLE2	26.8348	34.9096	16.7565	55.8927		ENSG00000063761	ADCK1	3.35753	1.94923	2.69912		ENSG00000063761	ADCK1	1.92497	2.30641
ENSG00000065802	ASB1	37.3517	28.7074	36.1605	35.0907		ENSG00000063854	HAGH	11.1551	6.53649	7.52993		ENSG00000063854	HAGH	5.29682	15.3037
ENSG00000065809	FAM107B	95.8848	24.1287	27.7749	42.1508		ENSG00000063978	RNF4	7.13728	10.4946	9.29544		ENSG00000063978	RNF4	9.75763	7.28362
ENSG00000065833	ME1	3.47762	2.18845	29.4058	10.6797		ENSG00000064012	CASP8	1.1087	2.44143	2.41612		ENSG00000064012	CASP8	1.7387	0.599101
ENSG00000065883	CDK13	20.5477	33.0784	27.9746	18.053		ENSG00000064042	LIMCH1	30.8857	5.02954	12.0695		ENSG00000064042	LIMCH1	15.5585	25.2896
ENSG00000065911	MTHFD2	27.1641	104.855	31.4694	40.6781		ENSG00000064102	INTS13	11.8742	9.50517	8.39966		ENSG00000064102	INTS13	8.19239	6.12902
ENSG00000065923	SLC9A7	1.13054	0.813453	2.43829	2.36202		ENSG00000064115	TM7SF3	12.3607	19.6084	17.7705		ENSG00000064115	TM7SF3	17.5539	13.3443
ENSG00000065970	FOXJ2	5.45144	9.93185	9.29339	16.8881		ENSG00000064195	DLX3	0	0	0.0223034		ENSG00000064195	DLX3	0.0347449	0.13898
ENSG00000065978	YBX1	540.735	1208.48	681.149	637.651		ENSG00000064199	SPA17	0.878212	0.989961	1.37278		ENSG00000064199	SPA17	1.3955	0.845759
ENSG00000065989	PDE4A	5.91943	13.3348	12.5792	12.0678		ENSG00000064201	TSPAN32	0.423427	0.463121	0.494902		ENSG00000064201	TSPAN32	0.286006	0.182381
ENSG00000066027	PPP2R5A	30.7335	34.1581	20.1095	41.4129		ENSG00000064205	WISP2	0.297634	0.0470219	0.0364708		ENSG00000064205	WISP2	0.0378769	0.0252513
ENSG00000066032	CTNNA2	13.398	3.80442	2.57938	56.9354		ENSG00000064218	DMRT3	0	0.245304	0.0761042		ENSG00000064218	DMRT3	0	0.289808
ENSG00000066044	ELAVL1	49.2294	87.8433	77.2229	75.646		ENSG00000064225	ST3GAL6	4.47961	9.17234	5.37355		ENSG00000064225	ST3GAL6	2.76786	4.53059
ENSG00000066056	TIE1	17.7636	7.90767	7.90458	29.7612		ENSG00000064270	ATP2C2	0.117628	0.0955723	0.0494181		ENSG00000064270	ATP2C2	0.0641542	0.761297
ENSG00000066084	DIP2B	23.5868	20.701	15.3081	39.6737		ENSG00000064300	NGFR	6.26646	17.0865	39.3671		ENSG00000064300	NGFR	4.52341	0.666767
ENSG00000066135	KDM4A	22.5797	32.2263	26.8836	43.49		ENSG00000064309	CDON	0.0990675	0.5303	0.211366		ENSG00000064309	CDON	0.173536	0.468695
ENSG00000066185	ZMYND12	1.81782	0.91558	2.26134	0.988873		ENSG00000064313	TAF2	4.22692	6.35892	5.32746		ENSG00000064313	TAF2	6.07318	4.06319
ENSG00000066248	NGEF	0.974941	4.58672	0.32927	3.33541		ENSG00000064393	HIPK2	72.1189	15.6897	32.4706		ENSG00000064393	HIPK2	16.5458	46.4618
ENSG00000066279	ASPM	5.37791	17.5861	2.67458	9.41487		ENSG00000064419	TNPO3	11.2024	14.7387	12.0563		ENSG00000064419	TNPO3	21.7675	10.2483
ENSG00000066294	CD84	1.98336	2.39371	4.34328	5.78535		ENSG00000064489	BORCS8-MEF2B	0.0639788	0.0303231	0.0313587		ENSG00000064489	BORCS8-MEF2B	0	0
ENSG00000066322	ELOVL1	91.5867	62.8832	107.026	77.8637		ENSG00000064490	RFXANK	12.1667	12.96	12.9429		ENSG00000064490	RFXANK	24.5912	5.75366
ENSG00000066336	SPI1	21.1608	13.6154	52.5756	25.3661		ENSG00000064545	TMEM161A	6.43885	6.4247	5.97969		ENSG00000064545	TMEM161A	11.3567	3.48847
ENSG00000066379	ZNRD1	7.88072	13.5707	9.42768	6.20011		ENSG00000064547	LPAR2	2.63254	1.9256	2.70256		ENSG00000064547	LPAR2	1.18707	0.949655
ENSG00000066382	MPPED2	13.5451	22.4547	1.78927	5.3369		ENSG00000064601	CTSA	13.734	21.9277	22.4698		ENSG00000064601	CTSA	19.87	9.23564
ENSG00000066405	CLDN18	0.00903349	0.545988	0.0694082	0.159377		ENSG00000064607	SUGP2	18.9297	23.1229	19.2359		ENSG00000064607	SUGP2	25.8389	20.9578
ENSG00000066422	ZBTB11	9.04316	15.9373	11.1476	13.4778		ENSG00000064651	SLC12A2	19.5845	6.3309	12.5888		ENSG00000064651	SLC12A2	4.74581	16.3708
ENSG00000066455	GOLGA5	18.0489	22.7868	33.6622	33.4992		ENSG00000064652	SNX24	7.77799	8.28003	7.74404		ENSG00000064652	SNX24	6.80256	6.0231
ENSG00000066468	FGFR2	36.5344	11.4847	14.5434	23.5985		ENSG00000064655	EYA2	1.2805	5.7939	2.12557		ENSG00000064655	EYA2	20.8454	1.51224
ENSG00000066557	LRRC40	16.0619	23.1613	13.0242	10.6929		ENSG00000064666	CNN2	3.45717	9.41362	6.87769		ENSG00000064666	CNN2	4.85249	0.672878
ENSG00000066583	ISOC1	18.099	27.6907	23.0003	16.4773		ENSG00000064687	ABCA7	1.74233	1.04973	2.05536		ENSG00000064687	ABCA7	0.828664	1.28527
ENSG00000066629	EML1	14.154	19.4166	15.6811	29.5129		ENSG00000064692	SNCAIP	2.18414	1.3989	1.95921		ENSG00000064692	SNCAIP	6.03341	0.60098
ENSG00000066651	TRMT11	18.606	22.3359	30.1752	12.531		ENSG00000064703	DDX20	2.24754	3.26867	2.49498		ENSG00000064703	DDX20	4.1767	2.07921
ENSG00000066654	THUMPD1	14.1739	24.8621	22.9967	25.1251		ENSG00000064726	BTBD1	31.3821	37.374	32.7387		ENSG00000064726	BTBD1	40.6156	48.241
ENSG00000066697	MSANTD3	11.6372	14.0391	54.3925	14.3964		ENSG00000064763	FAR2	2.42017	3.58185	4.1518		ENSG00000064763	FAR2	4.08814	6.32253
ENSG00000066739	ATG2B	18.8621	30.3632	13.6109	21.7962		ENSG00000064787	BCAS1	115.74	15.8652	69.8667		ENSG00000064787	BCAS1	0.0518563	72.2301
ENSG00000066777	ARFGEF1	13.7469	16.0472	15.4205	21.9114		ENSG00000064835	POU1F1	0.27559	0	0.270156		ENSG00000064835	POU1F1	0	0.120245
ENSG00000066827	ZFAT	1.02847	1.65975	1.96749	3.60745		ENSG00000064886	CHI3L2	31.8325	63.9384	618.235		ENSG00000064886	CHI3L2	35.643	2.72929
ENSG00000066855	MTFR1	12.4934	22.0136	14.9442	18.0903		ENSG00000064932	SBNO2	5.18336	12.6281	12.3282		ENSG00000064932	SBNO2	7.11835	2.11652
ENSG00000066923	STAG3	8.04032	3.95995	1.85631	4.97818		ENSG00000064933	PMS1	4.89279	6.74219	4.90735		ENSG00000064933	PMS1	6.22656	5.02737
ENSG00000066933	MYO9A	5.37222	11.9753	6.75704	10.5783		ENSG00000064961	HMG20B	17.0404	16.4716	14.899		ENSG00000064961	HMG20B	24.3107	5.18498
ENSG00000067048	DDX3Y	39.9249	65.0729	57.4734	54.7158		ENSG00000064989	CALCRL	5.48946	14.9339	11.6199		ENSG00000064989	CALCRL	7.99921	3.31637
ENSG00000067057	PFKP	33.4262	78.7496	114.806	66.5935		ENSG00000064995	TAF11	17.5127	16.1921	13.8788		ENSG00000064995	TAF11	15.5811	10.1524
ENSG00000067064	IDI1	31.7205	23.5807	20.0226	27.7883		ENSG00000064999	ANKS1A	5.58452	3.77723	6.75035		ENSG00000064999	ANKS1A	3.8699	7.86196
ENSG00000067066	SP100	16.7332	27.8911	40.6405	24.4964		ENSG00000065000	AP3D1	13.7987	16.1324	14.3914		ENSG00000065000	AP3D1	27.0632	15.5158
ENSG00000067082	KLF6	14.9756	32.0098	50.5417	29.2215		ENSG00000065029	ZNF76	6.74218	6.20125	5.23567		ENSG00000065029	ZNF76	3.66825	3.85351
ENSG00000067113	PPAP2A	10.0356	13.6462	16.5542	32.229		ENSG00000065054	SLC9A3R2	17.4004	11.5459	16.9209		ENSG00000065054	SLC9A3R2	13.4457	17.8567
ENSG00000067141	NEO1	25.9384	31.6205	29.5057	45.7084		ENSG00000065057	NTHL1	7.52443	5.97588	4.58513		ENSG00000065057	NTHL1	9.89908	6.00414
ENSG00000067167	TRAM1	14.9067	19.3065	74.6226	78.5573		ENSG00000065060	UHRF1BP1	1.37783	2.92533	2.93967		ENSG00000065060	UHRF1BP1	2.5135	2.98319
ENSG00000067177	PHKA1	3.30703	4.35225	3.00424	10.2749		ENSG00000065135	GNAI3	3.04834	5.10683	4.59712		ENSG00000065135	GNAI3	6.6686	1.92085
ENSG00000067182	TNFRSF1A	30.7089	43.2735	166.668	162.601		ENSG00000065150	IPO5	15.9682	19.0296	18.5148		ENSG00000065150	IPO5	31.7985	16.53
ENSG00000067191	CACNB1	18.7459	26.1195	8.92098	7.67885		ENSG00000065154	OAT	37.6135	25.5439	30.8309		ENSG00000065154	OAT	21.8011	65.5241
ENSG00000067208	EVI5	13.2317	19.0791	12.2832	17.0479		ENSG00000065183	WDR3	2.1342	3.38502	2.87593		ENSG00000065183	WDR3	4.79695	2.25847
ENSG00000067221	STOML1	8.65191	12.8111	24.852	10.539		ENSG00000065243	PKN2	10.2549	10.9094	9.74547		ENSG00000065243	PKN2	11.5505	6.02713
ENSG00000067225	PKM	232.937	451.064	1914.49	616.856		ENSG00000065268	WDR18	15.3053	15.6011	13.3079		ENSG00000065268	WDR18	21.2718	9.17843
ENSG00000067248	DHX29	11.5865	18.0881	14.3203	18.0661		ENSG00000065308	TRAM2	1.92254	9.56122	6.81973		ENSG00000065308	TRAM2	5.70118	1.34735
ENSG00000067334	DNTTIP2	24.3066	41.6369	35.4301	32.387		ENSG00000065320	NTN1	2.41938	7.64146	9.2021		ENSG00000065320	NTN1	17.2467	1.60595
ENSG00000067365	METTL22	8.29436	21.3919	15.8042	13.5013		ENSG00000065325	GLP2R	0.0612407	0.0290254	0.0300167		ENSG00000065325	GLP2R	0	0.405261
ENSG00000067369	TP53BP1	18.1766	32.0929	24.0666	29.899		ENSG00000065328	MCM10	0.3058	2.85577	1.89855		ENSG00000065328	MCM10	1.79014	0.161429
ENSG00000067445	TRO	70.835	99.4835	53.9526	33.9565		ENSG00000065357	DGKA	1.42712	2.31579	2.32374		ENSG00000065357	DGKA	1.15434	1.01582
ENSG00000067533	RRP15	3.06639	6.07455	5.90449	7.09485		ENSG00000065361	ERBB3	27.5747	4.82605	7.00731		ENSG00000065361	ERBB3	0.417446	10.9649
ENSG00000067560	RHOA	270.644	255.281	496.763	622.607		ENSG00000065371	ROPN1	0.0273446	0.116641	0.0268055		ENSG00000065371	ROPN1	0	0.0417585
ENSG00000067596	DHX8	6.89726	10.4589	13.9031	29.7111		ENSG00000065413	ANKRD44	4.35336	2.40376	3.51138		ENSG00000065413	ANKRD44	1.88473	2.43445
ENSG00000067601	PMS2P4	5.71306	5.85187	4.79301	7.10219		ENSG00000065427	KARS	19.0405	23.3064	25.2046		ENSG00000065427	KARS	27.1742	15.5016
ENSG00000067606	PRKCZ	7.36615	2.19521	2.41353	3.12171		ENSG00000065457	ADAT1	4.43389	5.23409	5.91228		ENSG00000065457	ADAT1	5.28858	3.99535
ENSG00000067646	ZFY	6.6571	9.84469	6.72475	6.52923		ENSG00000065485	PDIA5	0.889019	3.77768	2.80981		ENSG00000065485	PDIA5	4.88047	0.717831
ENSG00000067704	IARS2	23.3072	41.0314	44.2361	60.1831		ENSG00000065491	TBC1D22B	4.03245	4.51586	4.02291		ENSG00000065491	TBC1D22B	4.33242	4.70481
ENSG00000067715	SYT1	1.53336	13.343	1.85839	14.7945		ENSG00000065518	NDUFB4	43.917	43.9542	38.9159		ENSG00000065518	NDUFB4	33.7829	47.008
ENSG00000067798	NAV3	6.61034	1.53014	9.60869	0.678056		ENSG00000065526	SPEN	8.14544	5.70388	6.35872		ENSG00000065526	SPEN	6.84041	7.90006
ENSG00000067829	IDH3G	47.475	49.8771	41.0548	44.3112		ENSG00000065534	MYLK	10.3245	5.43619	12.6806		ENSG00000065534	MYLK	1.93201	6.02867
ENSG00000067836	ROGDI	70.4859	30.1332	24.7542	26.7922		ENSG00000065548	ZC3H15	18.1065	21.5666	23.2332		ENSG00000065548	ZC3H15	23.9529	32.2189
ENSG00000067840	PDZD4	49.8886	44.1044	15.6373	29.7373		ENSG00000065559	MAP2K4	8.05386	7.67535	7.54536		ENSG00000065559	MAP2K4	5.20859	28.1313
ENSG00000067842	ATP2B3	0.0320319	0.331889	0.0210956	0.35321		ENSG00000065600	TMEM206	38.0719	14.7892	17.5593		ENSG00000065600	TMEM206	12.2367	14.1358
ENSG00000067900	ROCK1	19.7839	36.4933	35.4729	46.999		ENSG00000065609	SNAP91	2.34046	1.91923	2.68581		ENSG00000065609	SNAP91	0.269481	45.008
ENSG00000067955	CBFB	43.0921	97.3589	66.3201	95.1098		ENSG00000065613	SLK	8.87762	8.48129	8.9304		ENSG00000065613	SLK	5.54235	13.0288
ENSG00000067992	PDK3	1.35859	1.42381	6.2459	4.01662		ENSG00000065615	CYB5R4	2.1862	2.67397	3.41891		ENSG00000065615	CYB5R4	2.02176	2.48028
ENSG00000068001	HYAL2	31.7278	35.3043	48.3811	27.6859		ENSG00000065618	COL17A1	0.131131	0.00828672	0.119976		ENSG00000065618	COL17A1	0.0200253	0.204703
ENSG00000068024	HDAC4	13.772	26.4437	11.2255	29.4209		ENSG00000065621	GSTO2	1.93639	0.419044	0.805672		ENSG00000065621	GSTO2	0.0998377	1.38188
ENSG00000068028	RASSF1	9.58684	19.9282	21.7726	17.0391		ENSG00000065665	SEC61A2	10.3478	5.59223	6.98933		ENSG00000065665	SEC61A2	3.89037	10.6794
ENSG00000068078	FGFR3	40.9989	16.3988	2.21554	13.0991		ENSG00000065675	PRKCQ	9.33603	0.693052	2.70148		ENSG00000065675	PRKCQ	0.372176	5.76396
ENSG00000068079	IFI35	17.4792	21.0452	38.201	19.8308		ENSG00000065717	TLE2	3.41135	15.7623	6.13334		ENSG00000065717	TLE2	7.72086	4.76568
ENSG00000068097	HEATR6	12.1123	19.9145	11.8659	16.0188		ENSG00000065802	ASB1	9.99515	7.28566	7.73877		ENSG00000065802	ASB1	6.16789	9.86183
ENSG00000068120	COASY	22.8649	30.5074	39.4987	36.6031		ENSG00000065809	FAM107B	81.8985	8.12531	26.5111		ENSG00000065809	FAM107B	3.83028	30.92
ENSG00000068137	PLEKHH3	13.1403	19.0499	19.2595	25.6254		ENSG00000065833	ME1	7.86116	8.35493	9.41266		ENSG00000065833	ME1	5.093	13.8052
ENSG00000068305	MEF2A	11.2646	21.1076	14.333	25.287		ENSG00000065882	TBC1D1	5.64917	8.69363	10.2845		ENSG00000065882	TBC1D1	6.83575	4.42836
ENSG00000068308	OTUD5	23.7238	25.7621	35.4873	44.7237		ENSG00000065883	CDK13	3.05497	3.21087	2.60863		ENSG00000065883	CDK13	3.0394	1.87965
ENSG00000068323	TFE3	25.8173	37.9583	76.8413	75.6595		ENSG00000065911	MTHFD2	4.37601	10.4844	12.0983		ENSG00000065911	MTHFD2	7.85457	1.52378
ENSG00000068354	TBC1D25	5.74662	8.78336	9.71618	12.4766		ENSG00000065923	SLC9A7	1.37913	3.16902	2.08826		ENSG00000065923	SLC9A7	3.8173	5.90459
ENSG00000068366	ACSL4	13.6919	15.1462	29.4099	24.9234		ENSG00000065970	FOXJ2	3.87544	4.65939	4.4338		ENSG00000065970	FOXJ2	4.89941	4.37501
ENSG00000068383	INPP5A	13.4134	6.20062	8.03811	12.969		ENSG00000065978	YBX1	215.016	365.795	292.289		ENSG00000065978	YBX1	301.864	83.3188
ENSG00000068394	GPKOW	6.11686	8.03342	11.2358	22.3685		ENSG00000065989	PDE4A	1.09676	1.92067	1.84048		ENSG00000065989	PDE4A	1.81681	11.497
ENSG00000068489	PRR11	9.613	14.7688	7.69833	21.2813		ENSG00000066027	PPP2R5A	20.429	9.29209	12.7598		ENSG00000066027	PPP2R5A	10.3087	17.0661
ENSG00000068615	REEP1	7.62448	7.82805	3.1206	14.6416		ENSG00000066032	CTNNA2	5.45983	2.53332	6.79872		ENSG00000066032	CTNNA2	20.6818	30.7806
ENSG00000068654	POLR1A	18.1866	36.3654	28.6505	34.3959		ENSG00000066044	ELAVL1	9.67955	15.1772	11.7172		ENSG00000066044	ELAVL1	18.3756	8.63402
ENSG00000068697	LAPTM4A	81.0999	218.813	462.244	382.472		ENSG00000066056	TIE1	5.68438	2.81661	5.29188		ENSG00000066056	TIE1	5.51705	3.26936
ENSG00000068724	TTC7A	16.1316	13.8668	11.5141	11.6886		ENSG00000066084	DIP2B	25.5767	11.1558	14.7045		ENSG00000066084	DIP2B	9.31397	19.0953
ENSG00000068745	IP6K2	163.571	237.299	119.828	124.087		ENSG00000066117	SMARCD1	12.8089	22.1972	15.7161		ENSG00000066117	SMARCD1	20.2954	6.14679
ENSG00000068784	SRBD1	8.81573	17.6601	10.9244	15.4627		ENSG00000066135	KDM4A	3.12918	4.09833	3.47727		ENSG00000066135	KDM4A	5.56291	2.46835
ENSG00000068793	CYFIP1	30.3914	56.7731	81.7404	70.7931		ENSG00000066136	NFYC	7.30121	7.30214	5.89361		ENSG00000066136	NFYC	6.13397	6.5303
ENSG00000068796	KIF2A	17.4977	15.2534	17.8764	35.578		ENSG00000066185	ZMYND12	3.34889	0.906986	3.22769		ENSG00000066185	ZMYND12	1.22482	1.57579
ENSG00000068831	RASGRP2	23.8145	7.4034	5.87829	6.33251		ENSG00000066230	SLC9A3	0.164432	0.0623467	0.139698		ENSG00000066230	SLC9A3	0.37666	0.312488
ENSG00000068878	PSME4	17.7225	34.3685	24.0183	32.3382		ENSG00000066248	NGEF	1.10919	2.16542	2.84775		ENSG00000066248	NGEF	4.28508	62.0548
ENSG00000068885	IFT80	77.7421	100.029	32.5729	26.6527		ENSG00000066279	ASPM	0.953211	4.18973	2.29155		ENSG00000066279	ASPM	2.71638	0.184846
ENSG00000068912	ERLEC1	17.0768	33.1082	48.2724	58.5888		ENSG00000066294	CD84	2.24927	3.42277	6.30072		ENSG00000066294	CD84	0.565688	0.679506
ENSG00000068971	PPP2R5B	58.7175	74.1344	49.3715	33.3149		ENSG00000066322	ELOVL1	151.632	28.588	86.5914		ENSG00000066322	ELOVL1	31.5131	54.4346
ENSG00000068976	PYGM	7.58734	1.58442	0.831116	1.41428		ENSG00000066336	SPI1	26.0342	35.1494	53.8514		ENSG00000066336	SPI1	7.3633	5.16723
ENSG00000069011	PITX1	1.32813	2.89444	12.0549	0.675923		ENSG00000066379	ZNRD1	1.4299	1.64245	1.59959		ENSG00000066379	ZNRD1	2.41483	0.976206
ENSG00000069020	MAST4	14.4404	16.1429	17.6926	14.5762		ENSG00000066382	MPPED2	0.987199	2.13586	1.01206		ENSG00000066382	MPPED2	3.79769	2.50878
ENSG00000069122	GPR116	5.42034	3.52537	7.40388	13.032		ENSG00000066405	CLDN18	0.0796024	0.0905474	0.124853		ENSG00000066405	CLDN18	0.0850936	0.0324166
ENSG00000069248	NUP133	20.8649	30.7976	20.2674	47.8481		ENSG00000066422	ZBTB11	5.40584	4.20837	4.14795		ENSG00000066422	ZBTB11	4.37572	7.40311
ENSG00000069275	NUCKS1	74.8101	75.2491	62.191	144.187		ENSG00000066427	ATXN3	2.86328	2.39911	2.22416		ENSG00000066427	ATXN3	1.54699	2.388
ENSG00000069329	VPS35	30.1383	56.5391	79.8115	86.9377		ENSG00000066455	GOLGA5	16.9286	18.357	17.0726		ENSG00000066455	GOLGA5	18.2653	14.2763
ENSG00000069345	DNAJA2	22.1445	44.5121	52.6361	59.2266		ENSG00000066468	FGFR2	46.512	5.36242	33.4092		ENSG00000066468	FGFR2	2.0913	30.8466
ENSG00000069399	BCL3	5.45142	9.28828	60.5426	17.8647		ENSG00000066557	LRRC40	9.63841	10.8012	8.81849		ENSG00000066557	LRRC40	13.7214	13.5633
ENSG00000069424	KCNAB2	7.02026	15.897	17.1442	17.9083		ENSG00000066583	ISOC1	17.4807	8.45109	11.2992		ENSG00000066583	ISOC1	8.07174	10.2761
ENSG00000069431	ABCC9	0.741736	1.0421	1.17912	2.82034		ENSG00000066629	EML1	4.41768	4.00408	4.1476		ENSG00000066629	EML1	2.68164	3.56848
ENSG00000069482	GAL	4.43826	13.0532	32.3148	1.38663		ENSG00000066651	TRMT11	4.39925	3.30768	4.02921		ENSG00000066651	TRMT11	2.93409	3.93392
ENSG00000069493	CLEC2D	17.6276	29.256	3.61419	0.84352		ENSG00000066654	THUMPD1	8.47565	7.43971	7.08834		ENSG00000066654	THUMPD1	6.64578	8.60953
ENSG00000069509	FUNDC1	12.7362	18.3367	16.6812	15.1243		ENSG00000066697	MSANTD3	7.88047	9.882	9.64241		ENSG00000066697	MSANTD3	3.61032	4.81376
ENSG00000069535	MAOB	28.4512	19.9758	36.5224	29.997		ENSG00000066735	KIF26A	0.475447	0.260009	0.591554		ENSG00000066735	KIF26A	0.614361	0.828457
ENSG00000069667	RORA	9.58535	20.9665	11.3458	23.2763		ENSG00000066739	ATG2B	4.63976	3.58583	3.53209		ENSG00000066739	ATG2B	2.57566	5.76199
ENSG00000069696	DRD4	1.55953	2.52478	3.11545	0.171966		ENSG00000066777	ARFGEF1	4.21425	5.32989	5.777		ENSG00000066777	ARFGEF1	5.66992	6.34389
ENSG00000069702	TGFBR3	2.3994	4.56072	1.2262	5.4415		ENSG00000066813	ACSM2B	0	0	0		ENSG00000066813	ACSM2B	0.00578159	0
ENSG00000069712	KIAA1107	2.24186	2.36868	0.543952	0.572475		ENSG00000066827	ZFAT	0.707943	0.618435	0.870883		ENSG00000066827	ZFAT	0.763138	0.911526
ENSG00000069849	ATP1B3	49.4935	80.8689	149.018	106.469		ENSG00000066855	MTFR1	5.17765	4.92061	4.19912		ENSG00000066855	MTFR1	3.39303	3.1383
ENSG00000069869	NEDD4	2.35985	6.66004	6.40438	8.20228		ENSG00000066923	STAG3	4.80037	1.35077	2.25762		ENSG00000066923	STAG3	0.967173	2.74032
ENSG00000069943	PIGB	3.91453	7.68663	7.70637	3.45318		ENSG00000066926	FECH	9.61166	5.64202	5.59102		ENSG00000066926	FECH	5.68356	7.12818
ENSG00000069956	MAPK6	39.3533	77.7412	62.0773	98.6544		ENSG00000066933	MYO9A	1.6165	2.19436	1.92248		ENSG00000066933	MYO9A	1.69773	3.84105
ENSG00000069966	GNB5	4.27873	11.5246	9.08124	11.5029		ENSG00000067048	DDX3Y	13.5643	13.5007	14.1728		ENSG00000067048	DDX3Y	0	0
ENSG00000069974	RAB27A	10.4477	19.5659	27.7792	8.52199		ENSG00000067057	PFKP	10.4996	35.3673	20.6353		ENSG00000067057	PFKP	8.66079	47.8294
ENSG00000069998	CECR5	15.5996	25.5654	21.0741	27.515		ENSG00000067064	IDI1	19.9176	13.4762	16.0129		ENSG00000067064	IDI1	8.53225	38.5869
ENSG00000070010	UFD1L	45.3321	59.4498	28.3345	26.7787		ENSG00000067066	SP100	3.10865	5.0396	6.32026		ENSG00000067066	SP100	2.91938	0.702745
ENSG00000070018	LRP6	11.4778	18.3413	12.9357	22.9067		ENSG00000067082	KLF6	9.79047	38.114	47.8096		ENSG00000067082	KLF6	13.3454	8.77915
ENSG00000070019	GUCY2C	0.151023	0.119532	0.0110512	0.05551		ENSG00000067113	PLPP1	34.4707	12.6635	26.6724		ENSG00000067113	PLPP1	12.1659	20.4636
ENSG00000070031	SCT	0.961622	0.399181	0	0.0815663		ENSG00000067141	NEO1	26.2778	8.95947	16.6211		ENSG00000067141	NEO1	18.2633	16.8513
ENSG00000070047	PHRF1	17.5018	16.2456	16.7978	10.66		ENSG00000067167	TRAM1	40.4748	43.5003	42.7685		ENSG00000067167	TRAM1	53.965	19.7843
ENSG00000070061	IKBKAP	14.9399	26.272	14.2687	19.1278		ENSG00000067177	PHKA1	3.27827	1.92721	1.84998		ENSG00000067177	PHKA1	3.72873	3.14936
ENSG00000070081	NUCB2	34.2595	42.3356	58.1754	38.5934		ENSG00000067182	TNFRSF1A	14.7141	44.1531	40.7471		ENSG00000067182	TNFRSF1A	33.5404	4.86775
ENSG00000070087	PFN2	131.445	160.585	177.949	129.823		ENSG00000067191	CACNB1	1.02749	2.3689	1.69864		ENSG00000067191	CACNB1	1.5957	12.083
ENSG00000070159	PTPN3	0.143476	0.666541	0.164332	0.275145		ENSG00000067208	EVI5	5.99354	4.19557	5.09247		ENSG00000067208	EVI5	5.04375	3.93621
ENSG00000070182	SPTB	1.92035	2.17158	0.587064	0.881837		ENSG00000067221	STOML1	3.05876	2.9666	3.18947		ENSG00000067221	STOML1	2.17322	4.80334
ENSG00000070190	DAPP1	0.185072	0.228282	0.565893	0.626802		ENSG00000067225	PKM	59.6887	156.786	142.479		ENSG00000067225	PKM	104.524	115.607
ENSG00000070193	FGF10	0.162896	0.351626	0.822482	11.7294		ENSG00000067248	DHX29	9.31661	9.43741	8.8771		ENSG00000067248	DHX29	9.12637	8.40901
ENSG00000070214	SLC44A1	26.6322	14.0627	15.4464	34.6614		ENSG00000067334	DNTTIP2	5.81649	6.82961	6.54742		ENSG00000067334	DNTTIP2	7.66552	6.33984
ENSG00000070269	TMEM260	13.4031	14.52	8.70247	12.4787		ENSG00000067365	METTL22	1.24232	1.36914	1.08577		ENSG00000067365	METTL22	1.28573	1.37906
ENSG00000070367	EXOC5	33.3556	44.1897	38.06	45.897		ENSG00000067369	TP53BP1	3.87528	5.41774	5.17859		ENSG00000067369	TP53BP1	6.6623	5.93495
ENSG00000070371	CLTCL1	2.37093	1.85402	1.28648	0.996425		ENSG00000067445	TRO	10.6049	11.526	8.54747		ENSG00000067445	TRO	8.83488	9.62613
ENSG00000070388	FGF22	0.0625251	0.70857	0.0686296	0.0344726		ENSG00000067533	RRP15	3.1736	3.43168	3.33379		ENSG00000067533	RRP15	5.21144	2.78422
ENSG00000070404	FSTL3	14.4329	25.4508	61.5704	9.95109		ENSG00000067560	RHOA	171.104	190.947	216.253		ENSG00000067560	RHOA	165.21	114.499
ENSG00000070413	DGCR2	30.2878	31.4928	36.6977	68.4825		ENSG00000067596	DHX8	3.79304	6.23738	5.76591		ENSG00000067596	DHX8	5.11016	3.42786
ENSG00000070423	RNF126	47.7954	87.3487	87.6359	71.6974		ENSG00000067606	PRKCZ	6.26128	2.48448	3.2751		ENSG00000067606	PRKCZ	0.840047	16.8174
ENSG00000070444	MNT	10.2309	13.6608	11.2963	9.43087		ENSG00000067646	ZFY	3.87818	4.19529	3.19914		ENSG00000067646	ZFY	0	0
ENSG00000070476	ZXDC	11.6869	19.3214	7.53897	9.49181		ENSG00000067704	IARS2	18.4499	20.9332	20.4705		ENSG00000067704	IARS2	20.0555	21.7882
ENSG00000070495	JMJD6	10.8351	12.8606	16.4161	49.8402		ENSG00000067715	SYT1	1.44584	2.94844	3.33819		ENSG00000067715	SYT1	0.515676	191.812
ENSG00000070526	ST6GALNAC1	1.02076	0.250386	0.178249	0.306975		ENSG00000067798	NAV3	3.73004	0.662126	2.20029		ENSG00000067798	NAV3	0.622245	5.66065
ENSG00000070540	WIPI1	6.09027	7.9304	13.3157	16.3676		ENSG00000067829	IDH3G	20.5071	19.8915	18.1193		ENSG00000067829	IDH3G	17.4117	20.8316
ENSG00000070601	FRMPD1	0.667956	0.55666	0.269139	0.270376		ENSG00000067836	ROGDI	27.9423	5.40547	11.1966		ENSG00000067836	ROGDI	3.5602	21.327
ENSG00000070610	GBA2	46.593	82.838	45.3336	49.699		ENSG00000067840	PDZD4	9.69048	23.7264	16.3624		ENSG00000067840	PDZD4	19.0577	128.544
ENSG00000070614	NDST1	43.8795	46.1516	44.7009	87.1722		ENSG00000067842	ATP2B3	0.139384	0.0854916	0.120561		ENSG00000067842	ATP2B3	0.0313022	11.4024
ENSG00000070669	ASNS	72.8456	159.459	51.4127	34.2441		ENSG00000067900	ROCK1	7.15934	7.49773	8.8817		ENSG00000067900	ROCK1	5.80611	4.02919
ENSG00000070718	AP3M2	18.2077	18.2877	28.7844	19.5748		ENSG00000067955	CBFB	22.4855	27.3838	22.5994		ENSG00000067955	CBFB	17.0091	7.26512
ENSG00000070729	CNGB1	0	0	0.0388453	0		ENSG00000067992	PDK3	0.87336	1.80948	2.31158		ENSG00000067992	PDK3	0.571596	2.9977
ENSG00000070731	ST6GALNAC2	0.507626	0.547877	0.533971	1.81918		ENSG00000068001	HYAL2	10.2341	15.2665	15.8012		ENSG00000068001	HYAL2	15.3381	4.44161
ENSG00000070748	CHAT	0	0	0	0		ENSG00000068024	HDAC4	3.81682	2.47917	2.58648		ENSG00000068024	HDAC4	2.45569	5.12308
ENSG00000070759	TESK2	2.67285	0.385524	1.27087	1.49402		ENSG00000068028	RASSF1	8.8221	8.60106	9.20717		ENSG00000068028	RASSF1	7.67107	5.20796
ENSG00000070761	C16orf80	23.3996	51.9746	58.1981	63.2466		ENSG00000068078	FGFR3	18.4499	3.58716	8.7433		ENSG00000068078	FGFR3	16.8993	50.8113
ENSG00000070770	CSNK2A2	20.6399	34.8523	32.743	42.5469		ENSG00000068079	IFI35	11.9285	12.7317	19.7037		ENSG00000068079	IFI35	9.22765	3.60181
ENSG00000070778	PTPN21	14.9559	22.9028	15.6748	15.5958		ENSG00000068097	HEATR6	5.07572	5.37667	4.35369		ENSG00000068097	HEATR6	5.2999	3.15216
ENSG00000070785	EIF2B3	11.1131	22.7126	21.9955	22.3574		ENSG00000068120	COASY	10.8621	9.91874	10.0923		ENSG00000068120	COASY	9.25309	9.07762
ENSG00000070808	CAMK2A	1.01423	15.7312	0.808005	6.27731		ENSG00000068137	PLEKHH3	3.44675	5.05932	3.75702		ENSG00000068137	PLEKHH3	6.4322	2.54015
ENSG00000070814	TCOF1	9.56587	18.7187	12.5055	14.1302		ENSG00000068305	MEF2A	11.3999	15.6426	16.8151		ENSG00000068305	MEF2A	8.16639	21.1686
ENSG00000070831	CDC42	116.885	178.858	210.826	209.187		ENSG00000068308	OTUD5	20.1548	18.3878	18.4763		ENSG00000068308	OTUD5	16.6762	25.9642
ENSG00000070882	OSBPL3	18.2623	20.6254	30.8847	20.0182		ENSG00000068323	TFE3	19.8309	21.1768	25.5052		ENSG00000068323	TFE3	16.8049	18.4421
ENSG00000070886	EPHA8	0.00953623	0.0308772	0.0104673	0.0105154		ENSG00000068354	TBC1D25	3.10101	3.66049	3.28363		ENSG00000068354	TBC1D25	3.17196	5.61422
ENSG00000070950	RAD18	7.79659	15.293	10.3438	15.7739		ENSG00000068366	ACSL4	8.06929	8.68954	11.1196		ENSG00000068366	ACSL4	4.16151	14.0579
ENSG00000070961	ATP2B1	13.9833	31.0762	20.8465	55.426		ENSG00000068383	INPP5A	14.9845	4.26594	6.19261		ENSG00000068383	INPP5A	3.37265	15.0857
ENSG00000070985	TRPM5	0.0143549	0	0.00787822	0.00791444		ENSG00000068394	GPKOW	23.6164	13.5797	20.6828		ENSG00000068394	GPKOW	21.8232	21.2636
ENSG00000071054	MAP4K4	227.861	67.8067	79.8608	81.2001		ENSG00000068400	GRIPAP1	12.4067	10.0486	11.1441		ENSG00000068400	GRIPAP1	8.57692	16.9424
ENSG00000071073	MGAT4A	8.60784	14.392	9.91242	12.8283		ENSG00000068438	FTSJ1	8.32367	10.5609	9.4246		ENSG00000068438	FTSJ1	9.62374	7.53257
ENSG00000071082	RPL31	426.685	661.704	520.834	415.661		ENSG00000068489	PRR11	1.58971	5.84105	4.03691		ENSG00000068489	PRR11	4.54321	0.585724
ENSG00000071127	WDR1	82.0072	114.399	238.87	276.971		ENSG00000068615	REEP1	0.665687	2.79448	2.17521		ENSG00000068615	REEP1	8.9556	13.9417
ENSG00000071189	SNX13	21.7476	37.7309	29.0975	29.1955		ENSG00000068650	ATP11A	10.0396	6.54484	8.62028		ENSG00000068650	ATP11A	5.59826	6.61716
ENSG00000071205	ARHGAP10	1.60948	1.61056	3.59174	3.34968		ENSG00000068654	POLR1A	3.15734	3.81149	4.4254		ENSG00000068654	POLR1A	5.35194	2.72133
ENSG00000071242	RPS6KA2	28.3954	13.2873	13.3166	26.2697		ENSG00000068697	LAPTM4A	91.1653	144.369	124.126		ENSG00000068697	LAPTM4A	105.288	53.5487
ENSG00000071243	ING3	12.1554	20.3911	12.0113	10.8988		ENSG00000068724	TTC7A	10.9605	5.54447	8.68786		ENSG00000068724	TTC7A	2.79644	3.11319
ENSG00000071246	VASH1	34.2197	19.321	14.4982	31.4419		ENSG00000068745	IP6K2	21.6486	21.9265	15.4183		ENSG00000068745	IP6K2	21.5619	12.7476
ENSG00000071282	LMCD1	9.71605	13.7362	27.0505	14.9266		ENSG00000068781	STON1-GTF2A1L	0.0143855	0	0.0846115		ENSG00000068781	STON1-GTF2A1L	0.0109842	0.0292912
ENSG00000071462	WBSCR22	82.9136	122.614	158.514	58.5298		ENSG00000068784	SRBD1	3.04878	4.80502	4.71706		ENSG00000068784	SRBD1	4.52496	2.0194
ENSG00000071537	SEL1L	28.5871	30.449	44.0677	96.2957		ENSG00000068796	KIF2A	11.4382	5.54386	9.28472		ENSG00000068796	KIF2A	7.45925	18.192
ENSG00000071539	TRIP13	12.6878	30.8916	14.0901	16.8807		ENSG00000068831	RASGRP2	2.67027	2.09809	2.94607		ENSG00000068831	RASGRP2	2.07767	3.46278
ENSG00000071553	ATP6AP1	54.2991	90.827	153.247	180.632		ENSG00000068878	PSME4	9.56038	7.75879	8.37261		ENSG00000068878	PSME4	7.03739	4.78985
ENSG00000071575	TRIB2	53.7815	156.022	83.9115	177.592		ENSG00000068885	IFT80	14.0589	7.24682	5.46881		ENSG00000068885	IFT80	4.19401	6.13544
ENSG00000071626	DAZAP1	58.3119	98.2139	57.2545	47.2378		ENSG00000068903	SIRT2	90.8509	19.8316	42.2241		ENSG00000068903	SIRT2	23.3406	38.9616
ENSG00000071655	MBD3	62.1426	99.9138	102.996	86.7778		ENSG00000068912	ERLEC1	35.0563	39.0134	35.2061		ENSG00000068912	ERLEC1	39.7601	46.5596
ENSG00000071794	HLTF	18.9219	22.7716	15.8414	27.6155		ENSG00000068971	PPP2R5B	23.5303	15.5577	15.6944		ENSG00000068971	PPP2R5B	14.5299	31.7235
ENSG00000071859	FAM50A	127.226	108.061	107.257	75.6192		ENSG00000068976	PYGM	3.06315	0.634795	1.25216		ENSG00000068976	PYGM	1.12684	9.6081
ENSG00000071889	FAM3A	33.3178	26.6871	31.6487	25.1627		ENSG00000068985	PAGE1	0	0	0		ENSG00000068985	PAGE1	0	0
ENSG00000071894	CPSF1	103.587	167.488	85.4781	78.4625		ENSG00000069011	PITX1	0.0175937	0.550351	0.155221		ENSG00000069011	PITX1	1.22248	0
ENSG00000071909	MYO3B	0.0452408	0.048828	0	0.185291		ENSG00000069018	TRPC7	0	0.110029	0.17068		ENSG00000069018	TRPC7	0.0443152	0.118174
ENSG00000071967	CYBRD1	29.5825	45.0031	70.5726	84.2906		ENSG00000069020	MAST4	1.69214	1.62395	1.93111		ENSG00000069020	MAST4	2.14056	4.20826
ENSG00000071991	CDH19	2.35555	16.131	5.5888	0.601149		ENSG00000069122	ADGRF5	9.13104	8.34724	12.8392		ENSG00000069122	ADGRF5	7.67426	7.06429
ENSG00000071994	PDCD2	29.505	42.8589	38.9006	31.0778		ENSG00000069188	SDK2	0.50026	1.29145	0.422576		ENSG00000069188	SDK2	1.78392	0.807301
ENSG00000072041	SLC6A15	0.955912	1.92352	3.02324	1.0362		ENSG00000069206	ADAM7	0	0	0		ENSG00000069206	ADAM7	0	0
ENSG00000072042	RDH11	97.6462	94.9653	73.4444	89.8654		ENSG00000069248	NUP133	9.87531	8.84088	9.59097		ENSG00000069248	NUP133	11.9467	10.4469
ENSG00000072062	PRKACA	49.3463	89.0101	124.58	124.646		ENSG00000069275	NUCKS1	80.5691	86.5429	73.8188		ENSG00000069275	NUCKS1	65.4678	87.127
ENSG00000072071	LPHN1	14.5691	18.4173	19.3599	54.4411		ENSG00000069329	VPS35	10.5036	11.5508	13.2269		ENSG00000069329	VPS35	12.6093	17.5749
ENSG00000072110	ACTN1	52.2893	93.353	255.101	159.005		ENSG00000069345	DNAJA2	14.7325	16.9246	15.3865		ENSG00000069345	DNAJA2	18.2705	23.0073
ENSG00000072133	RPS6KA6	0.0173547	0.0374616	0	0.210504		ENSG00000069399	BCL3	0.876462	7.31473	6.16369		ENSG00000069399	BCL3	1.09114	0.620735
ENSG00000072134	EPN2	41.2516	64.9789	40.1302	54.6498		ENSG00000069424	KCNAB2	2.04739	3.73409	3.49323		ENSG00000069424	KCNAB2	1.54846	39.8213
ENSG00000072135	PTPN18	40.2697	75.7914	44.8049	46.4545		ENSG00000069431	ABCC9	1.1646	1.33581	3.96705		ENSG00000069431	ABCC9	0.99075	2.19806
ENSG00000072163	LIMS2	5.32752	2.29088	2.3761	1.62752		ENSG00000069482	GAL	0	0.810747	0.512377		ENSG00000069482	GAL	0.0362817	0
ENSG00000072182	ASIC4	70.223	116.558	25.3903	30.056		ENSG00000069493	CLEC2D	2.2464	2.3903	2.26304		ENSG00000069493	CLEC2D	1.82373	0.470057
ENSG00000072195	SPEG	56.6068	116.854	64.7804	25.6499		ENSG00000069509	FUNDC1	16.9552	18.0391	15.6686		ENSG00000069509	FUNDC1	13.2497	18.3855
ENSG00000072201	LNX1	15.7946	8.13081	23.6559	8.87339		ENSG00000069535	MAOB	59.9126	58.797	168.507		ENSG00000069535	MAOB	54.5568	33.13
ENSG00000072210	ALDH3A2	32.5568	54.4699	31.0374	192.52		ENSG00000069667	RORA	1.75454	1.25767	1.59913		ENSG00000069667	RORA	1.82409	3.41014
ENSG00000072274	TFRC	32.4335	46.1251	28.0784	40.2586		ENSG00000069696	DRD4	1.29649	1.50647	0.614966		ENSG00000069696	DRD4	0.542874	0.766411
ENSG00000072364	AFF4	38.7641	63.7394	68.1029	82.6365		ENSG00000069702	TGFBR3	1.65339	0.908074	1.48167		ENSG00000069702	TGFBR3	0.926527	1.82777
ENSG00000072415	MPP5	15.5122	16.1517	15.7724	36.9178		ENSG00000069764	PLA2G10	0.0553508	0.0524677	0.162779		ENSG00000069764	PLA2G10	0.169054	0
ENSG00000072422	RHOBTB1	6.40527	8.2496	6.74539	9.82748		ENSG00000069812	HES2	0.0228487	0.0866343	0.0223982		ENSG00000069812	HES2	0.122124	0
ENSG00000072501	SMC1A	21.9646	29.7001	22.8232	53.7144		ENSG00000069849	ATP1B3	30.9814	59.5284	66.1543		ENSG00000069849	ATP1B3	33.7501	29.4241
ENSG00000072506	HSD17B10	68.6848	102.606	109.466	105.362		ENSG00000069869	NEDD4	1.59135	3.19023	3.02038		ENSG00000069869	NEDD4	2.26989	0.820401
ENSG00000072518	MARK2	11.4216	13.7971	17.5197	13.8231		ENSG00000069943	PIGB	2.20321	2.20448	2.58639		ENSG00000069943	PIGB	1.76536	1.38459
ENSG00000072571	HMMR	4.23021	10.7163	2.75089	9.11792		ENSG00000069956	MAPK6	9.63125	14.831	10.0196		ENSG00000069956	MAPK6	15.4907	17.0413
ENSG00000072657	TRHDE	0.119354	0.429391	0	0.394827		ENSG00000069966	GNB5	0.645485	1.65511	1.21999		ENSG00000069966	GNB5	1.52115	7.47927
ENSG00000072682	P4HA2	5.52347	7.67761	21.2885	9.87419		ENSG00000069974	RAB27A	1.33351	3.49966	3.79203		ENSG00000069974	RAB27A	1.09395	0.931262
ENSG00000072694	FCGR2B	0.14021	0.0550284	1.48303	1.12442		ENSG00000069998	HDHD5	6.36987	9.85785	6.73499		ENSG00000069998	HDHD5	9.69888	4.22992
ENSG00000072736	NFATC3	0.524265	1.98926	2.10399	6.7836		ENSG00000070010	UFD1	5.82643	6.30045	5.4135		ENSG00000070010	UFD1	5.83098	3.4338
ENSG00000072756	TRNT1	14.8181	24.4171	22.6327	17.393		ENSG00000070018	LRP6	6.86616	5.59653	4.58677		ENSG00000070018	LRP6	5.38416	6.01688
ENSG00000072778	ACADVL	392.315	401.676	538.41	145.329		ENSG00000070019	GUCY2C	0.118308	0.1542	0.289938		ENSG00000070019	GUCY2C	0.316173	0.105391
ENSG00000072786	STK10	12.6866	25.0135	28.5395	23.075		ENSG00000070031	SCT	0	0	0.330894		ENSG00000070031	SCT	0.128869	0
ENSG00000072803	FBXW11	56.4745	55.3674	62.2241	123.066		ENSG00000070047	PHRF1	10.3113	13.6514	10.024		ENSG00000070047	PHRF1	11.6178	7.68525
ENSG00000072818	ACAP1	4.78212	3.19509	7.13755	2.39942		ENSG00000070061	ELP1	13.8189	11.0563	10.5929		ENSG00000070061	ELP1	11.0819	11.1988
ENSG00000072832	CRMP1	41.602	48.6533	28.8698	16.8049		ENSG00000070081	NUCB2	4.16145	6.75398	5.58905		ENSG00000070081	NUCB2	4.87079	2.82213
ENSG00000072840	EVC	4.48855	6.69435	8.18013	9.14707		ENSG00000070087	PFN2	63.1039	36.7048	48.5539		ENSG00000070087	PFN2	28.5108	130.1
ENSG00000072849	DERL2	37.5147	51.6355	55.8009	31.6778		ENSG00000070159	PTPN3	0.228669	0.31635	0.75124		ENSG00000070159	PTPN3	0.0424708	2.0386
ENSG00000072858	SIDT1	2.12628	1.28592	0.96574	4.79027		ENSG00000070182	SPTB	0.279717	0.130595	0.204628		ENSG00000070182	SPTB	0.0446287	2.75423
ENSG00000072864	NDE1	13.4722	23.4119	16.3452	45.6843		ENSG00000070190	DAPP1	0.597613	0.605109	1.59772		ENSG00000070190	DAPP1	0.124449	0.23507
ENSG00000072952	MRVI1	5.66898	2.43024	2.55877	3.35922		ENSG00000070193	FGF10	0.0410306	0.0583401	0		ENSG00000070193	FGF10	0.109652	0.396837
ENSG00000072954	TMEM38A	3.64206	5.18054	4.27494	20.5909		ENSG00000070214	SLC44A1	71.5204	18.3522	34.6248		ENSG00000070214	SLC44A1	6.09533	32.3741
ENSG00000072958	AP1M1	42.6884	82.2885	82.6363	102.496		ENSG00000070269	TMEM260	4.48163	3.18977	3.34368		ENSG00000070269	TMEM260	3.49206	2.18789
ENSG00000073008	PVR	5.64028	9.8983	14.784	13.1106		ENSG00000070366	SMG6	2.14801	2.56319	2.71384		ENSG00000070366	SMG6	3.19536	3.48585
ENSG00000073009	IKBKG	1.15471	1.75152	2.92884	3.4413		ENSG00000070367	EXOC5	8.49819	8.53049	9.00961		ENSG00000070367	EXOC5	7.8504	8.40177
ENSG00000073060	SCARB1	21.9739	13.0375	11.6017	28.3343		ENSG00000070371	CLTCL1	0.965084	0.547723	0.994263		ENSG00000070371	CLTCL1	0.643026	0.47562
ENSG00000073067	CYP2W1	0.222909	0.153099	0	0.0223453		ENSG00000070388	FGF22	0.466955	0.0421555	0.17438		ENSG00000070388	FGF22	0.0509354	1.17717
ENSG00000073111	MCM2	12.9585	23.082	21.7354	36.2467		ENSG00000070404	FSTL3	6.06235	6.81571	10.9972		ENSG00000070404	FSTL3	3.62935	2.09149
ENSG00000073150	PANX2	0.449756	1.26631	0.719037	0.765469		ENSG00000070413	DGCR2	22.791	25.8034	21.2937		ENSG00000070413	DGCR2	38.524	25.0543
ENSG00000073169	SELO	32.9386	38.0854	17.9868	11.6626		ENSG00000070423	RNF126	11.432	10.2168	9.02415		ENSG00000070423	RNF126	12.601	11.027
ENSG00000073282	TP63	0.0713709	0.0898684	0.0391696	0.0786993		ENSG00000070444	MNT	1.6915	1.75769	2.04667		ENSG00000070444	MNT	1.46989	3.58826
ENSG00000073331	ALPK1	8.80634	12.2118	19.4969	6.52383		ENSG00000070476	ZXDC	5.09655	4.79924	4.37053		ENSG00000070476	ZXDC	4.68008	3.20553
ENSG00000073350	LLGL2	6.9749	6.24219	1.98252	4.0892		ENSG00000070495	JMJD6	5.76424	4.85579	5.03176		ENSG00000070495	JMJD6	3.34249	4.59361
ENSG00000073417	PDE8A	43.1259	34.1064	16.0439	17.6438		ENSG00000070501	POLB	4.69379	2.85212	3.76064		ENSG00000070501	POLB	2.33189	4.71738
ENSG00000073464	CLCN4	7.20802	5.15359	5.42121	15.4441		ENSG00000070526	ST6GALNAC1	0.824098	0.118874	0.54442		ENSG00000070526	ST6GALNAC1	0.341982	1.53208
ENSG00000073536	NLE1	4.20852	5.91582	7.50853	8.83478		ENSG00000070540	WIPI1	4.50304	4.62993	6.0874		ENSG00000070540	WIPI1	4.89408	2.29222
ENSG00000073584	SMARCE1	38.4187	53.6691	40.233	53.8489		ENSG00000070601	FRMPD1	0.484317	0.0399209	0.134174		ENSG00000070601	FRMPD1	0.337648	1.54353
ENSG00000073598	FNDC8	0.0195053	0.0631558	0.107048	0.258098		ENSG00000070610	GBA2	18.1212	18.7865	15.0029		ENSG00000070610	GBA2	16.8317	20.2426
ENSG00000073605	GSDMB	6.15563	12.5288	3.64941	2.68156		ENSG00000070614	NDST1	23.3628	19.5282	26.5244		ENSG00000070614	NDST1	21.6651	19.3832
ENSG00000073614	KDM5A	10.6062	19.1447	25.6397	47.8867		ENSG00000070669	ASNS	0.429835	0.486307	0.448545		ENSG00000070669	ASNS	0.889329	0.437606
ENSG00000073670	ADAM11	2.98684	2.84906	0.200517	1.21871		ENSG00000070718	AP3M2	6.79132	4.63692	5.04613		ENSG00000070718	AP3M2	7.04938	12.7159
ENSG00000073711	PPP2R3A	6.74359	3.29861	7.75512	4.95281		ENSG00000070729	CNGB1	0.050785	0	0.0248919		ENSG00000070729	CNGB1	0	0.0861719
ENSG00000073712	FERMT2	36.5663	48.8702	51.075	95.2656		ENSG00000070731	ST6GALNAC2	0.199392	0.132304	0.645019		ENSG00000070731	ST6GALNAC2	0.0761236	0.121798
ENSG00000073737	DHRS9	0.782467	0.0844511	0.446608	0.362381		ENSG00000070748	CHAT	0	0.0468432	0		ENSG00000070748	CHAT	0	0
ENSG00000073756	PTGS2	0.464115	0.539448	3.44844	1.85025		ENSG00000070756	PABPC1	73.6656	99.5738	100.158		ENSG00000070756	PABPC1	56.0793	31.8279
ENSG00000073792	IGF2BP2	1.0332	1.45533	15.8963	1.08136		ENSG00000070759	TESK2	8.70231	1.1457	4.30182		ENSG00000070759	TESK2	0.951275	4.39195
ENSG00000073803	MAP3K13	19.421	22.5131	18.0298	21.5316		ENSG00000070761	CFAP20	15.7875	14.2502	12.8501		ENSG00000070761	CFAP20	13.2065	17.9265
ENSG00000073849	ST6GAL1	8.17348	10.8214	22.6434	18.3433		ENSG00000070770	CSNK2A2	8.54334	11.6599	9.62017		ENSG00000070770	CSNK2A2	10.3554	8.3517
ENSG00000073861	TBX21	0.24687	0.0355259	0.144519	0.199627		ENSG00000070778	PTPN21	4.77735	4.53643	4.70772		ENSG00000070778	PTPN21	5.44618	2.56791
ENSG00000073905	VDAC1P1	0.766227	1.24048	2.66328	2.4291		ENSG00000070785	EIF2B3	6.24778	6.5575	7.15424		ENSG00000070785	EIF2B3	7.27335	6.52666
ENSG00000073910	FRY	7.2208	7.2925	2.96453	14.3484		ENSG00000070808	CAMK2A	1.50662	11.4347	5.11998		ENSG00000070808	CAMK2A	0.920316	142.352
ENSG00000073921	PICALM	138.47	176.222	212.838	108.014		ENSG00000070814	TCOF1	4.42266	3.28627	3.65788		ENSG00000070814	TCOF1	3.30275	3.65597
ENSG00000073969	NSF	16.9861	26.759	23.1836	45.6642		ENSG00000070831	CDC42	0.583722	0.439399	0.538553		ENSG00000070831	CDC42	0.183526	5.8204
ENSG00000074047	GLI2	6.72517	10.5934	1.91527	0.791678		ENSG00000070882	OSBPL3	5.19338	7.68431	6.57119		ENSG00000070882	OSBPL3	12.4321	4.71274
ENSG00000074054	CLASP1	18.5952	39.0086	27.0472	28.1288		ENSG00000070886	EPHA8	0.0576442	0.032785	0.0339046		ENSG00000070886	EPHA8	0	0.176059
ENSG00000074071	MRPS34	24.3836	43.3252	63.9902	65.5418		ENSG00000070915	SLC12A3	0.0399816	0	0		ENSG00000070915	SLC12A3	0.0152641	0.0101761
ENSG00000074181	NOTCH3	18.9502	22.6141	52.0693	49.5767		ENSG00000070950	RAD18	1.50382	2.80905	1.96845		ENSG00000070950	RAD18	3.05976	1.44094
ENSG00000074201	CLNS1A	63.4465	63.4257	80.8897	58.1886		ENSG00000070961	ATP2B1	4.21657	9.40022	9.19818		ENSG00000070961	ATP2B1	14.1901	53.66
ENSG00000074211	PPP2R2C	47.9453	3.03683	1.92067	5.06302		ENSG00000070985	TRPM5	0.031182	0	0		ENSG00000070985	TRPM5	0.0238093	0
ENSG00000074219	TEAD2	12.1718	37.978	27.2129	11.9372		ENSG00000071051	NCK2	18.3042	37.972	34.8943		ENSG00000071051	NCK2	19.2451	17.9621
ENSG00000074266	EED	17.2492	23.9658	16.8574	10.1764		ENSG00000071054	MAP4K4	82.3878	40.813	49.9728		ENSG00000071054	MAP4K4	25.8091	36.7781
ENSG00000074276	CDHR2	0.943104	2.1172	0.634912	0.318916		ENSG00000071073	MGAT4A	6.49146	5.977	9.99795		ENSG00000071073	MGAT4A	4.0701	7.41206
ENSG00000074317	SNCB	11.5076	41.8501	4.57648	7.66255		ENSG00000071082	RPL31	57.5048	60.2122	58.3159		ENSG00000071082	RPL31	48.2087	72.0429
ENSG00000074319	TSG101	44.763	64.3595	80.6246	40.1306		ENSG00000071127	WDR1	26.6911	43.1281	41.3748		ENSG00000071127	WDR1	33.6376	13.7475
ENSG00000074356	C17orf85	20.0026	38.3455	16.7267	10.6707		ENSG00000071189	SNX13	4.04461	4.60072	4.70989		ENSG00000071189	SNX13	5.31187	4.79572
ENSG00000074370	ATP2A3	0.905848	0.977675	2.21264	0.998861		ENSG00000071203	MS4A12	0	0	0		ENSG00000071203	MS4A12	0	0
ENSG00000074410	CA12	4.23324	12.8951	199.735	57.9277		ENSG00000071205	ARHGAP10	0.660259	1.32248	1.00744		ENSG00000071205	ARHGAP10	0.368246	0.537756
ENSG00000074416	MGLL	33.2124	34.4545	22.9613	150.248		ENSG00000071242	RPS6KA2	17.5205	20.4083	19.4524		ENSG00000071242	RPS6KA2	8.12519	18.5315
ENSG00000074527	NTN4	1.04128	1.49847	4.32935	0.869851		ENSG00000071243	ING3	3.12767	4.02039	3.92542		ENSG00000071243	ING3	5.50905	3.534
ENSG00000074582	BCS1L	32.6255	70.6818	22.8098	23.7893		ENSG00000071246	VASH1	14.6306	17.0295	17.7135		ENSG00000071246	VASH1	16.6046	7.8441
ENSG00000074590	NUAK1	7.79346	8.21901	11.322	8.60774		ENSG00000071282	LMCD1	1.50877	1.70595	2.12236		ENSG00000071282	LMCD1	1.85978	0.854123
ENSG00000074603	DPP8	22.0021	32.9831	27.4263	37.2511		ENSG00000071462	BUD23	8.21132	10.3044	8.0418		ENSG00000071462	BUD23	10.8059	4.46488
ENSG00000074621	SLC24A1	2.25924	2.18544	3.24125	2.56358		ENSG00000071537	SEL1L	14.8629	17.4455	17.3761		ENSG00000071537	SEL1L	13.9786	16.7434
ENSG00000074657	ZNF532	99.3792	164.612	68.2152	108.055		ENSG00000071539	TRIP13	1.45753	5.4442	4.30339		ENSG00000071539	TRIP13	5.33932	0.724275
ENSG00000074660	SCARF1	3.74586	1.82777	2.80671	5.54029		ENSG00000071553	ATP6AP1	30.1142	41.23	38.4721		ENSG00000071553	ATP6AP1	41.7002	39.6335
ENSG00000074695	LMAN1	38.5312	88.9125	123.236	116.019		ENSG00000071564	TCF3	7.94495	12.9531	8.18669		ENSG00000071564	TCF3	20.0379	3.1651
ENSG00000074696	PTPLAD1	23.1244	39.5879	77.6382	96.5675		ENSG00000071575	TRIB2	16.6411	77.6848	29.5377		ENSG00000071575	TRIB2	115.386	13.8716
ENSG00000074800	ENO1	355.135	732.825	1378.78	1008.58		ENSG00000071626	DAZAP1	9.37885	9.14488	9.00966		ENSG00000071626	DAZAP1	6.50515	5.74818
ENSG00000074803	SLC12A1	0.383267	0.448863	0.0179016	0.0359678		ENSG00000071655	MBD3	7.90549	9.47164	7.50263		ENSG00000071655	MBD3	13.714	7.42314
ENSG00000074842	C19orf10	62.6714	125.526	293.452	209.493		ENSG00000071677	PRLH	0	0	0		ENSG00000071677	PRLH	0	0
ENSG00000074935	TUBE1	35.2558	71.4424	24.5506	16.9264		ENSG00000071794	HLTF	12.9716	22.3271	13.0074		ENSG00000071794	HLTF	12.0891	14.1874
ENSG00000074964	ARHGEF10L	31.3295	31.795	12.402	35.5461		ENSG00000071859	FAM50A	46.3226	32.1853	32.5296		ENSG00000071859	FAM50A	24.3089	18.962
ENSG00000074966	TXK	0.163093	0.110015	0.358032	0.112399		ENSG00000071889	FAM3A	13.074	7.20152	8.18388		ENSG00000071889	FAM3A	6.69837	8.41306
ENSG00000075035	WSCD2	0	0.178171	0	0.5643		ENSG00000071894	CPSF1	7.6604	9.95186	8.71605		ENSG00000071894	CPSF1	11.4653	7.70567
ENSG00000075043	KCNQ2	13.4991	7.26735	0.84871	5.58935		ENSG00000071909	MYO3B	0.0375009	0.0426571	0.0294092		ENSG00000071909	MYO3B	0.0229073	0.0610862
ENSG00000075073	TACR2	0.212396	0.0764123	0.295301	0.187364		ENSG00000071967	CYBRD1	20.0375	12.6475	20.5901		ENSG00000071967	CYBRD1	12.4476	18.1521
ENSG00000075089	ACTR6	24.7437	28.4145	31.7275	33.5444		ENSG00000071991	CDH19	8.1714	2.77244	9.85408		ENSG00000071991	CDH19	0.00687153	3.71063
ENSG00000075131	TIPIN	5.74965	12.4651	8.20432	7.22212		ENSG00000071994	PDCD2	7.23974	8.41781	6.97545		ENSG00000071994	PDCD2	9.4245	5.41872
ENSG00000075142	SRI	168.849	218.733	209.654	286.622		ENSG00000072041	SLC6A15	4.15046	0.653489	2.53082		ENSG00000072041	SLC6A15	0.0161142	7.49846
ENSG00000075151	EIF4G3	54.7429	78.5636	50.0128	48.7808		ENSG00000072042	RDH11	25.837	23.2815	22.222		ENSG00000072042	RDH11	25.1131	17.3917
ENSG00000075188	NUP37	8.34013	14.16	14.0133	13.7594		ENSG00000072062	PRKACA	11.9843	23.3682	18.4696		ENSG00000072062	PRKACA	19.8061	18.5062
ENSG00000075213	SEMA3A	0.652712	0.505379	21.2751	0.359867		ENSG00000072071	ADGRL1	8.21	12.8119	7.142		ENSG00000072071	ADGRL1	13.877	23.3043
ENSG00000075218	GTSE1	20.9063	31.4079	7.61772	28.0348		ENSG00000072080	SPP2	0	0	0		ENSG00000072080	SPP2	0	0
ENSG00000075223	SEMA3C	3.87833	5.90468	13.902	3.36753		ENSG00000072110	ACTN1	8.1211	23.9319	40.7452		ENSG00000072110	ACTN1	20.547	7.00139
ENSG00000075234	TTC38	15.965	24.8984	24.3858	35.2086		ENSG00000072121	ZFYVE26	2.77276	2.38227	3.51231		ENSG00000072121	ZFYVE26	2.6457	1.55359
ENSG00000075239	ACAT1	36.9553	45.4046	50.3082	42.5833		ENSG00000072133	RPS6KA6	0.319683	0.123967	0.363236		ENSG00000072133	RPS6KA6	0.0610242	1.28706
ENSG00000075240	GRAMD4	27.8354	17.5972	23.8143	30.7253		ENSG00000072134	EPN2	13.7584	21.8761	15.3997		ENSG00000072134	EPN2	29.6222	11.2973
ENSG00000075275	CELSR1	1.9744	5.92527	14.3204	5.61511		ENSG00000072135	PTPN18	9.0186	9.94829	13.0672		ENSG00000072135	PTPN18	6.62483	4.43289
ENSG00000075292	ZNF638	96.0698	141.647	57.769	68.2213		ENSG00000072163	LIMS2	5.13125	1.09698	1.54113		ENSG00000072163	LIMS2	0.550189	4.49043
ENSG00000075303	SLC25A40	21.2271	49.4764	23.933	31.873		ENSG00000072182	ASIC4	2.48263	22.0163	9.87312		ENSG00000072182	ASIC4	6.97161	1.82076
ENSG00000075336	TIMM21	28.6978	44.135	33.2051	35.9018		ENSG00000072195	SPEG	2.60054	6.37195	4.6252		ENSG00000072195	SPEG	3.86599	3.66936
ENSG00000075340	ADD2	17.0377	33.0707	17.6089	34.3761		ENSG00000072201	LNX1	0.625807	2.33193	1.17405		ENSG00000072201	LNX1	2.66932	7.7553
ENSG00000075391	RASAL2	6.58681	10.3122	6.48984	5.46484		ENSG00000072210	ALDH3A2	21.19	15.2347	19.1405		ENSG00000072210	ALDH3A2	17.2609	10.9472
ENSG00000075399	VPS9D1	15.1897	29.3888	33.8113	13.769		ENSG00000072274	TFRC	11.8891	15.8876	21.7892		ENSG00000072274	TFRC	34.1233	13.4595
ENSG00000075407	ZNF37A	7.31895	8.19844	4.33333	8.46697		ENSG00000072310	SREBF1	42.0015	14.0077	16.5674		ENSG00000072310	SREBF1	8.18213	12.8987
ENSG00000075413	MARK3	71.4292	83.0571	53.9174	65.8408		ENSG00000072315	TRPC5	0.0211582	0.0200562	0		ENSG00000072315	TRPC5	0.0323111	0.829319
ENSG00000075415	SLC25A3	141.331	192.076	202.328	187.026		ENSG00000072364	AFF4	12.3084	16.9592	14.66		ENSG00000072364	AFF4	12.6547	11.9742
ENSG00000075420	FNDC3B	13.4915	27.9394	48.0931	37.5619		ENSG00000072401	UBE2D1	8.9131	8.26407	8.75474		ENSG00000072401	UBE2D1	4.58673	8.42479
ENSG00000075426	FOSL2	4.84759	18.9437	65.1858	49.6008		ENSG00000072415	MPP5	9.84896	7.38706	7.41077		ENSG00000072415	MPP5	7.60658	11.0196
ENSG00000075429	CACNG5	0.0804159	0.144654	0.323647	0.206904		ENSG00000072422	RHOBTB1	7.49016	6.15657	6.79211		ENSG00000072422	RHOBTB1	3.28341	4.15704
ENSG00000075461	CACNG4	14.6821	24.0504	8.34352	6.30628		ENSG00000072501	SMC1A	6.59902	8.56193	8.10346		ENSG00000072501	SMC1A	11.0132	6.97625
ENSG00000075539	FRYL	25.7855	24.3213	15.7867	30.3753		ENSG00000072506	HSD17B10	53.5168	50.0991	58.164		ENSG00000072506	HSD17B10	60.4066	23.0684
ENSG00000075568	TMEM131	16.211	36.8776	23.2873	61.3895		ENSG00000072518	MARK2	6.76535	6.79355	6.70085		ENSG00000072518	MARK2	6.60664	9.03367
ENSG00000075618	FSCN1	127.209	208.576	285.806	160.829		ENSG00000072571	HMMR	1.0358	5.41505	4.04614		ENSG00000072571	HMMR	3.1516	0.303576
ENSG00000075624	ACTB	3990.03	5021.28	6041.14	3161.01		ENSG00000072609	CHFR	3.26043	2.9265	3.19261		ENSG00000072609	CHFR	2.36285	1.6193
ENSG00000075643	MOCOS	0.180708	0.425535	0.450798	1.83866		ENSG00000072657	TRHDE	0.108552	0.0489991	0.0658742		ENSG00000072657	TRHDE	0.00789392	4.49427
ENSG00000075651	PLD1	5.49487	7.7418	4.98809	4.74901		ENSG00000072682	P4HA2	1.06803	3.27825	2.35747		ENSG00000072682	P4HA2	0.809958	1.19829
ENSG00000075673	ATP12A	0	0	0.171678	0		ENSG00000072694	FCGR2B	0.157888	0.801144	1.07432		ENSG00000072694	FCGR2B	0.652427	0.0472773
ENSG00000075702	WDR62	4.88117	11.1562	2.34846	12.1231		ENSG00000072736	NFATC3	1.37488	1.36976	1.62283		ENSG00000072736	NFATC3	1.16764	1.02124
ENSG00000075711	DLG1	77.3081	71.3964	32.2589	38.6364		ENSG00000072756	TRNT1	4.93679	6.46237	4.9492		ENSG00000072756	TRNT1	4.8209	4.05731
ENSG00000075785	RAB7A	293.176	289.509	457.16	519.611		ENSG00000072778	ACADVL	69.2882	65.3662	58.5123		ENSG00000072778	ACADVL	36.0072	23.4619
ENSG00000075790	BCAP29	57.4338	81.6829	104.413	78.5983		ENSG00000072786	STK10	2.72031	6.26604	5.15336		ENSG00000072786	STK10	2.49254	1.03856
ENSG00000075826	SEC31B	7.78485	8.26915	1.89341	1.3216		ENSG00000072803	FBXW11	26.4387	18.8985	19.9674		ENSG00000072803	FBXW11	20.8556	33.1074
ENSG00000075856	SART3	34.9557	42.3232	35.9339	52.5654		ENSG00000072818	ACAP1	1.01551	0.426077	1.11789		ENSG00000072818	ACAP1	0.247875	0.406769
ENSG00000075884	ARHGAP15	1.63713	1.11252	5.59059	5.41571		ENSG00000072832	CRMP1	9.64285	20.3325	15.4114		ENSG00000072832	CRMP1	21.3596	23.5871
ENSG00000075886	TUBA3D	0.0268319	0.955662	0.0589031	0.118348		ENSG00000072840	EVC	0.708627	1.63014	1.779		ENSG00000072840	EVC	2.72519	0.906196
ENSG00000075891	PAX2	0.791546	2.99009	3.9776	0.0681893		ENSG00000072849	DERL2	6.17135	7.39031	6.30569		ENSG00000072849	DERL2	7.53359	3.25963
ENSG00000075945	KIFAP3	16.2273	22.4355	25.2997	32.1113		ENSG00000072858	SIDT1	1.48681	0.312385	0.623567		ENSG00000072858	SIDT1	0.356965	2.02085
ENSG00000075975	MKRN2	17.1319	22.2678	21.286	26.5045		ENSG00000072864	NDE1	8.03523	7.68043	6.62442		ENSG00000072864	NDE1	5.8102	3.65099
ENSG00000076003	MCM6	12.8821	32.4997	23.8088	22.7598		ENSG00000072952	MRVI1	9.16946	4.06076	10.0189		ENSG00000072952	MRVI1	5.15765	11.7364
ENSG00000076043	REXO2	22.251	25.5727	42.2201	17.7947		ENSG00000072954	TMEM38A	4.89238	1.85112	2.98234		ENSG00000072954	TMEM38A	3.73562	18.0817
ENSG00000076053	RBM7	4.27666	6.99599	9.69602	6.22055		ENSG00000072958	AP1M1	3.8857	4.62858	5.09003		ENSG00000072958	AP1M1	7.78171	5.13311
ENSG00000076067	RBMS2	5.10894	7.33758	8.98564	14.1725		ENSG00000073008	PVR	3.94958	9.06846	9.22328		ENSG00000073008	PVR	11.8753	8.0241
ENSG00000076108	BAZ2A	30.9938	40.6687	32.1756	45.6383		ENSG00000073050	XRCC1	6.7504	7.99002	5.96958		ENSG00000073050	XRCC1	11.9449	6.54518
ENSG00000076201	PTPN23	20.3368	28.1226	23.857	27.6108		ENSG00000073060	SCARB1	9.55978	10.9302	7.97108		ENSG00000073060	SCARB1	6.72671	6.75108
ENSG00000076242	MLH1	21.7278	34.1191	31.1582	35.3158		ENSG00000073067	CYP2W1	0.0445521	0	0		ENSG00000073067	CYP2W1	0	0.0226788
ENSG00000076248	UNG	21.2957	28.7957	31.0448	28.4023		ENSG00000073111	MCM2	2.0036	4.89741	3.82938		ENSG00000073111	MCM2	6.70641	1.33423
ENSG00000076321	KLHL20	14.5029	23.0685	21.5537	27.4426		ENSG00000073146	MOV10L1	0.125844	0.0681653	0.132175		ENSG00000073146	MOV10L1	0.0617718	0.118968
ENSG00000076344	RGS11	13.7747	3.76231	2.10697	2.28599		ENSG00000073150	PANX2	0.617317	0.962686	1.24933		ENSG00000073150	PANX2	0.83628	23.4767
ENSG00000076351	SLC46A1	2.67282	3.80021	2.25175	3.87168		ENSG00000073169	SELENOO	14.8743	10.9278	10.9166		ENSG00000073169	SELENOO	9.84043	8.11719
ENSG00000076356	PLXNA2	11.6579	19.7366	13.7902	17.0408		ENSG00000073282	TP63	0.0414351	0.109975	0.17872		ENSG00000073282	TP63	0.0632763	0.0337474
ENSG00000076382	SPAG5	38.6561	71.4269	13.7628	58.8076		ENSG00000073331	ALPK1	2.22027	1.23046	3.21806		ENSG00000073331	ALPK1	0.524281	0.443917
ENSG00000076554	TPD52	54.9869	78.4156	158.113	130.66		ENSG00000073350	LLGL2	1.69483	0.377576	1.04126		ENSG00000073350	LLGL2	0.196799	1.45512
ENSG00000076555	ACACB	11.7872	12.6691	3.66899	11.2408		ENSG00000073417	PDE8A	24.8621	6.66027	10.5581		ENSG00000073417	PDE8A	6.98581	10.8774
ENSG00000076604	TRAF4	62.3536	176.746	60.5722	124.787		ENSG00000073464	CLCN4	21.0545	3.94155	9.53481		ENSG00000073464	CLCN4	3.61267	32.2824
ENSG00000076641	PAG1	9.57913	15.0614	7.03535	13.2714		ENSG00000073536	NLE1	1.94485	2.43305	1.82891		ENSG00000073536	NLE1	3.53984	3.30385
ENSG00000076650	GPATCH1	9.05784	15.8301	9.40817	12.4967		ENSG00000073578	SDHA	16.3363	12.2025	12.7565		ENSG00000073578	SDHA	10.5495	20.045
ENSG00000076662	ICAM3	5.09987	6.95393	17.5766	10.2288		ENSG00000073584	SMARCE1	0.839934	0.830664	0.641842		ENSG00000073584	SMARCE1	0.89131	0.643022
ENSG00000076706	MCAM	50.0126	68.348	94.6185	79.6945		ENSG00000073598	FNDC8	0	0.0421859	0.0436265		ENSG00000073598	FNDC8	0.101944	0.271851
ENSG00000076716	GPC4	3.30649	4.36839	15.077	0.940053		ENSG00000073605	GSDMB	1.69466	1.88404	1.09725		ENSG00000073605	GSDMB	0.559125	0.82005
ENSG00000076770	MBNL3	4.01398	8.15291	2.97082	4.25753		ENSG00000073614	KDM5A	3.01935	4.20353	4.55742		ENSG00000073614	KDM5A	3.82291	3.13635
ENSG00000076864	RAP1GAP	17.6803	26.8186	6.58095	6.2733		ENSG00000073670	ADAM11	0.78995	0.945211	0.520482		ENSG00000073670	ADAM11	1.19646	18.6292
ENSG00000076924	XAB2	27.994	42.2286	32.7481	33.8604		ENSG00000073711	PPP2R3A	5.02086	1.46441	2.59615		ENSG00000073711	PPP2R3A	1.17359	4.04436
ENSG00000076928	ARHGEF1	76.4922	105.036	68.1267	59.8968		ENSG00000073712	FERMT2	12.5285	20.1464	20.3363		ENSG00000073712	FERMT2	24.1429	9.42954
ENSG00000076944	STXBP2	4.15426	3.66014	8.31321	3.30318		ENSG00000073734	ABCB11	0.0480401	0	0.00784881		ENSG00000073734	ABCB11	0	0.0244543
ENSG00000076984	MAP2K7	18.8799	27.5765	23.8739	27.4311		ENSG00000073737	DHRS9	2.07552	0.109301	0.355248		ENSG00000073737	DHRS9	0.0125776	1.25776
ENSG00000077044	DGKD	15.6592	35.7942	23.0308	24.3254		ENSG00000073754	CD5L	0.477874	0.0238412	0.147932		ENSG00000073754	CD5L	0	0.0512119
ENSG00000077063	CTTNBP2	26.1631	25.7137	8.14839	19.5907		ENSG00000073756	PTGS2	2.0868	6.16767	18.0086		ENSG00000073756	PTGS2	0.295404	12.3652
ENSG00000077080	ACTL6B	0.79534	3.39928	0.139679	1.01733		ENSG00000073792	IGF2BP2	0.378326	3.06682	1.07424		ENSG00000073792	IGF2BP2	14.0453	0.159379
ENSG00000077092	RARB	2.25479	3.30761	2.59694	1.01554		ENSG00000073803	MAP3K13	4.29655	5.2417	3.55944		ENSG00000073803	MAP3K13	2.9668	3.8561
ENSG00000077097	TOP2B	69.1163	83.9122	61.629	110.131		ENSG00000073849	ST6GAL1	10.7666	12.3494	17.3634		ENSG00000073849	ST6GAL1	1.32463	6.941
ENSG00000077147	TM9SF3	47.4899	56.8662	86.8901	119.035		ENSG00000073861	TBX21	0.189048	0.134401	0.393807		ENSG00000073861	TBX21	0.0721747	0.0481165
ENSG00000077150	NFKB2	11.925	13.8401	39.9251	8.37135		ENSG00000073910	FRY	3.03794	0.981646	1.7637		ENSG00000073910	FRY	1.82169	4.06043
ENSG00000077152	UBE2T	20.9111	45.7927	10.2752	24.7663		ENSG00000073921	PICALM	70.8895	50.0213	70.6234		ENSG00000073921	PICALM	34.843	39.0612
ENSG00000077157	PPP1R12B	9.51506	9.13611	5.24822	11.5097		ENSG00000073969	NSF	8.50361	12.7988	10.7073		ENSG00000073969	NSF	12.7127	65.841
ENSG00000077232	DNAJC10	21.1122	53.3791	36.4056	39.848		ENSG00000074047	GLI2	0.412315	0.454649	0.544413		ENSG00000074047	GLI2	2.49934	0.154201
ENSG00000077235	GTF3C1	26.0252	48.3776	58.6915	100.768		ENSG00000074054	CLASP1	5.86304	11.9842	8.59651		ENSG00000074054	CLASP1	10.1954	9.96925
ENSG00000077238	IL4R	5.95019	3.71558	15.8613	7.12355		ENSG00000074071	MRPS34	46.1175	52.5758	45.4842		ENSG00000074071	MRPS34	56.7972	36.4603
ENSG00000077254	USP33	48.5491	90.523	47.8478	73.907		ENSG00000074181	NOTCH3	11.343	18.8552	23.6503		ENSG00000074181	NOTCH3	32.0634	3.89621
ENSG00000077264	PAK3	3.36098	3.49793	1.10195	0.806195		ENSG00000074201	CLNS1A	21.0927	18.9229	18.4351		ENSG00000074201	CLNS1A	26.079	14.421
ENSG00000077274	CAPN6	0.109047	0	0	0.0109313		ENSG00000074211	PPP2R2C	11.2019	1.04402	3.97634		ENSG00000074211	PPP2R2C	0.41023	42.7596
ENSG00000077279	DCX	3.90623	1.17199	0.0701118	0.010836		ENSG00000074219	TEAD2	2.40453	3.02594	3.90144		ENSG00000074219	TEAD2	7.24903	0.844137
ENSG00000077327	SPAG6	0.599671	0.437825	0.348469	0.155587		ENSG00000074266	EED	3.09034	3.34666	2.96036		ENSG00000074266	EED	3.22688	2.18711
ENSG00000077348	EXOSC5	20.1863	26.3152	28.5002	41.943		ENSG00000074276	CDHR2	0.0231008	0.295617	0.181163		ENSG00000074276	CDHR2	0.123472	0.58796
ENSG00000077380	DYNC1I2	47.7765	69.3853	90.5363	107.585		ENSG00000074317	SNCB	2.7714	6.27572	4.95054		ENSG00000074317	SNCB	1.10509	170.764
ENSG00000077420	APBB1IP	8.70733	5.77788	13.9822	12.8908		ENSG00000074319	TSG101	16.2514	15.4964	15.6786		ENSG00000074319	TSG101	14.6818	13.4819
ENSG00000077454	LRCH4	31.3312	48.9033	28.8121	27.2112		ENSG00000074356	NCBP3	5.22527	4.28871	4.16774		ENSG00000074356	NCBP3	4.34231	3.01665
ENSG00000077458	FAM76B	22.9933	44.7767	25.9079	11.647		ENSG00000074370	ATP2A3	0.761726	0.365272	1.20352		ENSG00000074370	ATP2A3	0.526882	0.647768
ENSG00000077463	SIRT6	26.5673	39.7463	38.3514	32.8716		ENSG00000074410	CA12	1.4444	36.1909	8.88473		ENSG00000074410	CA12	20.0261	0.756757
ENSG00000077514	POLD3	16.6438	27.5785	12.8788	12.962		ENSG00000074416	MGLL	9.62361	11.6327	12.8732		ENSG00000074416	MGLL	13.9799	25.5714
ENSG00000077522	ACTN2	41.5047	86.7025	8.81439	11.2291		ENSG00000074527	NTN4	4.00343	2.1645	3.9245		ENSG00000074527	NTN4	1.56239	12.0916
ENSG00000077585	GPR137B	32.8106	20.9163	34.2438	55.2461		ENSG00000074582	BCS1L	8.33614	8.71638	8.02842		ENSG00000074582	BCS1L	8.61247	5.15538
ENSG00000077616	NAALAD2	2.56681	5.20018	3.08499	0.347867		ENSG00000074590	NUAK1	9.82809	8.00438	10.2392		ENSG00000074590	NUAK1	1.60182	35.9131
ENSG00000077684	JADE1	21.2999	25.634	9.78999	22.8601		ENSG00000074603	DPP8	7.23521	7.28269	7.47802		ENSG00000074603	DPP8	7.55232	13.4202
ENSG00000077713	SLC25A43	4.75613	4.15549	12.9461	5.32134		ENSG00000074621	SLC24A1	1.30561	1.48254	1.45318		ENSG00000074621	SLC24A1	1.09556	0.865371
ENSG00000077721	UBE2A	38.3192	55.7215	59.8469	64.5399		ENSG00000074657	ZNF532	17.1654	13.5569	14.2327		ENSG00000074657	ZNF532	13.458	9.43508
ENSG00000077782	FGFR1	18.1884	45.3882	55.5292	30.7761		ENSG00000074660	SCARF1	4.32064	2.91531	4.30869		ENSG00000074660	SCARF1	3.3371	1.8888
ENSG00000077800	FKBP6	0.212841	0.0689153	0	0.0469391		ENSG00000074695	LMAN1	15.0983	26.573	21.834		ENSG00000074695	LMAN1	19.997	9.54429
ENSG00000077809	GTF2I	23.1305	41.4547	28.075	81.8014		ENSG00000074696	HACD3	19.7491	22.854	24.9399		ENSG00000074696	HACD3	24.8425	36.3488
ENSG00000077942	FBLN1	9.73552	10.8014	42.1214	9.03356		ENSG00000074706	IPCEF1	1.50164	0.753172	1.22908		ENSG00000074706	IPCEF1	0.261601	15.1692
ENSG00000077943	ITGA8	0.296163	0.52907	0.997654	1.04729		ENSG00000074755	ZZEF1	4.31833	3.77994	4.34759		ENSG00000074755	ZZEF1	3.87061	3.62009
ENSG00000077984	CST7	0.34971	0.440346	1.0556	0.417753		ENSG00000074771	NOX3	0.0302505	0	0		ENSG00000074771	NOX3	0	0
ENSG00000078018	MAP2	168.294	374.552	67.8668	179.649		ENSG00000074800	ENO1	108.791	218.146	179.365		ENSG00000074800	ENO1	148.686	132.928
ENSG00000078043	PIAS2	30.1925	57.076	33.297	27.403		ENSG00000074803	SLC12A1	0.0144337	0.0182425	0.0282983		ENSG00000074803	SLC12A1	0.0257157	0.230216
ENSG00000078053	AMPH	7.9227	12.3692	1.96895	1.5934		ENSG00000074842	MYDGF	38.2115	60.5081	56.4397		ENSG00000074842	MYDGF	70.2152	26.497
ENSG00000078061	ARAF	18.3456	29.9406	40.2464	50.7642		ENSG00000074855	ANO8	8.82096	12.0777	10.1429		ENSG00000074855	ANO8	10.2688	8.08365
ENSG00000078070	MCCC1	17.9402	18.0788	13.3314	30.5092		ENSG00000074935	TUBE1	5.45694	3.61081	3.46492		ENSG00000074935	TUBE1	5.53981	4.90624
ENSG00000078081	LAMP3	0.155594	0.125949	1.40898	0.364587		ENSG00000074964	ARHGEF10L	6.65365	5.58049	5.66262		ENSG00000074964	ARHGEF10L	8.61023	5.56718
ENSG00000078098	FAP	7.23007	4.93484	4.94453	5.68752		ENSG00000074966	TXK	0.106748	0.118052	0.226727		ENSG00000074966	TXK	0.0543389	0.018113
ENSG00000078114	NEBL	8.76513	6.26944	10.6266	28.1757		ENSG00000075035	WSCD2	0.0471035	0.04465	0.0923496		ENSG00000075035	WSCD2	0	6.58902
ENSG00000078124	ACER3	22.4698	14.0946	16.2075	14.5899		ENSG00000075043	KCNQ2	0.826844	8.89654	3.75883		ENSG00000075043	KCNQ2	9.90582	18.4062
ENSG00000078140	UBE2K	41.7068	61.839	60.7574	71.1434		ENSG00000075073	TACR2	0.064547	0.407899	0.232006		ENSG00000075073	TACR2	0.131428	0.854281
ENSG00000078142	PIK3C3	18.6922	29.1745	23.0219	38.4116		ENSG00000075089	ACTR6	10.6922	9.04492	8.67093		ENSG00000075089	ACTR6	11.974	13.2934
ENSG00000078177	N4BP2	2.98933	6.06429	2.81179	4.72498		ENSG00000075131	TIPIN	3.25113	5.10089	3.58266		ENSG00000075131	TIPIN	4.33141	1.25548
ENSG00000078237	C12orf5	12.2881	19.4658	21.2759	28.9791		ENSG00000075142	SRI	47.6298	46.8211	44.1182		ENSG00000075142	SRI	91.6273	42.6577
ENSG00000078246	TULP3	18.5542	26.9157	26.8106	27.1929		ENSG00000075151	EIF4G3	15.2111	17.5979	16.2364		ENSG00000075151	EIF4G3	18.1764	21.0763
ENSG00000078269	SYNJ2	26.2112	7.73224	15.7101	6.79348		ENSG00000075188	NUP37	2.68879	4.27585	3.81495		ENSG00000075188	NUP37	3.83597	1.60282
ENSG00000078295	ADCY2	6.38258	7.80788	3.37639	7.86659		ENSG00000075213	SEMA3A	0.197753	0.706072	0.781879		ENSG00000075213	SEMA3A	0.422789	2.52331
ENSG00000078304	PPP2R5C	81.9417	88.0851	82.5009	139.79		ENSG00000075218	GTSE1	1.58725	6.68084	4.6964		ENSG00000075218	GTSE1	7.1383	0.118601
ENSG00000078319	PMS2P1	14.4445	20.7284	16.8291	22.9127		ENSG00000075223	SEMA3C	4.46434	2.97067	7.96046		ENSG00000075223	SEMA3C	1.79846	6.30086
ENSG00000078328	RBFOX1	0.379225	5.21406	0.343859	2.79988		ENSG00000075234	TTC38	7.28552	9.06621	8.81734		ENSG00000075234	TTC38	8.91122	2.19705
ENSG00000078369	GNB1	247.728	366.296	392.93	496.4		ENSG00000075239	ACAT1	11.2835	8.69292	10.7791		ENSG00000075239	ACAT1	8.26929	9.79813
ENSG00000078399	HOXA9	20.336	20.0236	6.44359	0.218505		ENSG00000075240	GRAMD4	6.73986	10.608	8.99937		ENSG00000075240	GRAMD4	12.8995	10.8139
ENSG00000078401	EDN1	5.99263	4.6137	2.68955	3.55361		ENSG00000075275	CELSR1	0.390715	1.06994	1.19159		ENSG00000075275	CELSR1	2.98702	0.250453
ENSG00000078403	MLLT10	10.7583	18.341	11.4718	15.7104		ENSG00000075290	WNT8B	0.0584957	0.138622	0.0286712		ENSG00000075290	WNT8B	0.0223325	0.0297766
ENSG00000078487	ZCWPW1	6.33707	4.65469	3.01417	1.78576		ENSG00000075292	ZNF638	17.55	10.7448	10.9612		ENSG00000075292	ZNF638	9.84992	10.3503
ENSG00000078549	ADCYAP1R1	88.8598	37.1463	15.176	82.4546		ENSG00000075303	SLC25A40	4.63195	6.63788	4.7909		ENSG00000075303	SLC25A40	5.89461	9.08482
ENSG00000078579	FGF20	0.867572	0.0826204	0.44813	0.0562739		ENSG00000075336	TIMM21	6.67768	6.2624	5.67399		ENSG00000075336	TIMM21	7.62556	7.90933
ENSG00000078589	P2RY10	0.0954127	0	0.104728	0		ENSG00000075340	ADD2	0.541043	6.40846	2.39864		ENSG00000075340	ADD2	4.78622	13.8847
ENSG00000078596	ITM2A	73.2537	41.1432	18.6498	86.1284		ENSG00000075388	FGF4	0	0	0		ENSG00000075388	FGF4	0	0
ENSG00000078618	NRD1	71.0963	105.424	59.6016	80.3924		ENSG00000075391	RASAL2	1.82496	3.0474	2.81934		ENSG00000075391	RASAL2	1.85208	3.6336
ENSG00000078668	VDAC3	111.767	145.88	111.877	109.087		ENSG00000075399	VPS9D1	9.89281	10.2657	8.97352		ENSG00000075399	VPS9D1	6.3567	7.83351
ENSG00000078674	PCM1	68.4496	76.5852	52.1773	75.826		ENSG00000075407	ZNF37A	3.8215	2.98763	3.19984		ENSG00000075407	ZNF37A	1.58055	3.10389
ENSG00000078687	TNRC6C	4.52378	4.41327	2.45506	16.139		ENSG00000075413	MARK3	12.082	12.5393	11.0946		ENSG00000075413	MARK3	10.1802	7.9857
ENSG00000078699	CBFA2T2	15.7569	15.7053	6.30517	6.57152		ENSG00000075415	SLC25A3	24.7683	31.2253	28.7929		ENSG00000075415	SLC25A3	28.4026	32.2712
ENSG00000078725	BRINP1	0.839949	1.08462	0.27988	0.694647		ENSG00000075420	FNDC3B	2.33214	11.296	6.99538		ENSG00000075420	FNDC3B	6.40849	0.781956
ENSG00000078747	ITCH	22.763	29.6055	29.8846	43.0995		ENSG00000075426	FOSL2	2.70148	13.6465	17.5222		ENSG00000075426	FOSL2	6.22775	6.79232
ENSG00000078795	PKD2L2	0.0894987	0.660068	0.0982368	0		ENSG00000075429	CACNG5	0	1.42923	0.461889		ENSG00000075429	CACNG5	0.251841	0.767515
ENSG00000078804	TP53INP2	744.612	76.0619	114.227	54.4691		ENSG00000075461	CACNG4	5.09889	49.5976	14.8159		ENSG00000075461	CACNG4	19.3409	6.88422
ENSG00000078808	SDF4	62.1907	104.732	138.337	132.006		ENSG00000075539	FRYL	16.4692	5.18123	6.97195		ENSG00000075539	FRYL	4.59689	8.19303
ENSG00000078814	MYH7B	6.45458	2.26407	1.00367	0.395408		ENSG00000075568	TMEM131	4.11493	6.42583	5.24161		ENSG00000075568	TMEM131	9.09543	3.02697
ENSG00000078898	BPIFB2	0.0285283	0.138557	0	0		ENSG00000075618	FSCN1	119.026	118.71	109.676		ENSG00000075618	FSCN1	159.256	68.833
ENSG00000078900	TP73	1.92092	5.38355	1.01346	3.51077		ENSG00000075624	ACTB	935.402	1375.54	1350.64		ENSG00000075624	ACTB	957.665	522.996
ENSG00000078902	TOLLIP	22.3728	27.0126	54.7857	40.0418		ENSG00000075643	MOCOS	0.118016	0.19577	0.221737		ENSG00000075643	MOCOS	0.0901121	0.0400498
ENSG00000078967	UBE2D4	34.6729	33.483	18.055	20.2054		ENSG00000075651	PLD1	4.77013	4.23024	4.46888		ENSG00000075651	PLD1	0.190733	3.10553
ENSG00000079101	CLUL1	0.161701	0.174523	0.101422	0.0254721		ENSG00000075673	ATP12A	0	0	0.0817924		ENSG00000075673	ATP12A	0.0212365	0.0707882
ENSG00000079102	RUNX1T1	4.76644	6.71342	1.75265	2.60165		ENSG00000075702	WDR62	0.68621	1.24723	1.05531		ENSG00000075702	WDR62	1.7161	0.121777
ENSG00000079112	CDH17	0	0.180278	0.106949	0.0153487		ENSG00000075711	DLG1	23.9315	11.8907	11.306		ENSG00000075711	DLG1	11.1045	19.8766
ENSG00000079134	THOC1	57.1901	90.8765	27.6288	22.1161		ENSG00000075785	RAB7A	142.868	126.202	145.4		ENSG00000075785	RAB7A	126.239	111.518
ENSG00000079150	FKBP7	11.9763	28.817	22.0752	24.1473		ENSG00000075790	BCAP29	10.6001	9.52573	11.5145		ENSG00000075790	BCAP29	21.7349	15.7875
ENSG00000079156	OSBPL6	15.455	21.2209	13.258	26.5683		ENSG00000075826	SEC31B	2.5135	2.64076	2.25798		ENSG00000075826	SEC31B	0.956633	1.74293
ENSG00000079215	SLC1A3	556.586	766.343	913.873	889.127		ENSG00000075856	SART3	8.4956	8.39937	7.17882		ENSG00000075856	SART3	8.96488	7.33451
ENSG00000079246	XRCC5	90.2892	196.797	156.585	190.977		ENSG00000075884	ARHGAP15	1.72635	1.21321	2.50929		ENSG00000075884	ARHGAP15	0.628781	0.313128
ENSG00000079257	LXN	4.38165	3.19448	8.69522	12.1909		ENSG00000075886	TUBA3D	0.77311	0.109926	0.151573		ENSG00000075886	TUBA3D	0.20661	0.669024
ENSG00000079263	SP140	0.655882	0.629235	1.49983	0.381704		ENSG00000075891	PAX2	0	0	0		ENSG00000075891	PAX2	0	0.050367
ENSG00000079277	MKNK1	28.7915	41.0883	16.8924	16.6453		ENSG00000075914	EXOSC7	5.11749	4.99594	4.94844		ENSG00000075914	EXOSC7	4.51275	3.53941
ENSG00000079308	TNS1	20.5665	32.5149	56.2961	60.243		ENSG00000075945	KIFAP3	15.3374	13.2917	16.4217		ENSG00000075945	KIFAP3	13.7576	37.1291
ENSG00000079313	REXO1	14.8218	27.4863	20.8299	23.5		ENSG00000075975	MKRN2	12.0159	14.0628	10.9924		ENSG00000075975	MKRN2	17.3395	18.1289
ENSG00000079332	SAR1A	21.7176	27.6016	40.0484	41.6942		ENSG00000076003	MCM6	4.68011	14.8447	11.8372		ENSG00000076003	MCM6	12.473	6.24606
ENSG00000079335	CDC14A	2.97522	5.6035	2.7713	3.29379		ENSG00000076043	REXO2	12.5246	10.3843	11.4592		ENSG00000076043	REXO2	7.17885	4.99842
ENSG00000079337	RAPGEF3	14.7497	5.78409	3.00743	2.86155		ENSG00000076053	RBM7	3.16496	2.83673	2.91825		ENSG00000076053	RBM7	2.41065	1.90619
ENSG00000079385	CEACAM1	0.0168158	0.0725965	0.0553726	0.166882		ENSG00000076067	RBMS2	4.34813	5.42462	5.67862		ENSG00000076067	RBMS2	5.2746	1.96347
ENSG00000079393	DUSP13	0.120971	0.0261127	0	0.0266785		ENSG00000076108	BAZ2A	5.83316	6.5054	6.23395		ENSG00000076108	BAZ2A	5.23589	6.39942
ENSG00000079432	CIC	24.3128	45.8832	32.6145	57.3821		ENSG00000076201	PTPN23	10.7721	7.98864	9.0714		ENSG00000076201	PTPN23	9.93636	9.23188
ENSG00000079435	LIPE	17.6226	6.80012	6.99368	8.9586		ENSG00000076242	MLH1	12.3473	14.0085	13.184		ENSG00000076242	MLH1	12.3925	7.7631
ENSG00000079459	FDFT1	68.6804	46.2691	30.9325	52.4998		ENSG00000076248	UNG	12.8981	16.0812	16.0879		ENSG00000076248	UNG	16.2059	10.02
ENSG00000079462	PAFAH1B3	46.0325	86.6498	24.8352	22.9707		ENSG00000076258	FMO4	2.84684	0.604848	2.2855		ENSG00000076258	FMO4	0.936952	1.12434
ENSG00000079482	OPHN1	13.8591	20.2671	27.9261	27.1482		ENSG00000076321	KLHL20	5.56147	5.94624	6.66175		ENSG00000076321	KLHL20	7.19578	5.49939
ENSG00000079557	AFM	0	0	0	0		ENSG00000076344	RGS11	14.458	4.80831	7.33256		ENSG00000076344	RGS11	6.32094	6.18659
ENSG00000079616	KIF22	25.9202	55.2233	23.0762	43.5866		ENSG00000076351	SLC46A1	1.5368	1.00852	1.1743		ENSG00000076351	SLC46A1	1.25768	1.3319
ENSG00000079689	SCGN	0.805156	0.21725	0.0552354	0.166468		ENSG00000076356	PLXNA2	3.0256	5.06043	3.93702		ENSG00000076356	PLXNA2	3.30961	6.79947
ENSG00000079691	LRRC16A	7.26158	8.93164	7.98559	28.7202		ENSG00000076382	SPAG5	2.55124	7.07313	4.59242		ENSG00000076382	SPAG5	6.38709	1.27569
ENSG00000079739	PGM1	19.153	20.2745	32.193	43.3861		ENSG00000076513	ANKRD13A	11.5139	6.04659	7.72779		ENSG00000076513	ANKRD13A	5.65352	6.86209
ENSG00000079785	DDX1	66.3047	134.331	97.886	112.48		ENSG00000076554	TPD52	17.8675	9.75066	9.95806		ENSG00000076554	TPD52	15.4267	14.8148
ENSG00000079805	DNM2	63.6453	75.2128	85.2884	110.474		ENSG00000076555	ACACB	3.80296	1.20297	2.42548		ENSG00000076555	ACACB	1.62586	2.44963
ENSG00000079819	EPB41L2	85.2852	66.2644	67.8961	65.9521		ENSG00000076604	TRAF4	11.5452	31.9142	13.5837		ENSG00000076604	TRAF4	25.8511	5.227
ENSG00000079841	RIMS1	0.222399	0.560078	0.0162742	0.833799		ENSG00000076641	PAG1	4.16368	5.44478	5.26816		ENSG00000076641	PAG1	6.4055	3.32042
ENSG00000079931	MOXD1	11.6099	22.7016	102.056	1.13039		ENSG00000076650	GPATCH1	2.83532	2.73982	2.23973		ENSG00000076650	GPATCH1	3.38403	2.84454
ENSG00000079950	STX7	13.2062	12.8657	20.5167	12.1772		ENSG00000076662	ICAM3	0	0.0595464	0.12316		ENSG00000076662	ICAM3	0.0319771	0
ENSG00000079999	KEAP1	57.1574	78.0587	86.5162	170.982		ENSG00000076685	NT5C2	6.38561	5.25805	6.65902		ENSG00000076685	NT5C2	3.42129	6.81818
ENSG00000080031	PTPRH	1.52896	0.500058	3.25476	0.613074		ENSG00000076706	MCAM	34.0234	39.8407	40.9565		ENSG00000076706	MCAM	29.0992	11.3711
ENSG00000080166	DCT	1.2533	0.630484	0.338086	1.14775		ENSG00000076716	GPC4	2.40361	9.59766	7.2762		ENSG00000076716	GPC4	5.12552	1.96526
ENSG00000080189	SLC35C2	18.0307	25.9144	25.7744	25.6316		ENSG00000076770	MBNL3	0.708911	0.883181	1.18139		ENSG00000076770	MBNL3	0.726883	0.402105
ENSG00000080200	CRYBG3	3.73634	8.01301	4.97711	8.51998		ENSG00000076826	CAMSAP3	0.484482	0.0845981	0.149978		ENSG00000076826	CAMSAP3	0.146025	5.71121
ENSG00000080224	EPHA6	0	0.0731874	0	0.16824		ENSG00000076864	RAP1GAP	7.2344	3.82559	3.72476		ENSG00000076864	RAP1GAP	13.4409	31.5807
ENSG00000080298	RFX3	31.2517	72.1699	16.5546	38.5473		ENSG00000076924	XAB2	14.1838	8.79625	8.31916		ENSG00000076924	XAB2	13.2727	8.39766
ENSG00000080345	RIF1	12.8174	29.3036	14.6565	21.6804		ENSG00000076928	ARHGEF1	15.9936	11.3365	13.9744		ENSG00000076928	ARHGEF1	7.99029	4.50762
ENSG00000080371	RAB21	33.1732	40.7939	66.0828	55.4374		ENSG00000076944	STXBP2	1.72952	2.00806	3.32062		ENSG00000076944	STXBP2	0.398521	0.312566
ENSG00000080493	SLC4A4	24.9934	57.1322	48.4512	91.4432		ENSG00000076984	MAP2K7	9.83301	4.9051	6.54379		ENSG00000076984	MAP2K7	7.58143	8.59289
ENSG00000080503	SMARCA2	45.245	55.9869	75.4206	86.3113		ENSG00000077009	NMRK2	0	0	0		ENSG00000077009	NMRK2	0	0.220467
ENSG00000080546	SESN1	16.9434	17.8085	10.8126	14.7003		ENSG00000077044	DGKD	6.85929	4.68624	5.56516		ENSG00000077044	DGKD	4.36375	3.86816
ENSG00000080561	MID2	1.2351	0.959784	1.82566	1.12585		ENSG00000077063	CTTNBP2	10.3874	4.8358	7.01509		ENSG00000077063	CTTNBP2	4.64622	9.7707
ENSG00000080573	COL5A3	20.1368	21.9171	19.6159	26.5789		ENSG00000077080	ACTL6B	0.775699	0.245098	0.405549		ENSG00000077080	ACTL6B	0.45409	16.4262
ENSG00000080603	SRCAP	6.2825	12.4277	10.9419	20.1017		ENSG00000077092	RARB	1.15289	3.12013	2.55514		ENSG00000077092	RARB	1.8499	3.41913
ENSG00000080608	KIAA0020	16.2622	25.0364	30.8136	22.607		ENSG00000077097	TOP2B	37.5494	29.9164	29.5254		ENSG00000077097	TOP2B	36.6232	39.9451
ENSG00000080618	CPB2	0.0978555	0.21123	0	0		ENSG00000077147	TM9SF3	28.9469	34.5107	30.2567		ENSG00000077147	TM9SF3	20.688	30.4801
ENSG00000080644	CHRNA3	0.0897212	0.121044	8.86329	3.24008		ENSG00000077150	NFKB2	3.444	6.08523	7.96758		ENSG00000077150	NFKB2	2.7454	1.33238
ENSG00000080709	KCNN2	3.39265	2.6364	0.912353	11.9338		ENSG00000077152	UBE2T	2.69222	13.9651	6.63451		ENSG00000077152	UBE2T	9.82153	4.37781
ENSG00000080802	CNOT4	21.3176	21.0267	15.9113	26.4579		ENSG00000077157	PPP1R12B	4.17791	2.19553	3.75065		ENSG00000077157	PPP1R12B	1.7954	5.39665
ENSG00000080815	PSEN1	47.7858	40.4716	48.2491	80.4675		ENSG00000077232	DNAJC10	5.81362	7.33433	7.03015		ENSG00000077232	DNAJC10	6.88646	4.48441
ENSG00000080819	CPOX	31.2044	32.4444	33.0726	27.3827		ENSG00000077235	GTF3C1	6.92939	8.96896	7.80881		ENSG00000077235	GTF3C1	11.7854	7.54964
ENSG00000080822	CLDND1	392.538	157.455	229.024	179.204		ENSG00000077238	IL4R	4.86291	6.42762	10.9518		ENSG00000077238	IL4R	2.96089	1.24838
ENSG00000080823	MOK	14.0541	17.1944	9.1131	12.1536		ENSG00000077254	USP33	13.983	12.0273	12.8582		ENSG00000077254	USP33	15.0812	23.8626
ENSG00000080824	HSP90AA1	511.046	439.679	835.488	1494.88		ENSG00000077264	PAK3	0.71883	2.68581	1.17443		ENSG00000077264	PAK3	0.182956	12.8801
ENSG00000080854	IGSF9B	0.576029	1.64569	1.87201	0.435905		ENSG00000077274	CAPN6	0	0	0.0509139		ENSG00000077274	CAPN6	0.251165	0.0176256
ENSG00000080947	CROCCP3	7.02482	16.8708	2.33041	2.67108		ENSG00000077279	DCX	1.65281	3.0244	0.925842		ENSG00000077279	DCX	1.80288	0.973865
ENSG00000080986	NDC80	37.8908	70.6313	14.5303	32.7859		ENSG00000077312	SNRPA	10.9624	14.2107	10.7719		ENSG00000077312	SNRPA	14.903	5.35389
ENSG00000081014	AP4E1	3.62447	6.25735	4.78736	4.41557		ENSG00000077327	SPAG6	1.12832	1.11474	3.25591		ENSG00000077327	SPAG6	0.0606717	0.906031
ENSG00000081019	RSBN1	7.92809	13.2658	7.90806	11.5301		ENSG00000077348	EXOSC5	11.2501	9.12938	7.69128		ENSG00000077348	EXOSC5	13.6617	11.4957
ENSG00000081026	MAGI3	6.0431	12.035	4.37929	12.3281		ENSG00000077380	DYNC1I2	55.6272	32.6007	48.7008		ENSG00000077380	DYNC1I2	36.0854	39.7689
ENSG00000081041	CXCL2	1.71785	1.70574	28.1705	1.06078		ENSG00000077420	APBB1IP	15.1442	12.9434	25.3866		ENSG00000077420	APBB1IP	3.18706	3.85449
ENSG00000081051	AFP	0	0.0300309	2.71817	0		ENSG00000077454	LRCH4	1.68024	1.37865	1.9482		ENSG00000077454	LRCH4	1.51748	0.864506
ENSG00000081052	COL4A4	0.232037	0.231172	0.105795	0.133836		ENSG00000077458	FAM76B	7.25882	6.74505	4.89079		ENSG00000077458	FAM76B	7.28336	4.34035
ENSG00000081059	TCF7	4.35879	7.50273	3.83574	7.70675		ENSG00000077463	SIRT6	7.62447	6.3029	6.12706		ENSG00000077463	SIRT6	8.25874	4.62579
ENSG00000081087	OSTM1	23.6611	40.208	59.6596	53.1115		ENSG00000077498	TYR	0	0.0194144	0		ENSG00000077498	TYR	0.0312773	0
ENSG00000081138	CDH7	0.0205725	0.0222037	0.022581	0.442355		ENSG00000077514	POLD3	2.80372	4.33733	3.6939		ENSG00000077514	POLD3	5.17218	2.3977
ENSG00000081148	IMPG2	0.701433	0.66242	0.135448	0.211268		ENSG00000077522	ACTN2	16.599	5.32598	10.0302		ENSG00000077522	ACTN2	6.8489	11.8385
ENSG00000081154	PCNP	82.8993	121.109	136.623	149.02		ENSG00000077549	CAPZB	65.7586	79.2233	91.3914		ENSG00000077549	CAPZB	47.3264	43.1167
ENSG00000081177	EXD2	18.4762	20.9188	24.6543	39.3486		ENSG00000077585	GPR137B	17.5496	19.3743	16.2595		ENSG00000077585	GPR137B	24.6964	18.3572
ENSG00000081181	ARG2	1.31132	1.50376	2.96866	3.22331		ENSG00000077616	NAALAD2	1.24326	1.09779	0.567638		ENSG00000077616	NAALAD2	4.14834	2.73955
ENSG00000081189	MEF2C	16.8264	33.1634	19.9443	24.4044		ENSG00000077684	JADE1	3.17349	2.87991	2.93183		ENSG00000077684	JADE1	3.59598	4.70508
ENSG00000081237	PTPRC	2.43623	3.31709	10.9432	6.17179		ENSG00000077713	SLC25A43	2.89523	5.50764	5.96788		ENSG00000077713	SLC25A43	4.9816	1.89775
ENSG00000081248	CACNA1S	0.0133586	0.00961187	0.00977521	0.0245504		ENSG00000077721	UBE2A	16.8478	17.1134	18.4209		ENSG00000077721	UBE2A	16.914	11.1091
ENSG00000081277	PKP1	0.360731	0.00998295	0.121831	0		ENSG00000077782	FGFR1	3.15061	10.7785	8.91987		ENSG00000077782	FGFR1	10.1747	4.17074
ENSG00000081307	UBA5	30.9682	47.1744	31.8637	29.4906		ENSG00000077800	FKBP6	0	0.0246907	0.0383008		ENSG00000077800	FKBP6	0	0.0397775
ENSG00000081377	CDC14B	26.1831	35.4795	15.4187	38.5003		ENSG00000077935	SMC1B	0.0726211	0.0550707	0.142379		ENSG00000077935	SMC1B	0.0887208	0
ENSG00000081386	ZNF510	4.57745	8.73165	4.83457	10.8375		ENSG00000077942	FBLN1	3.29844	7.29011	10.3735		ENSG00000077942	FBLN1	2.42143	4.22132
ENSG00000081479	LRP2	4.77358	0.815634	1.49309	0.499985		ENSG00000077943	ITGA8	1.45239	2.03788	3.06468		ENSG00000077943	ITGA8	0.996204	0.852099
ENSG00000081665	ZNF506	15.6904	33.2343	15.3425	19.0756		ENSG00000077984	CST7	0.531368	0.566651	1.82312		ENSG00000077984	CST7	0.101433	0.202865
ENSG00000081692	JMJD4	1.3451	1.63678	3.58973	1.29418		ENSG00000078018	MAP2	14.028	37.5568	16.5332		ENSG00000078018	MAP2	51.0671	103.497
ENSG00000081721	DUSP12	24.0931	48.2487	31.3695	22.1046		ENSG00000078043	PIAS2	2.54459	3.41762	2.19385		ENSG00000078043	PIAS2	2.13132	2.68747
ENSG00000081760	AACS	6.17643	7.41612	10.4234	10.1166		ENSG00000078053	AMPH	0.865853	3.16873	2.1703		ENSG00000078053	AMPH	2.56083	24.1577
ENSG00000081803	CADPS2	2.85827	6.87022	3.62554	21.9578		ENSG00000078061	ARAF	11.0962	11.8599	11.7681		ENSG00000078061	ARAF	10.047	5.92413
ENSG00000081818	PCDHB4	2.41499	5.01123	1.4608	0.651314		ENSG00000078070	MCCC1	9.67815	10.4614	9.58544		ENSG00000078070	MCCC1	10.0423	8.5287
ENSG00000081853	PCDHGA2	0.26775	1.13941	0.453433	2.15949		ENSG00000078081	LAMP3	0.178062	0.383608	0.269762		ENSG00000078081	LAMP3	0.0988809	0.0659206
ENSG00000081870	HSPB11	28.0117	59.4904	22.812	18.0499		ENSG00000078098	FAP	0.564526	0.836127	1.0895		ENSG00000078098	FAP	0.909244	0.547791
ENSG00000081913	PHLPP1	40.1449	48.2307	24.2799	50.8611		ENSG00000078114	NEBL	7.48279	2.17422	8.32867		ENSG00000078114	NEBL	1.47157	15.0611
ENSG00000081923	ATP8B1	1.34956	1.05126	1.95792	1.7987		ENSG00000078124	ACER3	14.4953	7.22041	9.51126		ENSG00000078124	ACER3	7.67666	9.32671
ENSG00000081985	IL12RB2	0.137603	0.433165	0.0629323	0.113799		ENSG00000078140	UBE2K	14.804	19.5589	17.7909		ENSG00000078140	UBE2K	16.6093	32.9968
ENSG00000082014	SMARCD3	125.173	159.055	54.977	75.2293		ENSG00000078142	PIK3C3	4.50341	3.27483	3.53807		ENSG00000078142	PIK3C3	4.0531	5.35034
ENSG00000082068	WDR70	9.64648	17.5256	10.1753	15.466		ENSG00000078177	N4BP2	1.26872	2.86965	1.84093		ENSG00000078177	N4BP2	2.99734	0.984727
ENSG00000082074	FYB	0.897289	1.00183	3.85467	3.58239		ENSG00000078237	TIGAR	0.753499	0.830863	0.79894		ENSG00000078237	TIGAR	0.939331	0.532288
ENSG00000082126	MPP4	0.402678	0.536015	1.63537	0.281216		ENSG00000078246	TULP3	9.41816	7.82315	6.89104		ENSG00000078246	TULP3	7.54718	5.31812
ENSG00000082146	STRADB	64.0832	108.549	46.2505	74.0933		ENSG00000078269	SYNJ2	18.7149	4.21356	10.106		ENSG00000078269	SYNJ2	3.71878	14.7442
ENSG00000082153	BZW1	140.96	256.062	267.366	249.162		ENSG00000078295	ADCY2	2.57469	1.11846	3.25936		ENSG00000078295	ADCY2	1.93904	8.34063
ENSG00000082175	PGR	0.120594	0.0894824	0.066184	0.0166221		ENSG00000078304	PPP2R5C	8.18346	10.3675	8.36961		ENSG00000078304	PPP2R5C	9.11701	10.3163
ENSG00000082196	C1QTNF3	16.5797	13.6745	12.0648	2.09461		ENSG00000078328	RBFOX1	0.262442	0.607466	0.347012		ENSG00000078328	RBFOX1	0.125826	27.427
ENSG00000082212	ME2	28.9579	42.4507	42.0661	45.0577		ENSG00000078369	GNB1	66.2862	86.8135	86.7775		ENSG00000078369	GNB1	71.0764	116.221
ENSG00000082213	C5orf22	10.8886	21.3559	14.5695	19.4971		ENSG00000078399	HOXA9	0.489441	1.4885	0.659712		ENSG00000078399	HOXA9	0.186858	0
ENSG00000082258	CCNT2	43.1616	91.4994	29.0404	21.9702		ENSG00000078401	EDN1	8.35571	8.55412	14.982		ENSG00000078401	EDN1	4.80246	2.8459
ENSG00000082269	FAM135A	9.76328	14.0725	7.78129	11.8839		ENSG00000078403	MLLT10	4.78518	4.84788	5.02216		ENSG00000078403	MLLT10	2.58752	3.97523
ENSG00000082293	COL19A1	0.0116645	0.0251789	0.217657	0.295832		ENSG00000078487	ZCWPW1	4.91491	2.13533	2.409		ENSG00000078487	ZCWPW1	1.03771	2.06595
ENSG00000082397	EPB41L3	41.5525	9.24686	22.8517	11.998		ENSG00000078549	ADCYAP1R1	18.6345	4.79951	9.4748		ENSG00000078549	ADCYAP1R1	61.3878	19.6158
ENSG00000082438	COBLL1	9.14044	11.9451	3.93676	28.3333		ENSG00000078579	FGF20	1.82972	0.797833	1.21968		ENSG00000078579	FGF20	0.0558841	0.18628
ENSG00000082458	DLG3	7.71192	11.0261	18.7422	6.71299		ENSG00000078589	P2RY10	0	0.0324759	0		ENSG00000078589	P2RY10	0.156959	0
ENSG00000082482	KCNK2	1.6548	5.25422	0.718099	1.33671		ENSG00000078596	ITM2A	105.533	21.2975	69.2336		ENSG00000078596	ITM2A	56.4568	57.369
ENSG00000082497	SERTAD4	0.752456	0.649696	0.280813	0.165944		ENSG00000078618	NRDC	19.8913	19.8235	18.8286		ENSG00000078618	NRDC	16.8316	18.1153
ENSG00000082512	TRAF5	19.5075	27.5869	9.39306	4.21644		ENSG00000078668	VDAC3	29.8729	35.3263	29.6695		ENSG00000078668	VDAC3	30.393	45.6495
ENSG00000082515	MRPL22	11.2618	21.809	15.4903	13.0221		ENSG00000078674	PCM1	16.2115	11.577	12.6515		ENSG00000078674	PCM1	12.2968	14.3409
ENSG00000082516	GEMIN5	6.84299	13.2403	10.5565	16.9708		ENSG00000078687	TNRC6C	7.01608	2.99858	3.51517		ENSG00000078687	TNRC6C	2.59369	5.97696
ENSG00000082556	OPRK1	0.0219841	0.0830453	0.180978	0.0121207		ENSG00000078699	CBFA2T2	5.57818	3.00293	3.40002		ENSG00000078699	CBFA2T2	4.54854	4.87439
ENSG00000082641	NFE2L1	71.809	72.7978	154.58	196.264		ENSG00000078725	BRINP1	2.67334	1.1246	4.06275		ENSG00000078725	BRINP1	0.241568	24.8976
ENSG00000082684	SEMA5B	9.36162	10.5273	3.81796	4.26801		ENSG00000078747	ITCH	18.7799	11.6247	14.2297		ENSG00000078747	ITCH	13.9503	16.8545
ENSG00000082701	GSK3B	25.0239	33.6666	24.4101	63.0094		ENSG00000078795	PKD2L2	0.199134	0.0880889	0.0910972		ENSG00000078795	PKD2L2	0.0202735	0.0135156
ENSG00000082781	ITGB5	10.0614	10.5182	46.7624	24.172		ENSG00000078804	TP53INP2	209.231	56.7951	201.468		ENSG00000078804	TP53INP2	19.422	120.318
ENSG00000082805	ERC1	9.11901	8.73451	11.5203	29.1173		ENSG00000078808	SDF4	29.2132	50.9814	36.0184		ENSG00000078808	SDF4	38.8227	17.6285
ENSG00000082898	XPO1	205.387	303.339	116.412	146.922		ENSG00000078814	MYH7B	3.25564	0.391295	0.671885		ENSG00000078814	MYH7B	0.214094	4.17088
ENSG00000082929	C4orf6	0	0.754926	0.903241	1.13424		ENSG00000078898	BPIFB2	0.195273	0	0.414751		ENSG00000078898	BPIFB2	0.0994019	0.033134
ENSG00000082996	RNF13	85.464	54.939	60.29	76.5965		ENSG00000078900	TP73	0.301413	0.311688	0.411868		ENSG00000078900	TP73	0.20225	0.111586
ENSG00000083067	TRPM3	1.46391	8.45913	2.79709	8.97458		ENSG00000078902	TOLLIP	15.7449	12.6934	12.8334		ENSG00000078902	TOLLIP	13.7171	48.3093
ENSG00000083093	PALB2	4.77947	8.43655	5.80456	9.01039		ENSG00000078967	UBE2D4	7.56252	6.47287	4.94656		ENSG00000078967	UBE2D4	9.26711	5.07056
ENSG00000083097	DOPEY1	6.15063	13.1555	9.03537	8.22459		ENSG00000079101	CLUL1	1.81492	0.365391	0.991908		ENSG00000079101	CLUL1	0.0858459	1.22637
ENSG00000083099	LYRM2	18.6313	26.6248	24.6847	33.7638		ENSG00000079102	RUNX1T1	0.346851	0.454242	0.331065		ENSG00000079102	RUNX1T1	0.515744	1.28239
ENSG00000083123	BCKDHB	23.0097	22.5179	16.2003	40.0178		ENSG00000079112	CDH17	0	0.06004	0		ENSG00000079112	CDH17	0.0362724	0.0483632
ENSG00000083168	KAT6A	11.4479	15.0892	12.6049	19.6678		ENSG00000079134	THOC1	7.26589	6.35262	5.00752		ENSG00000079134	THOC1	4.56992	2.9263
ENSG00000083290	ULK2	38.3851	30.265	15.4176	15.3574		ENSG00000079150	FKBP7	3.08857	5.15199	3.12598		ENSG00000079150	FKBP7	6.47769	1.26593
ENSG00000083307	GRHL2	0.0683671	0.221364	0	0		ENSG00000079156	OSBPL6	1.5381	3.8132	2.07715		ENSG00000079156	OSBPL6	4.361	4.94959
ENSG00000083312	TNPO1	54.3868	89.9489	97.8453	188.605		ENSG00000079215	SLC1A3	112.392	203.691	142.903		ENSG00000079215	SLC1A3	276.824	187.902
ENSG00000083444	PLOD1	60.2311	99.5819	224.444	167.39		ENSG00000079246	XRCC5	34.521	48.1572	44.57		ENSG00000079246	XRCC5	45.2236	34.6962
ENSG00000083454	P2RX5	0.0538238	0.0774555	0.0393859	0		ENSG00000079257	LXN	13.1018	3.46496	9.38098		ENSG00000079257	LXN	11.5407	1.75619
ENSG00000083457	ITGAE	21.8203	19.1408	15.3511	9.80257		ENSG00000079263	SP140	0.841031	0.597918	1.03056		ENSG00000079263	SP140	0.245041	0.168994
ENSG00000083520	DIS3	6.75639	13.9651	13.2754	12.0977		ENSG00000079277	MKNK1	5.65665	5.31847	8.6891		ENSG00000079277	MKNK1	2.10407	2.58722
ENSG00000083535	PIBF1	13.3223	21.2902	20.0517	11.3487		ENSG00000079308	TNS1	8.22558	6.14635	8.91512		ENSG00000079308	TNS1	7.81033	7.71763
ENSG00000083544	TDRD3	21.6406	18.094	10.0102	7.89892		ENSG00000079313	REXO1	5.50956	5.75958	4.96537		ENSG00000079313	REXO1	6.32727	6.90968
ENSG00000083635	NUFIP1	2.7523	3.84078	4.60387	2.58181		ENSG00000079332	SAR1A	15.8673	17.3697	16.0711		ENSG00000079332	SAR1A	10.2055	15.7721
ENSG00000083642	PDS5B	11.3678	21.0445	15.1163	28.0979		ENSG00000079335	CDC14A	1.27129	0.72844	1.10672		ENSG00000079335	CDC14A	0.833069	1.05281
ENSG00000083720	OXCT1	26.9123	51.2158	28.5552	62.9531		ENSG00000079337	RAPGEF3	10.8323	1.24593	4.67764		ENSG00000079337	RAPGEF3	0.687303	6.63352
ENSG00000083750	RRAGB	15.5021	23.0952	27.8328	37.3929		ENSG00000079385	CEACAM1	0.23483	0.233198	0.339819		ENSG00000079385	CEACAM1	0.0512305	0.0341536
ENSG00000083799	CYLD	14.7222	14.0116	28.3708	22.6758		ENSG00000079387	SENP1	2.43502	3.53614	2.683		ENSG00000079387	SENP1	2.8261	1.18994
ENSG00000083807	SLC27A5	6.68498	5.55267	4.56643	8.1418		ENSG00000079393	DUSP13	0	0.074718	0		ENSG00000079393	DUSP13	0	0.0267496
ENSG00000083812	ZNF324	2.84535	5.84606	6.12179	7.72391		ENSG00000079432	CIC	9.74004	10.2133	9.06965		ENSG00000079432	CIC	13.3291	10.4195
ENSG00000083814	ZNF671	8.62438	16.9695	8.883	13.2156		ENSG00000079435	LIPE	17.727	1.66462	6.31591		ENSG00000079435	LIPE	1.90259	10.9082
ENSG00000083817	ZNF416	1.00428	3.53699	4.32812	5.25725		ENSG00000079459	FDFT1	35.1368	14.2727	18.1358		ENSG00000079459	FDFT1	12.0681	26.4392
ENSG00000083844	ZNF264	2.85923	4.70125	5.44315	11.6014		ENSG00000079462	PAFAH1B3	10.0994	22.324	12.8447		ENSG00000079462	PAFAH1B3	32.4745	7.44554
ENSG00000083845	RPS5	243.994	323.313	374.13	572.428		ENSG00000079482	OPHN1	2.10312	2.51332	2.40035		ENSG00000079482	OPHN1	5.19034	4.77932
ENSG00000083857	FAT1	28.6511	43.4691	106.398	148.334		ENSG00000079557	AFM	0	0	0		ENSG00000079557	AFM	0	0
ENSG00000083896	YTHDC1	48.0477	49.9969	43.0769	53.1829		ENSG00000079616	KIF22	5.30043	12.1535	6.72662		ENSG00000079616	KIF22	10.5883	4.72537
ENSG00000083937	CHMP2B	23.5481	32.9254	49.9745	44.2337		ENSG00000079689	SCGN	0.70858	0	0.163438		ENSG00000079689	SCGN	0.031826	0.0424347
ENSG00000084070	SMAP2	15.6777	18.5234	27.1013	27.1117		ENSG00000079691	CARMIL1	1.70805	0.96456	2.12859		ENSG00000079691	CARMIL1	10.0174	5.13355
ENSG00000084072	PPIE	22.1337	38.703	30.155	27.4659		ENSG00000079739	PGM1	12.7884	14.6663	11.7887		ENSG00000079739	PGM1	11.8363	13.1689
ENSG00000084073	ZMPSTE24	30.0688	70.2861	77.5042	91.35		ENSG00000079785	DDX1	31.1194	33.4245	31.9119		ENSG00000079785	DDX1	38.0234	42.2154
ENSG00000084090	STARD7	60.3207	93.5374	86.456	262.527		ENSG00000079805	DNM2	17.9529	10.4929	14.0179		ENSG00000079805	DNM2	12.4029	9.31418
ENSG00000084092	NOA1	2.35455	5.27929	5.02094	7.39557		ENSG00000079819	EPB41L2	37.2185	17.7875	34.3959		ENSG00000079819	EPB41L2	10.9643	23.3393
ENSG00000084093	REST	9.30188	22.3906	20.0977	24.8462		ENSG00000079841	RIMS1	0.140082	0.192311	0.241495		ENSG00000079841	RIMS1	0.0663897	8.18806
ENSG00000084110	HAL	0	0.088923	0.271302	0.03634		ENSG00000079931	MOXD1	21.2168	40.2455	23.2467		ENSG00000079931	MOXD1	1.76439	7.42587
ENSG00000084207	GSTP1	129.421	168.331	232.528	121.559		ENSG00000079950	STX7	9.88374	5.69568	8.14796		ENSG00000079950	STX7	4.79232	10.4846
ENSG00000084234	APLP2	221.289	345.939	721.667	411.145		ENSG00000079974	RABL2B	5.51418	4.67833	5.12694		ENSG00000079974	RABL2B	5.2148	5.20676
ENSG00000084444	KIAA1467	3.93259	6.1212	5.53516	11.5637		ENSG00000079999	KEAP1	29.7935	24.7231	23.4261		ENSG00000079999	KEAP1	38.6008	21.5034
ENSG00000084453	SLCO1A2	71.4261	4.04702	1.81218	12.5893		ENSG00000080007	DDX43	0.286081	0.02086	0.172579		ENSG00000080007	DDX43	0.0336061	0.0896163
ENSG00000084463	WBP11	32.1726	47.5748	55.5384	68.8075		ENSG00000080031	PTPRH	3.29903	1.19966	3.01095		ENSG00000080031	PTPRH	0.09772	2.519
ENSG00000084623	EIF3I	159.951	272.328	229.499	204.875		ENSG00000080166	DCT	0.393084	0.0543388	0.0802779		ENSG00000080166	DCT	0.143818	0.600285
ENSG00000084628	NKAIN1	3.07308	0.724079	1.06894	1.02613		ENSG00000080189	SLC35C2	6.90802	5.92529	5.35775		ENSG00000080189	SLC35C2	6.48015	4.87082
ENSG00000084636	COL16A1	95.2172	141.221	102.106	71.6146		ENSG00000080200	CRYBG3	3.11429	0.916161	2.64842		ENSG00000080200	CRYBG3	1.64859	2.92316
ENSG00000084652	TXLNA	12.118	23.7409	21.3553	21.4656		ENSG00000080224	EPHA6	0.0294571	0.0186152	0.125131		ENSG00000080224	EPHA6	0	1.02964
ENSG00000084674	APOB	0.0282505	0.0135513	0.00344541	0.0069225		ENSG00000080293	SCTR	0.0180302	0.0170911	0.0530242		ENSG00000080293	SCTR	0.0137671	0.0550685
ENSG00000084676	NCOA1	13.7069	23.8626	14.0586	32.0682		ENSG00000080298	RFX3	5.14901	5.31594	4.16919		ENSG00000080298	RFX3	7.59287	2.86035
ENSG00000084693	AGBL5	12.3061	17.8276	13.3934	18.0993		ENSG00000080345	RIF1	4.76055	4.07099	3.83335		ENSG00000080345	RIF1	3.79853	4.90892
ENSG00000084710	EFR3B	0.719611	1.04419	0.974172	5.21947		ENSG00000080371	RAB21	8.65556	5.13388	5.94359		ENSG00000080371	RAB21	5.90018	6.56491
ENSG00000084731	KIF3C	8.58034	15.2332	24.6859	23.3596		ENSG00000080493	SLC4A4	12.9809	22.4309	8.53364		ENSG00000080493	SLC4A4	57.0484	17.8233
ENSG00000084733	RAB10	105.651	147.077	158.038	183.47		ENSG00000080503	SMARCA2	6.86645	6.2128	6.67246		ENSG00000080503	SMARCA2	5.57522	14.2585
ENSG00000084734	GCKR	0.46004	0.595822	0.883672	0.152183		ENSG00000080511	RDH8	0	0	0		ENSG00000080511	RDH8	0	0
ENSG00000084754	HADHA	69.2181	86.2438	95.3999	129.963		ENSG00000080546	SESN1	15.4278	6.48313	10.6421		ENSG00000080546	SESN1	9.8827	13.1892
ENSG00000084764	MAPRE3	56.6683	92.9313	77.5837	57.2188		ENSG00000080561	MID2	0.638259	0.869707	1.91613		ENSG00000080561	MID2	0.715793	2.53827
ENSG00000084774	CAD	14.6374	37.9216	21.9714	35.6567		ENSG00000080572	PIH1D3	0.0319894	0.0606463	0.344945		ENSG00000080572	PIH1D3	0.0244258	0
ENSG00000085063	CD59	52.1625	63.5799	252.858	111.877		ENSG00000080573	COL5A3	20.2794	18.7373	18.7492		ENSG00000080573	COL5A3	16.9099	16.5839
ENSG00000085117	CD82	106.193	108.982	75.8945	220.878		ENSG00000080603	SRCAP	0.185215	0.3597	0.278988		ENSG00000080603	SRCAP	0.220757	0.298942
ENSG00000085185	BCORL1	2.16944	2.52107	2.59654	5.78059		ENSG00000080608	PUM3	5.63634	9.32278	9.66352		ENSG00000080608	PUM3	7.92782	2.67165
ENSG00000085224	ATRX	20.0367	27.5085	18.975	29.4411		ENSG00000080618	CPB2	0.324165	0.102427	0.0706164		ENSG00000080618	CPB2	0.137511	0.330026
ENSG00000085231	TAF9	54.4472	71.3843	54.0957	50.0366		ENSG00000080644	CHRNA3	0.0648179	0.0245767	0.050832		ENSG00000080644	CHRNA3	0.0395939	0.0923857
ENSG00000085265	FCN1	0.35789	0	0	0.11607		ENSG00000080709	KCNN2	1.78013	0.63165	0.746538		ENSG00000080709	KCNN2	2.11517	1.64756
ENSG00000085274	MYNN	6.03426	12.1435	8.91992	7.12914		ENSG00000080802	CNOT4	4.27167	4.44237	3.56452		ENSG00000080802	CNOT4	5.59336	4.69932
ENSG00000085276	MECOM	11.8092	12.5767	7.71655	14.2298		ENSG00000080815	PSEN1	26.8523	8.75337	12.4492		ENSG00000080815	PSEN1	9.73007	13.5045
ENSG00000085365	SCAMP1	17.5747	24.0351	24.8279	42.1735		ENSG00000080819	CPOX	43.9013	11.8847	25.4805		ENSG00000080819	CPOX	6.39195	18.8353
ENSG00000085382	HACE1	14.7829	23.9558	11.4857	15.3057		ENSG00000080822	CLDND1	355.544	47.7905	153.05		ENSG00000080822	CLDND1	31.3808	133.033
ENSG00000085415	SEH1L	14.5168	31.1977	18.569	20.9568		ENSG00000080823	MOK	1.32014	1.56023	1.12891		ENSG00000080823	MOK	1.83157	1.48699
ENSG00000085433	WDR47	9.76157	20.8098	18.1698	22.8283		ENSG00000080824	HSP90AA1	268.449	203.924	308.537		ENSG00000080824	HSP90AA1	215.726	315.544
ENSG00000085449	WDFY1	21.7632	48.9037	38.5074	52.5072		ENSG00000080839	RBL1	2.27208	4.22879	3.82401		ENSG00000080839	RBL1	5.06201	0.992861
ENSG00000085465	OVGP1	8.02689	14.2971	2.06259	4.60462		ENSG00000080845	DLGAP4	3.15569	8.8807	5.81491		ENSG00000080845	DLGAP4	10.8081	9.33056
ENSG00000085491	SLC25A24	2.18177	7.98344	9.04497	3.6221		ENSG00000080854	IGSF9B	0.246957	1.88293	1.36832		ENSG00000080854	IGSF9B	0.532905	1.42108
ENSG00000085511	MAP3K4	11.276	21.2125	13.4532	13.7073		ENSG00000080910	CFHR2	0	0	0		ENSG00000080910	CFHR2	0	0.0538427
ENSG00000085514	PILRA	3.08247	4.26845	5.01129	3.87996		ENSG00000080986	NDC80	2.33359	8.70177	5.41618		ENSG00000080986	NDC80	7.48108	0.227096
ENSG00000085552	IGSF9	0.646077	1.91388	0.490374	0.62147		ENSG00000081014	AP4E1	3.06381	3.03153	3.37369		ENSG00000081014	AP4E1	2.24967	2.29881
ENSG00000085563	ABCB1	9.07993	5.9478	2.69967	15.0082		ENSG00000081019	RSBN1	3.75032	3.77823	2.88604		ENSG00000081019	RSBN1	3.63828	4.84181
ENSG00000085644	ZNF213	7.14035	7.58667	7.39869	7.57965		ENSG00000081026	MAGI3	1.01946	1.61059	1.74702		ENSG00000081026	MAGI3	1.60872	5.75835
ENSG00000085719	CPNE3	41.0966	54.9189	95.8304	99.6792		ENSG00000081041	CXCL2	4.90054	10.7739	18.7312		ENSG00000081041	CXCL2	0.848991	0.83851
ENSG00000085721	RRN3	15.731	40.985	35.7538	32.0687		ENSG00000081051	AFP	0.113725	0.0898343	0.222965		ENSG00000081051	AFP	0	0.154374
ENSG00000085733	CTTN	118.543	154.666	161.709	58.5859		ENSG00000081052	COL4A4	0.208439	0.0697348	0.174281		ENSG00000081052	COL4A4	0.107664	0.299587
ENSG00000085741	WNT11	0.142792	0.0616457	0.37616	0.283417		ENSG00000081059	TCF7	0.429693	0.977548	1.11925		ENSG00000081059	TCF7	0.543702	0.206232
ENSG00000085760	MTIF2	27.2601	58.8432	19.367	27.4856		ENSG00000081087	OSTM1	10.1734	21.9151	17.1597		ENSG00000081087	OSTM1	13.304	8.51501
ENSG00000085788	DDHD2	47.389	59.197	46.4177	28.1896		ENSG00000081138	CDH7	0.0127522	0.435166	0.0250015		ENSG00000081138	CDH7	0.00324568	1.10353
ENSG00000085831	TTC39A	0.297125	0.848873	2.3405	2.10072		ENSG00000081148	IMPG2	0.259326	0.372239	0.283266		ENSG00000081148	IMPG2	0.282873	0.0528029
ENSG00000085832	EPS15	49.693	57.9957	43.3444	73.4643		ENSG00000081154	PCNP	54.3239	55.8358	49.8952		ENSG00000081154	PCNP	59.3303	66.132
ENSG00000085840	ORC1	1.3541	3.27894	1.23859	1.46443		ENSG00000081177	EXD2	10.6914	7.12408	9.25272		ENSG00000081177	EXD2	10.4605	8.52501
ENSG00000085872	CHERP	8.51636	17.4777	20.3995	36.2989		ENSG00000081181	ARG2	1.53279	3.53552	2.93001		ENSG00000081181	ARG2	0.585188	1.95063
ENSG00000085982	USP40	38.5821	45.6176	27.7689	24.0764		ENSG00000081189	MEF2C	4.18817	4.51795	6.57307		ENSG00000081189	MEF2C	4.40164	32.7361
ENSG00000085998	POMGNT1	44.9266	73.1919	69.5196	73.4667		ENSG00000081237	PTPRC	3.15326	4.70067	11.301		ENSG00000081237	PTPRC	1.35304	1.55712
ENSG00000085999	RAD54L	10.9143	16.3352	5.67467	8.59246		ENSG00000081248	CACNA1S	0.060089	0.00949319	0.0392695		ENSG00000081248	CACNA1S	0.0152938	0.183526
ENSG00000086015	MAST2	44.3378	68.8466	32.1166	35.613		ENSG00000081277	PKP1	0	0	0.0487471		ENSG00000081277	PKP1	0.0379699	0.283508
ENSG00000086061	DNAJA1	48.6269	54.5867	106.461	118.592		ENSG00000081307	UBA5	7.41946	7.66768	6.93612		ENSG00000081307	UBA5	9.10576	8.06944
ENSG00000086062	B4GALT1	2.97086	3.44792	17.3279	6.73001		ENSG00000081320	STK17B	1.98082	2.84761	2.82522		ENSG00000081320	STK17B	7.52652	1.71079
ENSG00000086065	CHMP5	27.9376	38.6181	44.8951	39.8361		ENSG00000081377	CDC14B	8.89198	6.91767	6.67351		ENSG00000081377	CDC14B	4.47227	3.61869
ENSG00000086159	AQP6	0.891802	0.796155	0.241697	0.254949		ENSG00000081386	ZNF510	3.28627	3.32277	2.90445		ENSG00000081386	ZNF510	4.5804	4.87514
ENSG00000086189	DIMT1	34.7768	38.4946	31.1148	43.4311		ENSG00000081479	LRP2	9.78619	0.806648	5.60847		ENSG00000081479	LRP2	0.0609157	2.03826
ENSG00000086200	IPO11	8.30299	9.00164	10.2605	25.2446		ENSG00000081665	ZNF506	4.08188	2.29651	2.97227		ENSG00000081665	ZNF506	2.75239	2.53377
ENSG00000086205	FOLH1	26.1411	3.05885	5.13697	4.44098		ENSG00000081692	JMJD4	1.78944	1.03131	1.41736		ENSG00000081692	JMJD4	1.15866	1.41371
ENSG00000086288	NME8	0.896294	0.341423	0.144677	0.290684		ENSG00000081721	DUSP12	10.0265	13.5585	12.2688		ENSG00000081721	DUSP12	13.7323	10.3505
ENSG00000086289	EPDR1	22.6626	37.7053	45.3548	73.4224		ENSG00000081760	AACS	0.951866	1.27339	1.01964		ENSG00000081760	AACS	0.955398	3.18466
ENSG00000086300	SNX10	10.1749	30.4779	65.5832	22.8101		ENSG00000081791	DELE1	13.2083	13.324	15.0708		ENSG00000081791	DELE1	14.3909	9.75511
ENSG00000086475	SEPHS1	33.7934	40.3515	21.0493	43.3583		ENSG00000081800	SLC13A1	0	0	0		ENSG00000081800	SLC13A1	0	0
ENSG00000086504	MRPL28	27.9034	43.7116	49.0097	42.5591		ENSG00000081803	CADPS2	1.3325	1.10636	1.68761		ENSG00000081803	CADPS2	3.48306	20.2003
ENSG00000086506	HBQ1	0	0.163545	0.332649	0		ENSG00000081818	PCDHB4	3.66592	0.94911	2.64378		ENSG00000081818	PCDHB4	0.949489	3.60066
ENSG00000086544	ITPKC	7.16407	12.2683	27.3351	12.2633		ENSG00000081842	PCDHA6	0.0906479	0.0190947	0.138228		ENSG00000081842	PCDHA6	3.36846	1.1382
ENSG00000086548	CEACAM6	0	0	0	0		ENSG00000081853	PCDHGA2	0.266415	0.296079	0.414257		ENSG00000081853	PCDHGA2	0.512066	1.3468
ENSG00000086570	FAT2	0.0195637	0.0512792	0.00920305	0.0154089		ENSG00000081870	HSPB11	5.00128	6.82165	6.39967		ENSG00000081870	HSPB11	5.84476	4.08113
ENSG00000086589	RBM22	31.3761	61.015	40.7055	54.915		ENSG00000081913	PHLPP1	26.4262	10.9845	10.2071		ENSG00000081913	PHLPP1	13.5431	14.9413
ENSG00000086598	TMED2	43.5562	88.0406	176.323	113.973		ENSG00000081923	ATP8B1	1.00199	2.19952	1.62843		ENSG00000081923	ATP8B1	0.96641	1.0201
ENSG00000086619	ERO1LB	11.9193	27.5216	8.95657	17.1921		ENSG00000081985	IL12RB2	0.0698299	0.105908	0.0821437		ENSG00000081985	IL12RB2	0.0639831	0.838889
ENSG00000086666	ZFAND6	41.7369	77.0684	78.8164	74.6804		ENSG00000082014	SMARCD3	11.5391	15.4777	10.7757		ENSG00000082014	SMARCD3	24.8807	14.5183
ENSG00000086712	TXLNG	3.28903	5.76563	3.67913	8.0158		ENSG00000082068	WDR70	3.17677	3.31077	3.61309		ENSG00000082068	WDR70	3.67868	2.75175
ENSG00000086717	PPEF1	1.1499	0.346772	0.0742452	0.242406		ENSG00000082074	FYB1	3.96454	6.6692	15.0323		ENSG00000082074	FYB1	1.17249	1.25066
ENSG00000086730	LAT2	8.52045	6.81434	13.3669	12.82		ENSG00000082126	MPP4	0.0501799	0.380529	0.282846		ENSG00000082126	MPP4	0.114946	0.0894025
ENSG00000086827	ZW10	4.92131	7.89446	6.76235	5.30484		ENSG00000082146	STRADB	14.8617	15.6409	14.2512		ENSG00000082146	STRADB	20.848	9.07825
ENSG00000086848	ALG9	6.41264	10.3817	6.97274	3.66813		ENSG00000082153	BZW1	24.021	33.4304	29.1271		ENSG00000082153	BZW1	37.2371	18.7226
ENSG00000086967	MYBPC2	0	0.0581494	0.192197	0.0297048		ENSG00000082175	PGR	0.112283	0.0456146	0.141517		ENSG00000082175	PGR	0.0183717	0.142891
ENSG00000086991	NOX4	0.864618	0.685301	3.27713	3.88808		ENSG00000082196	C1QTNF3	4.75033	2.32513	2.4384		ENSG00000082196	C1QTNF3	3.37655	2.69069
ENSG00000087053	MTMR2	21.6721	31.2415	27.7527	27.2165		ENSG00000082212	ME2	3.74211	5.00357	5.72991		ENSG00000082212	ME2	4.19887	2.79925
ENSG00000087074	PPP1R15A	9.82927	17.3156	82.1118	19.2912		ENSG00000082213	C5orf22	3.93845	5.51575	5.08		ENSG00000082213	C5orf22	4.91785	7.17517
ENSG00000087076	HSD17B14	24.1	25.3353	25.7659	44.1414		ENSG00000082258	CCNT2	8.26477	8.03416	7.44834		ENSG00000082258	CCNT2	8.57	7.00836
ENSG00000087077	TRIP6	85.0686	112.727	174.252	140.75		ENSG00000082269	FAM135A	3.5468	4.28552	3.4254		ENSG00000082269	FAM135A	3.67922	3.7594
ENSG00000087085	ACHE	34.5684	48.6119	42.3645	15.7956		ENSG00000082293	COL19A1	0.0290314	0.0137596	0.00711475		ENSG00000082293	COL19A1	0.027709	0.642848
ENSG00000087086	FTL	1145.25	918.236	4216.07	2191.05		ENSG00000082397	EPB41L3	15.4745	2.85021	11.0806		ENSG00000082397	EPB41L3	0.691858	24.0926
ENSG00000087087	SRRT	180.025	219.63	115.386	121.585		ENSG00000082438	COBLL1	1.45637	0.903295	1.44175		ENSG00000082438	COBLL1	1.84513	1.35456
ENSG00000087088	BAX	56.4274	73.1296	108.611	113.207		ENSG00000082458	DLG3	2.18137	4.77748	2.9721		ENSG00000082458	DLG3	2.06848	12.1543
ENSG00000087095	NLK	24.7892	31.6662	20.8152	61.8348		ENSG00000082482	KCNK2	0.37916	0.299509	0.449119		ENSG00000082482	KCNK2	0.868533	4.21399
ENSG00000087111	PIGS	10.0058	12.6456	18.6029	63.3697		ENSG00000082497	SERTAD4	0.949114	0.224919	0.387667		ENSG00000082497	SERTAD4	0.112157	4.2447
ENSG00000087116	ADAMTS2	0.145414	0.199747	8.98174	0.787147		ENSG00000082512	TRAF5	1.48575	2.04439	1.97997		ENSG00000082512	TRAF5	2.53554	1.07346
ENSG00000087128	TMPRSS11E	0	0	0.0202844	0.0815107		ENSG00000082515	MRPL22	4.59739	5.0583	3.92041		ENSG00000082515	MRPL22	4.67453	3.68948
ENSG00000087152	ATXN7L3	43.6535	61.2051	62.9201	52.9495		ENSG00000082516	GEMIN5	4.21892	4.4666	4.07128		ENSG00000082516	GEMIN5	6.47625	2.97874
ENSG00000087157	PGS1	15.2978	21.1221	22.0072	29.6005		ENSG00000082556	OPRK1	0.0753574	0	0.0211062		ENSG00000082556	OPRK1	0.0410998	1.27136
ENSG00000087191	PSMC5	105.052	122.566	119.339	97.4351		ENSG00000082641	NFE2L1	39.7671	50.6932	53.9421		ENSG00000082641	NFE2L1	39.3605	48.1082
ENSG00000087206	UIMC1	19.0234	26.2478	13.4399	22.8688		ENSG00000082684	SEMA5B	1.18945	2.9906	0.995363		ENSG00000082684	SEMA5B	7.80288	1.98626
ENSG00000087245	MMP2	48.2964	181.366	65.7865	200.051		ENSG00000082701	GSK3B	6.64975	12.0611	9.88933		ENSG00000082701	GSK3B	11.6759	17.3799
ENSG00000087250	MT3	258.67	260.961	79.0113	744.005		ENSG00000082781	ITGB5	11.3444	9.63638	15.6292		ENSG00000082781	ITGB5	5.77232	6.87703
ENSG00000087253	LPCAT2	10.0749	7.99587	6.65174	6.79926		ENSG00000082805	ERC1	2.81279	4.07324	4.25276		ENSG00000082805	ERC1	5.36234	3.6705
ENSG00000087258	GNAO1	53.0071	38.1987	10.3285	42.7065		ENSG00000082898	XPO1	17.3528	21.2051	17.7606		ENSG00000082898	XPO1	21.0733	11.3444
ENSG00000087263	OGFOD1	15.9255	30.5092	43.1183	39.8044		ENSG00000082996	RNF13	89.0121	37.8225	51.0583		ENSG00000082996	RNF13	28.2867	45.4664
ENSG00000087266	SH3BP2	30.1237	37.8071	42.3069	27.9468		ENSG00000083067	TRPM3	0.747636	1.67028	0.547391		ENSG00000083067	TRPM3	3.49625	3.77734
ENSG00000087269	NOP14	4.89462	7.67646	6.84754	9.72219		ENSG00000083093	PALB2	2.47242	2.66435	2.6788		ENSG00000083093	PALB2	3.34843	2.11968
ENSG00000087299	L2HGDH	2.25776	2.67192	2.21733	7.11936		ENSG00000083097	DOP1A	4.66745	3.27016	3.51446		ENSG00000083097	DOP1A	3.68126	5.17756
ENSG00000087301	TXNDC16	10.0298	13.4178	7.06347	39.3468		ENSG00000083099	LYRM2	6.71166	6.34183	6.1956		ENSG00000083099	LYRM2	6.47251	6.0142
ENSG00000087302	C14orf166	71.8386	108.11	107.434	112.937		ENSG00000083123	BCKDHB	13.6258	7.07653	7.76443		ENSG00000083123	BCKDHB	10.9718	8.12557
ENSG00000087303	NID2	4.39367	3.8087	11.3447	12.1659		ENSG00000083168	KAT6A	2.7366	2.58437	2.47725		ENSG00000083168	KAT6A	3.3187	2.47131
ENSG00000087338	GMCL1	10.0925	21.9336	17.4162	23.3536		ENSG00000083223	TUT7	3.72084	5.50007	5.09203		ENSG00000083223	TUT7	4.81015	3.10362
ENSG00000087365	SF3B2	97.2112	145.938	157.218	123.526		ENSG00000083290	ULK2	11.0954	3.95	7.54229		ENSG00000083290	ULK2	5.00269	10.6826
ENSG00000087448	KLHL42	26.1144	40.409	23.0389	30.7109		ENSG00000083307	GRHL2	0.0101933	0.00966237	0		ENSG00000083307	GRHL2	0.0077832	0.0103776
ENSG00000087460	GNAS	2365.16	3064.81	2817.86	1238.06		ENSG00000083312	TNPO1	12.5431	18.3333	16.1079		ENSG00000083312	TNPO1	22.317	9.38309
ENSG00000087470	DNM1L	63.2792	95.8501	62.4259	83.8835		ENSG00000083444	PLOD1	19.7622	59.7537	33.1793		ENSG00000083444	PLOD1	24.6027	6.60799
ENSG00000087494	PTHLH	3.96863	3.64328	8.31165	4.90429		ENSG00000083454	P2RX5	0.0884556	0.0838482	0.202327		ENSG00000083454	P2RX5	0.0450274	0.69042
ENSG00000087495	PHACTR3	27.3625	6.69509	1.8609	2.08683		ENSG00000083457	ITGAE	4.01788	3.77342	3.8659		ENSG00000083457	ITGAE	2.94036	2.59791
ENSG00000087502	ERGIC2	19.6873	26.6669	30.8418	40.1715		ENSG00000083520	DIS3	3.92806	4.96101	4.47655		ENSG00000083520	DIS3	5.49365	4.38796
ENSG00000087586	AURKA	11.9295	15.9649	6.45938	13.5777		ENSG00000083535	PIBF1	3.39867	4.66725	4.29983		ENSG00000083535	PIBF1	4.54694	2.38067
ENSG00000087589	CASS4	0.278894	0.200672	0.21542	0.227801		ENSG00000083544	TDRD3	3.79397	3.24125	2.96127		ENSG00000083544	TDRD3	3.29859	3.15658
ENSG00000087842	PIR	17.2789	13.9286	18.2221	24.4192		ENSG00000083635	NUFIP1	3.76785	4.10817	3.69356		ENSG00000083635	NUFIP1	4.22767	3.06157
ENSG00000087903	RFX2	10.358	13.427	7.27877	44.8706		ENSG00000083642	PDS5B	3.49721	4.21915	3.64825		ENSG00000083642	PDS5B	5.13359	7.17322
ENSG00000087995	METTL2A	5.57137	8.86938	11.6956	17.7392		ENSG00000083720	OXCT1	10.3542	14.1847	13.9617		ENSG00000083720	OXCT1	15.0248	38.0418
ENSG00000088002	SULT2B1	0.710121	0.0479018	0.730737	0.464928		ENSG00000083750	RRAGB	8.95403	8.93888	7.51087		ENSG00000083750	RRAGB	9.00052	9.71594
ENSG00000088035	ALG6	11.6773	20.9601	6.98055	12.7179		ENSG00000083782	EPYC	0	0	0		ENSG00000083782	EPYC	0	0
ENSG00000088038	CNOT3	12.4595	23.2521	21.0723	25.7752		ENSG00000083799	CYLD	9.11266	6.81186	9.45653		ENSG00000083799	CYLD	3.15315	9.74345
ENSG00000088053	GP6	0.287505	0.224107	0.175319	0.0528377		ENSG00000083807	SLC27A5	1.33165	0.671273	0.716834		ENSG00000083807	SLC27A5	1.4576	1.12846
ENSG00000088179	PTPN4	14.1246	33.3443	14.2979	18.3896		ENSG00000083812	ZNF324	1.58137	1.69542	1.56088		ENSG00000083812	ZNF324	3.01451	2.73137
ENSG00000088205	DDX18	30.8375	56.9603	45.6895	42.8615		ENSG00000083814	ZNF671	3.97003	3.21616	2.93167		ENSG00000083814	ZNF671	5.90245	3.63228
ENSG00000088247	KHSRP	227.313	404.982	312.141	483.047		ENSG00000083817	ZNF416	2.02609	1.46328	1.56054		ENSG00000083817	ZNF416	3.37033	1.7926
ENSG00000088256	GNA11	35.1974	50.5926	78.0926	110.388		ENSG00000083828	ZNF586	1.83742	2.01105	1.96832		ENSG00000083828	ZNF586	1.89475	1.19567
ENSG00000088280	ASAP3	24.4132	26.6034	13.6571	27.8668		ENSG00000083838	ZNF446	1.89468	1.52243	1.32842		ENSG00000083838	ZNF446	2.22274	1.27744
ENSG00000088298	EDEM2	6.80076	9.23722	13.5219	12.4561		ENSG00000083844	ZNF264	3.1497	2.39692	2.33865		ENSG00000083844	ZNF264	3.5416	1.7363
ENSG00000088305	DNMT3B	2.95303	3.21268	1.99667	1.12883		ENSG00000083845	RPS5	53.7106	56.8704	56.452		ENSG00000083845	RPS5	103.773	48.2485
ENSG00000088325	TPX2	12.1224	20.9667	8.87064	30.5258		ENSG00000083857	FAT1	4.67382	11.836	9.42536		ENSG00000083857	FAT1	14.931	4.49396
ENSG00000088340	FER1L4	1.07314	0.830903	11.2542	0.141485		ENSG00000083896	YTHDC1	18.4208	11.8157	12.0298		ENSG00000083896	YTHDC1	12.6434	13.3611
ENSG00000088356	PDRG1	13.7615	15.1058	23.7519	25.4346		ENSG00000083937	CHMP2B	24.5415	14.9118	23.4143		ENSG00000083937	CHMP2B	13.6214	23.0415
ENSG00000088367	EPB41L1	41.9748	24.639	18.3632	32.3159		ENSG00000084070	SMAP2	24.0043	23.786	35.0714		ENSG00000084070	SMAP2	8.27454	39.1255
ENSG00000088386	SLC15A1	0	0	0.729088	0.0378849		ENSG00000084072	PPIE	4.92121	5.79663	4.86169		ENSG00000084072	PPIE	4.83291	3.91152
ENSG00000088387	DOCK9	25.46	22.479	7.47276	22.764		ENSG00000084073	ZMPSTE24	16.9993	22.2118	22.1906		ENSG00000084073	ZMPSTE24	24.5206	16.039
ENSG00000088448	ANKRD10	397.844	592.98	237.733	101.049		ENSG00000084090	STARD7	55.9218	38.8547	40.5245		ENSG00000084090	STARD7	53.7164	43.298
ENSG00000088451	TGDS	6.27084	16.2334	12.1152	10.1042		ENSG00000084092	NOA1	5.11899	4.90379	5.2663		ENSG00000084092	NOA1	5.42791	5.13787
ENSG00000088538	DOCK3	2.40893	2.9704	0.896081	2.38008		ENSG00000084093	REST	3.80704	5.8532	4.20985		ENSG00000084093	REST	4.73848	1.51253
ENSG00000088682	COQ9	27.3577	52.547	40.4546	50.3304		ENSG00000084110	HAL	0.0240076	0.0113785	0.117671		ENSG00000084110	HAL	0	0.0122208
ENSG00000088726	TMEM40	0	0	0	0.0267024		ENSG00000084112	SSH1	2.97023	5.0913	4.98608		ENSG00000084112	SSH1	3.27052	3.4825
ENSG00000088756	ARHGAP28	0.0972862	0.165	0.518668	0.0919506		ENSG00000084207	GSTP1	121.442	102.983	103.743		ENSG00000084207	GSTP1	104.205	66.6398
ENSG00000088766	CRLS1	48.1166	60.8639	52.1296	56.7258		ENSG00000084234	APLP2	49.745	175.458	108.32		ENSG00000084234	APLP2	96.418	72.8064
ENSG00000088808	PPP1R13B	10.3051	12.0359	8.13053	8.25767		ENSG00000084444	FAM234B	2.01458	4.32682	2.55309		ENSG00000084444	FAM234B	3.13887	14.8652
ENSG00000088812	ATRN	8.53132	11.0466	10.7609	39.9312		ENSG00000084453	SLCO1A2	38.6072	1.01656	5.58754		ENSG00000084453	SLCO1A2	0.908932	20.668
ENSG00000088826	SMOX	27.2313	22.0376	37.5414	36.7994		ENSG00000084463	WBP11	11.9359	11.6667	12.4753		ENSG00000084463	WBP11	11.6429	13.8555
ENSG00000088827	SIGLEC1	0.339737	0.64416	0.97762	1.11374		ENSG00000084623	EIF3I	61.5208	80.4481	70.2422		ENSG00000084623	EIF3I	89.1099	46.2274
ENSG00000088832	FKBP1A	167.562	257.641	450.913	343.87		ENSG00000084628	NKAIN1	6.9692	0.607691	1.09471		ENSG00000084628	NKAIN1	0.521086	5.60036
ENSG00000088833	NSFL1C	30.2703	32.7872	46.9567	38.5044		ENSG00000084636	COL16A1	27.1571	21.788	14.0327		ENSG00000084636	COL16A1	19.2502	6.99512
ENSG00000088836	SLC4A11	3.12227	4.24186	2.08933	2.40095		ENSG00000084652	TXLNA	13.8359	18.8295	17.9537		ENSG00000084652	TXLNA	18.079	9.93297
ENSG00000088854	C20orf194	12.1509	12.8831	10.5302	9.22026		ENSG00000084674	APOB	0.0291611	0.00394888	0.0449211		ENSG00000084674	APOB	0	0.0508942
ENSG00000088881	EBF4	29.046	33.0561	12.749	22.4837		ENSG00000084676	NCOA1	9.78842	9.04796	9.41306		ENSG00000084676	NCOA1	12.4786	15.0719
ENSG00000088882	CPXM1	40.5251	56.3382	17.5118	14.6582		ENSG00000084693	AGBL5	4.8407	6.14024	4.72233		ENSG00000084693	AGBL5	6.51738	4.2854
ENSG00000088888	MAVS	5.33779	7.55099	7.77575	29.8775		ENSG00000084710	EFR3B	5.14422	5.25775	4.68832		ENSG00000084710	EFR3B	5.18378	9.0731
ENSG00000088899	LZTS3	10.33	19.3179	6.84769	18.7608		ENSG00000084731	KIF3C	5.75942	14.9791	10.346		ENSG00000084731	KIF3C	9.24466	51.9076
ENSG00000088930	XRN2	8.92519	13.6771	21.5725	25.8947		ENSG00000084733	RAB10	57.9437	60.9729	64.7728		ENSG00000084733	RAB10	68.8203	48.5474
ENSG00000088986	DYNLL1	309.554	397.924	457.454	297.257		ENSG00000084734	GCKR	0.137445	0.59559	0.635178		ENSG00000084734	GCKR	0.194902	0.279859
ENSG00000088992	TESC	4.2035	3.11425	5.74782	4.55655		ENSG00000084754	HADHA	44.6276	41.5286	50.1414		ENSG00000084754	HADHA	35.9797	29.7303
ENSG00000089006	SNX5	64.5025	66.7951	58.0096	75.8024		ENSG00000084764	MAPRE3	18.0209	15.066	15.8307		ENSG00000084764	MAPRE3	7.47123	49.1325
ENSG00000089009	RPL6	725.604	901.565	795.959	693.606		ENSG00000084774	CAD	4.16602	5.0058	4.55842		ENSG00000084774	CAD	6.334	2.76284
ENSG00000089012	SIRPG	0	0.0260894	0.159196	0.0799641		ENSG00000085063	CD59	21.3201	29.8875	36.6899		ENSG00000085063	CD59	14.7309	18.099
ENSG00000089022	MAPKAPK5	12.4157	21.154	16.8826	26.1316		ENSG00000085117	CD82	38.0015	35.4877	35.7735		ENSG00000085117	CD82	36.5555	19.2046
ENSG00000089041	P2RX7	8.19583	13.5938	2.84433	12.8085		ENSG00000085185	BCORL1	1.42146	1.27419	1.27226		ENSG00000085185	BCORL1	1.71063	1.46288
ENSG00000089048	ESF1	12.013	10.9666	10.5062	11.2135		ENSG00000085224	ATRX	4.9312	6.74103	6.19805		ENSG00000085224	ATRX	6.99928	9.14631
ENSG00000089050	RBBP9	14.8173	16.8199	13.9451	22.019		ENSG00000085231	AK6	12.4857	13.8125	11.2593		ENSG00000085231	AK6	13.5477	11.0243
ENSG00000089053	ANAPC5	62.1228	90.5672	53.1771	57.8096		ENSG00000085265	FCN1	0.0992114	0.0940437	0.15804		ENSG00000085265	FCN1	0.0284077	0
ENSG00000089057	SLC23A2	25.0071	27.466	27.628	43.9649		ENSG00000085274	MYNN	3.21255	4.57804	3.26546		ENSG00000085274	MYNN	4.09103	3.2377
ENSG00000089060	SLC8B1	12.0476	14.9388	14.4497	14.031		ENSG00000085276	MECOM	3.21649	0.791183	2.00227		ENSG00000085276	MECOM	3.77205	0.808297
ENSG00000089063	TMEM230	76.6864	82.6483	107.987	98.2831		ENSG00000085365	SCAMP1	13.1866	17.4423	13.1757		ENSG00000085365	SCAMP1	16.5257	35.0529
ENSG00000089091	DZANK1	2.22481	3.23282	2.24117	1.35938		ENSG00000085377	PREP	5.84547	9.89908	7.42031		ENSG00000085377	PREP	7.40968	10.1136
ENSG00000089094	KDM2B	13.8844	20.1852	9.86853	22.003		ENSG00000085382	HACE1	3.63086	3.50513	3.42818		ENSG00000085382	HACE1	3.43101	5.97704
ENSG00000089116	LHX5	0.0444798	0	0.19529	0.016349		ENSG00000085415	SEH1L	3.22383	3.65369	3.18338		ENSG00000085415	SEH1L	3.10961	4.43416
ENSG00000089123	TASP1	4.01001	6.47945	6.71677	7.10549		ENSG00000085433	WDR47	10.7817	8.64475	10.2406		ENSG00000085433	WDR47	9.96003	44.1341
ENSG00000089127	OAS1	7.78327	14.2891	15.6388	79.1525		ENSG00000085449	WDFY1	9.35083	11.4645	10.7802		ENSG00000085449	WDFY1	10.3208	8.98403
ENSG00000089154	GCN1L1	36.6198	58.7456	51.4605	74.6852		ENSG00000085465	OVGP1	1.37163	1.18613	0.802034		ENSG00000085465	OVGP1	1.17594	1.42093
ENSG00000089157	RPLP0	775.623	1183.89	1267.72	1026.81		ENSG00000085491	SLC25A24	2.31196	4.5657	4.49678		ENSG00000085491	SLC25A24	3.16636	1.47577
ENSG00000089159	PXN	17.5272	17.0603	32.6419	25.2509		ENSG00000085511	MAP3K4	4.12248	6.9203	4.79792		ENSG00000085511	MAP3K4	3.58669	4.76553
ENSG00000089163	SIRT4	2.31963	2.39626	3.01895	2.22895		ENSG00000085514	PILRA	4.95773	4.37841	7.48619		ENSG00000085514	PILRA	1.01104	1.53615
ENSG00000089169	RPH3A	27.8397	72.5377	20.0427	61.0844		ENSG00000085552	IGSF9	0.288913	0.150184	0.0639522		ENSG00000085552	IGSF9	0.192137	0.0474413
ENSG00000089177	KIF16B	3.57241	2.98322	3.15556	4.31302		ENSG00000085563	ABCB1	7.80921	2.00693	6.9669		ENSG00000085563	ABCB1	3.02202	5.06919
ENSG00000089195	TRMT6	8.00942	13.2706	10.7154	8.02765		ENSG00000085644	ZNF213	2.98168	2.48102	2.265		ENSG00000085644	ZNF213	3.33084	3.64074
ENSG00000089199	CHGB	1.05277	1.95005	0.218619	4.70624		ENSG00000085662	AKR1B1	30.16	32.3007	36.9278		ENSG00000085662	AKR1B1	31.7534	19.9146
ENSG00000089220	PEBP1	461.732	431.087	449.455	405.811		ENSG00000085719	CPNE3	10.7608	18.0219	14.0858		ENSG00000085719	CPNE3	18.0343	7.71069
ENSG00000089234	BRAP	9.41474	10.3547	13.4026	15.9806		ENSG00000085721	RRN3	10.0029	12.187	9.82029		ENSG00000085721	RRN3	13.7663	11.8634
ENSG00000089248	ERP29	30.0462	42.9116	110.049	106.751		ENSG00000085733	CTTN	36.9705	28.0257	33.8452		ENSG00000085733	CTTN	20.3149	22.8421
ENSG00000089250	NOS1	0.0272862	0.0824594	0.0539104	0.330968		ENSG00000085741	WNT11	0.205819	0.073162	0.151321		ENSG00000085741	WNT11	0.117866	0.0785776
ENSG00000089280	FUS	169.457	391.158	230.053	276.675		ENSG00000085760	MTIF2	10.9482	10.2044	10.0863		ENSG00000085760	MTIF2	9.1844	10.9784
ENSG00000089327	FXYD5	13.2842	7.93506	31.4137	11.4124		ENSG00000085788	DDHD2	10.5669	5.92882	7.91628		ENSG00000085788	DDHD2	4.71838	20.6273
ENSG00000089335	ZNF302	56.6622	104.541	42.7077	71.9573		ENSG00000085831	TTC39A	0.171551	0.181378	0.252253		ENSG00000085831	TTC39A	0.186408	0.812805
ENSG00000089351	GRAMD1A	42.4665	71.4014	74.6524	63.4595		ENSG00000085832	EPS15	28.5444	13.4029	18.5974		ENSG00000085832	EPS15	13.6871	41.8748
ENSG00000089356	FXYD3	1.45805	0.178825	0.218237	0.182701		ENSG00000085840	ORC1	0.567429	1.7249	1.17003		ENSG00000085840	ORC1	1.35956	0.199203
ENSG00000089472	HEPH	2.24073	1.77531	54.7446	8.53215		ENSG00000085871	MGST2	7.16332	5.00524	8.56352		ENSG00000085871	MGST2	3.75017	2.92503
ENSG00000089486	CDIP1	34.8249	29.4916	23.8436	52.1424		ENSG00000085872	CHERP	3.45589	3.68776	3.08068		ENSG00000085872	CHERP	8.50272	4.3208
ENSG00000089505	CMTM1	0.7078	1.87161	2.09764	2.49753		ENSG00000085978	ATG16L1	4.9646	5.06428	5.03695		ENSG00000085978	ATG16L1	5.03096	7.13434
ENSG00000089558	KCNH4	0.063752	0.0764523	0	0.242138		ENSG00000085982	USP40	9.08871	5.49726	6.72746		ENSG00000085982	USP40	5.20987	3.26814
ENSG00000089597	GANAB	104.954	222.745	271.446	165.264		ENSG00000085998	POMGNT1	16.9627	22.5694	18.7191		ENSG00000085998	POMGNT1	22.7993	13.7283
ENSG00000089639	GMIP	6.14035	11.4282	13.2691	6.69391		ENSG00000085999	RAD54L	0.576944	1.73183	1.1877		ENSG00000085999	RAD54L	1.95302	0.313266
ENSG00000089682	RBM41	4.71867	8.42438	4.87724	7.65302		ENSG00000086015	MAST2	4.16411	6.69018	5.98848		ENSG00000086015	MAST2	7.11355	5.12559
ENSG00000089685	BIRC5	7.98466	15.502	5.928	29.6479		ENSG00000086061	DNAJA1	73.9222	61.7283	81.6697		ENSG00000086061	DNAJA1	80.7699	104.307
ENSG00000089692	LAG3	1.22267	1.66237	1.48147	0.280148		ENSG00000086062	B4GALT1	4.63822	9.99993	10.9839		ENSG00000086062	B4GALT1	2.1846	1.53981
ENSG00000089693	MLF2	234.071	257.175	258.689	272.451		ENSG00000086065	CHMP5	43.576	42.2863	41.6781		ENSG00000086065	CHMP5	34.753	46.3636
ENSG00000089723	OTUB2	0.818633	0.681592	0.847213	1.65063		ENSG00000086102	NFX1	5.66116	4.62074	5.55802		ENSG00000086102	NFX1	4.6658	5.72831
ENSG00000089737	DDX24	26.8851	39.6569	58.828	90.2569		ENSG00000086159	AQP6	1.20436	0.627894	0.531276		ENSG00000086159	AQP6	0.340251	1.15256
ENSG00000089775	ZBTB25	7.22106	9.39275	4.75565	5.09107		ENSG00000086189	DIMT1	18.6836	11.0181	11.9778		ENSG00000086189	DIMT1	14.67	15.4696
ENSG00000089818	NECAP1	24.5883	37.4628	32.7992	36.0913		ENSG00000086200	IPO11	2.93292	3.09855	4.16005		ENSG00000086200	IPO11	4.37257	4.02018
ENSG00000089820	ARHGAP4	9.70586	11.3365	15.6519	6.15758		ENSG00000086205	FOLH1	53.6624	3.46056	18.8438		ENSG00000086205	FOLH1	5.29139	26.2144
ENSG00000089847	ANKRD24	3.80161	4.62443	2.16708	1.77174		ENSG00000086232	EIF2AK1	19.5777	24.9408	21.4938		ENSG00000086232	EIF2AK1	31.7076	20.9627
ENSG00000089876	DHX32	5.255	6.19898	8.61939	8.01519		ENSG00000086288	NME8	0.405225	0.288088	0.71999		ENSG00000086288	NME8	0.0386767	0.128922
ENSG00000089916	GPATCH2L	14.6246	22.5839	21.5894	34.3653		ENSG00000086289	EPDR1	10.892	36.4531	22.5807		ENSG00000086289	EPDR1	35.951	32.8494
ENSG00000090006	LTBP4	17.3607	75.0073	224.845	69.2287		ENSG00000086300	SNX10	5.9524	79.8418	38.4011		ENSG00000086300	SNX10	5.88572	29.9962
ENSG00000090013	BLVRB	16.4912	16.237	42.5563	40.2587		ENSG00000086475	SEPHS1	14.013	17.4096	13.3941		ENSG00000086475	SEPHS1	14.9942	12.9238
ENSG00000090020	SLC9A1	6.10658	11.4702	13.42	17.5565		ENSG00000086504	MRPL28	20.7936	18.4786	15.8052		ENSG00000086504	MRPL28	16.4663	16.3733
ENSG00000090054	SPTLC1	20.5883	51.4749	57.6365	139.234		ENSG00000086506	HBQ1	0	0	0		ENSG00000086506	HBQ1	0	3.05055
ENSG00000090060	PAPOLA	105.427	139.307	133.796	205.812		ENSG00000086544	ITPKC	5.16435	11.14	13.0409		ENSG00000086544	ITPKC	7.25955	3.26982
ENSG00000090097	PCBP4	71.1974	102.308	53.4671	43.1575		ENSG00000086548	CEACAM6	0	0	0		ENSG00000086548	CEACAM6	0	0
ENSG00000090104	RGS1	7.37945	27.428	112.361	31.5316		ENSG00000086570	FAT2	0.0254956	0.0805585	0.0583167		ENSG00000086570	FAT2	0.0356902	0.0735434
ENSG00000090238	YPEL3	55.8423	48.1003	43.7064	49.8905		ENSG00000086589	RBM22	18.0957	20.4251	17.3369		ENSG00000086589	RBM22	16.5701	10.9946
ENSG00000090263	MRPS33	43.2188	54.9373	54.5181	52.6849		ENSG00000086598	TMED2	36.1758	45.6507	41.4705		ENSG00000086598	TMED2	43.9766	28.193
ENSG00000090273	NUDC	86.9507	130.782	128.214	130.634		ENSG00000086619	ERO1B	5.73815	4.1286	3.56929		ENSG00000086619	ERO1B	4.21425	4.53978
ENSG00000090339	ICAM1	1.0812	3.29076	52.4551	6.60492		ENSG00000086666	ZFAND6	12.8386	17.6014	15.2647		ENSG00000086666	ZFAND6	18.6633	9.05552
ENSG00000090372	STRN4	79.2243	151.181	108.509	144.817		ENSG00000086696	HSD17B2	0	0	0		ENSG00000086696	HSD17B2	0.00987773	0
ENSG00000090376	IRAK3	1.32278	1.18127	1.66566	0.962531		ENSG00000086712	TXLNG	5.09684	4.75259	4.83343		ENSG00000086712	TXLNG	5.26654	5.5556
ENSG00000090382	LYZ	1.35514	1.11284	12.417	9.8753		ENSG00000086717	PPEF1	0.316506	0.416695	0.310266		ENSG00000086717	PPEF1	0.657883	1.1457
ENSG00000090402	SI	0	0.0631649	0.0128477	0		ENSG00000086730	LAT2	8.24979	8.25811	12.8835		ENSG00000086730	LAT2	2.29345	2.57364
ENSG00000090432	MUL1	5.52359	8.34859	23.4342	23.162		ENSG00000086758	HUWE1	10.7194	9.5445	11.0481		ENSG00000086758	HUWE1	10.0303	13.0553
ENSG00000090447	TFAP4	6.21861	9.52336	4.5505	7.10425		ENSG00000086827	ZW10	6.2556	5.42094	5.92988		ENSG00000086827	ZW10	6.77856	4.49802
ENSG00000090520	DNAJB11	46.8629	63.6385	66.241	54.3769		ENSG00000086848	ALG9	1.43386	1.79761	1.38292		ENSG00000086848	ALG9	1.77763	1.75017
ENSG00000090530	LEPREL1	4.19246	3.52788	6.6297	2.58572		ENSG00000086967	MYBPC2	0.033318	0	0.0979832		ENSG00000086967	MYBPC2	0.0127201	0.0169602
ENSG00000090534	THPO	0.936715	0.739749	0.75232	0.0251926		ENSG00000086991	NOX4	1.6821	1.33514	1.56947		ENSG00000086991	NOX4	2.7854	0.144428
ENSG00000090539	CHRD	16.1904	23.888	12.9526	9.69687		ENSG00000087008	ACOX3	3.91894	4.82621	4.14082		ENSG00000087008	ACOX3	5.12623	2.55085
ENSG00000090554	FLT3LG	0.679048	1.21086	0.0972191	0.0325554		ENSG00000087053	MTMR2	13.0226	11.751	13.9633		ENSG00000087053	MTMR2	9.41936	13.4327
ENSG00000090565	RAB11FIP3	20.1903	41.055	29.4735	62.2016		ENSG00000087074	PPP1R15A	20.8102	26.0871	44.2063		ENSG00000087074	PPP1R15A	12.5654	14.863
ENSG00000090612	ZNF268	8.58694	14.5759	15.1881	16.2345		ENSG00000087076	HSD17B14	21.1209	9.59901	13.0467		ENSG00000087076	HSD17B14	20.6927	11.9787
ENSG00000090615	GOLGA3	21.8978	31.7788	41.3203	26.5984		ENSG00000087077	TRIP6	37.2789	34.146	35.096		ENSG00000087077	TRIP6	51.6101	9.04495
ENSG00000090621	PABPC4	69.2232	118.592	92.1266	62.7223		ENSG00000087085	ACHE	3.83725	12.8933	6.40271		ENSG00000087085	ACHE	3.46608	5.93473
ENSG00000090659	CD209	0.0169952	0.0733712	0.242509	0.337325		ENSG00000087086	FTL	2635.77	2758.77	3984.68		ENSG00000087086	FTL	613.698	843.834
ENSG00000090674	MCOLN1	13.0755	19.7045	22.5704	40.1135		ENSG00000087087	SRRT	28.6569	30.9793	24.7833		ENSG00000087087	SRRT	27.3078	12.7462
ENSG00000090686	USP48	40.0841	80.5692	39.3972	49.8566		ENSG00000087088	BAX	21.1317	30.171	27.3626		ENSG00000087088	BAX	26.637	6.32043
ENSG00000090776	EFNB1	7.50767	10.0339	9.54089	13.8096		ENSG00000087095	NLK	13.9307	19.9571	11.1034		ENSG00000087095	NLK	11.368	28.6147
ENSG00000090857	PDPR	1.32975	4.91476	2.07911	9.78934		ENSG00000087111	PIGS	5.65122	8.61203	7.19769		ENSG00000087111	PIGS	7.29147	5.5539
ENSG00000090861	AARS	70.2279	122.126	134.898	220.589		ENSG00000087116	ADAMTS2	1.61402	3.20752	3.62933		ENSG00000087116	ADAMTS2	1.17834	0.403592
ENSG00000090863	GLG1	26.9969	53.5151	83.2877	177.939		ENSG00000087128	TMPRSS11E	0	0.0273873	0		ENSG00000087128	TMPRSS11E	0.0220609	0
ENSG00000090889	KIF4A	7.12707	15.7946	4.01576	15.6549		ENSG00000087152	ATXN7L3	12.5035	14.5253	14.3017		ENSG00000087152	ATXN7L3	10.3034	40.3358
ENSG00000090905	TNRC6A	25.5718	53.7489	21.8476	38.2939		ENSG00000087157	PGS1	7.93761	6.01461	7.36644		ENSG00000087157	PGS1	5.49085	6.52315
ENSG00000090920	FCGBP	3.68651	4.11515	19.9446	19.2316		ENSG00000087191	PSMC5	28.148	27.7642	25.5026		ENSG00000087191	PSMC5	24.0138	22.7742
ENSG00000090924	PLEKHG2	12.3924	44.3426	31.5964	20.4286		ENSG00000087206	UIMC1	4.53608	5.14	5.34109		ENSG00000087206	UIMC1	4.09059	3.10526
ENSG00000090932	DLL3	38.4402	64.5635	8.28133	30.0508		ENSG00000087237	CETP	1.14127	0.456396	0.594348		ENSG00000087237	CETP	1.48416	0.163393
ENSG00000090971	NAT14	49.4855	75.221	124.333	120.821		ENSG00000087245	MMP2	9.79228	29.461	18.511		ENSG00000087245	MMP2	30.0992	1.7083
ENSG00000090975	PITPNM2	3.41638	5.74174	6.58748	5.30705		ENSG00000087250	MT3	214.267	233.77	88.5724		ENSG00000087250	MT3	144.913	164.872
ENSG00000090989	EXOC1	20.3829	38.122	28.6909	28.9274		ENSG00000087253	LPCAT2	10.4627	5.98212	9.24706		ENSG00000087253	LPCAT2	1.38855	4.26074
ENSG00000091009	RBM27	9.63669	16.4079	9.55645	16.8511		ENSG00000087258	GNAO1	16.5241	3.9757	10.3671		ENSG00000087258	GNAO1	5.08955	28.6732
ENSG00000091039	OSBPL8	21.4047	35.1209	56.6962	63.7029		ENSG00000087263	OGFOD1	8.62843	7.29151	7.66567		ENSG00000087263	OGFOD1	8.45677	5.74075
ENSG00000091073	DTX2	7.88589	9.5256	12.9586	5.63699		ENSG00000087266	SH3BP2	4.59041	10.2746	8.71368		ENSG00000087266	SH3BP2	5.68979	2.57532
ENSG00000091106	NLRC4	0.501703	0.601649	0.571082	0.256119		ENSG00000087269	NOP14	5.36005	5.77596	6.28128		ENSG00000087269	NOP14	6.78564	5.01257
ENSG00000091127	PUS7	22.5045	26.0671	15.138	12.7916		ENSG00000087274	ADD1	30.6595	27.2844	24.9773		ENSG00000087274	ADD1	26.4478	32.5957
ENSG00000091128	LAMB4	0.480434	0.969842	0.0195311	0.20602		ENSG00000087299	L2HGDH	1.87676	1.48109	1.76054		ENSG00000087299	L2HGDH	1.84441	3.51969
ENSG00000091129	NRCAM	58.1447	61.6266	87.7884	262.847		ENSG00000087301	TXNDC16	7.9251	4.80639	4.40831		ENSG00000087301	TXNDC16	5.76265	6.01147
ENSG00000091136	LAMB1	23.6996	37.4175	177.57	58.8086		ENSG00000087302	RTRAF	11.2737	11.2282	10.8986		ENSG00000087302	RTRAF	9.03315	7.28394
ENSG00000091137	SLC26A4	1.68694	4.10769	0.541945	3.19857		ENSG00000087303	NID2	2.62857	3.81077	5.18192		ENSG00000087303	NID2	3.21722	0.787087
ENSG00000091140	DLD	41.8163	61.5113	62.6245	80.2833		ENSG00000087338	GMCL1	5.83579	4.97269	4.83494		ENSG00000087338	GMCL1	5.36633	6.43959
ENSG00000091157	WDR7	10.0356	14.763	11.6844	24.5703		ENSG00000087365	SF3B2	19.9788	21.0962	19.2696		ENSG00000087365	SF3B2	26.0606	15.6659
ENSG00000091164	TXNL1	46.0368	70.6749	56.637	62.1168		ENSG00000087448	KLHL42	10.1143	9.93313	8.71521		ENSG00000087448	KLHL42	9.34413	13.1932
ENSG00000091181	IL5RA	0	0	0	0.0854171		ENSG00000087460	GNAS	62.1935	87.0177	62.0174		ENSG00000087460	GNAS	146.063	124.799
ENSG00000091262	ABCC6	0.296257	0.196768	0.475266	0.326677		ENSG00000087470	DNM1L	13.7421	12.3509	13.5543		ENSG00000087470	DNM1L	15.1499	29.2246
ENSG00000091317	CMTM6	36.5087	42.4258	54.2049	39.0157		ENSG00000087494	PTHLH	0.585338	0.658884	0.537935		ENSG00000087494	PTHLH	0.782146	0.968371
ENSG00000091409	ITGA6	19.305	18.7974	8.95704	40.0696		ENSG00000087495	PHACTR3	17.2291	1.57553	6.38818		ENSG00000087495	PHACTR3	0.263109	14.9405
ENSG00000091428	RAPGEF4	15.2897	15.6628	3.15396	11.7727		ENSG00000087502	ERGIC2	7.31588	9.35698	7.62896		ENSG00000087502	ERGIC2	7.35099	8.80824
ENSG00000091436	MLTK	10.5451	19.2837	16.0847	34.2705		ENSG00000087510	TFAP2C	0.308344	0.253312	0.443321		ENSG00000087510	TFAP2C	0	0.251134
ENSG00000091483	FH	53.0372	98.1302	60.4772	60.5106		ENSG00000087586	AURKA	2.53162	9.11906	5.97677		ENSG00000087586	AURKA	8.50538	0.816173
ENSG00000091490	SEL1L3	3.6887	5.44405	93.4812	11.0105		ENSG00000087589	CASS4	0.329026	0.681532	0.907886		ENSG00000087589	CASS4	0.102353	0.446632
ENSG00000091513	TF	235.683	88.1798	138.317	66.8602		ENSG00000087842	PIR	14.9757	8.6479	10.5101		ENSG00000087842	PIR	2.7789	6.5592
ENSG00000091527	CDV3	60.0697	64.1692	108.834	117.967		ENSG00000087884	AAMDC	7.05778	4.09848	5.36038		ENSG00000087884	AAMDC	4.51514	3.17192
ENSG00000091536	MYO15A	0.348851	0.484088	0.246157	0.123645		ENSG00000087903	RFX2	1.25662	2.07972	1.63136		ENSG00000087903	RFX2	4.18552	0.912827
ENSG00000091542	ALKBH5	24.5485	48.3629	59.7763	82.8477		ENSG00000087995	METTL2A	3.08616	4.37288	3.71862		ENSG00000087995	METTL2A	6.92212	3.09286
ENSG00000091592	NLRP1	28.3891	32.2864	20.4327	42.4323		ENSG00000088002	SULT2B1	0.0875571	0.311237	0.472069		ENSG00000088002	SULT2B1	0.13371	0.62398
ENSG00000091640	SPAG7	49.5957	77.1195	70.5907	29.4137		ENSG00000088035	ALG6	2.54009	3.70757	2.79851		ENSG00000088035	ALG6	4.11932	1.28157
ENSG00000091651	ORC6	11.429	36.592	13.0644	13.2985		ENSG00000088038	CNOT3	5.49479	5.73625	5.22803		ENSG00000088038	CNOT3	8.08955	3.4552
ENSG00000091656	ZFHX4	11.5597	15.9351	20.2972	11.8997		ENSG00000088053	GP6	0.114265	0	0		ENSG00000088053	GP6	0	0.255927
ENSG00000091664	SLC17A6	0.0239481	0.025847	0	0.277275		ENSG00000088179	PTPN4	2.37469	1.92741	1.94959		ENSG00000088179	PTPN4	2.2854	8.84948
ENSG00000091704	CPA1	0.719899	0	0	0.0283507		ENSG00000088205	DDX18	9.41797	9.15116	9.41739		ENSG00000088205	DDX18	9.82854	8.05027
ENSG00000091732	ZC3HC1	16.2	23.9462	22.1546	18.4702		ENSG00000088247	KHSRP	32.8419	40.7683	32.1546		ENSG00000088247	KHSRP	66.4647	26.4067
ENSG00000091831	ESR1	0.137661	0.366489	0.282056	0.333952		ENSG00000088256	GNA11	10.0841	13.5175	10.5838		ENSG00000088256	GNA11	18.1124	13.5811
ENSG00000091844	RGS17	2.66418	4.47772	6.2086	1.24362		ENSG00000088280	ASAP3	5.94433	7.0199	7.59955		ENSG00000088280	ASAP3	9.70178	4.17322
ENSG00000091879	ANGPT2	2.99861	3.06645	8.92363	12.3185		ENSG00000088298	EDEM2	12.747	17.4533	19.1222		ENSG00000088298	EDEM2	15.8777	4.78462
ENSG00000091947	TMEM101	10.8411	11.0966	27.1944	27.6443		ENSG00000088305	DNMT3B	0.573688	1.31525	0.98089		ENSG00000088305	DNMT3B	1.35488	0.353152
ENSG00000091972	CD200	9.71759	14.2656	8.31614	17.4125		ENSG00000088320	REM1	0.7791	0.28134	0.400054		ENSG00000088320	REM1	0.226624	0.188854
ENSG00000091986	CCDC80	88.6696	91.5314	113.396	115.42		ENSG00000088325	TPX2	4.84919	21.8298	13.2529		ENSG00000088325	TPX2	27.2792	1.65725
ENSG00000092010	PSME1	78.0605	100.498	108.054	99.4995		ENSG00000088356	PDRG1	12.7377	12.3086	12.5471		ENSG00000088356	PDRG1	26.9352	12.4014
ENSG00000092020	PPP2R3C	20.6806	28.9657	21.6003	27.6768		ENSG00000088367	EPB41L1	16.1485	6.27667	11.9555		ENSG00000088367	EPB41L1	11.4283	46.2983
ENSG00000092051	JPH4	3.15074	10.2017	2.84635	6.74358		ENSG00000088386	SLC15A1	0	0.0558721	0.0722252		ENSG00000088386	SLC15A1	0	0
ENSG00000092054	MYH7	1.09414	0.556847	0.273391	2.29527		ENSG00000088387	DOCK9	14.8467	2.03927	7.33624		ENSG00000088387	DOCK9	2.33348	10.9554
ENSG00000092067	CEBPE	0	0	0	0		ENSG00000088448	ANKRD10	37.9591	48.2111	38.8164		ENSG00000088448	ANKRD10	43.1659	15.5188
ENSG00000092068	SLC7A8	5.8664	2.71586	18.7185	12.6199		ENSG00000088451	TGDS	3.76976	1.62838	4.93504		ENSG00000088451	TGDS	4.46339	2.67196
ENSG00000092094	OSGEP	59.7724	98.096	36.3877	35.1981		ENSG00000088538	DOCK3	7.75407	1.01659	3.09857		ENSG00000088538	DOCK3	3.50177	20.6371
ENSG00000092096	SLC22A17	74.8168	80.8641	75.911	77.6856		ENSG00000088543	C3orf18	5.97175	4.8134	4.60491		ENSG00000088543	C3orf18	6.25881	12.0045
ENSG00000092098	RNF31	4.5866	10.7568	8.7626	19.0547		ENSG00000088682	COQ9	10.5143	11.3343	9.2847		ENSG00000088682	COQ9	12.1297	8.04283
ENSG00000092108	SCFD1	41.8827	66.6068	57.0712	42.6876		ENSG00000088726	TMEM40	0	0	0		ENSG00000088726	TMEM40	0	0
ENSG00000092140	G2E3	17.9969	31.0896	15.077	23.684		ENSG00000088727	KIF9	0.844738	1.11102	1.19037		ENSG00000088727	KIF9	1.97534	0.81701
ENSG00000092148	HECTD1	37.938	50.8938	41.9392	67.6112		ENSG00000088756	ARHGAP28	0.0466787	0.122909	0.162697		ENSG00000088756	ARHGAP28	0.0792043	0.0528029
ENSG00000092199	HNRNPC	294.932	480.059	447.176	459.61		ENSG00000088766	CRLS1	12.941	15.8325	12.0205		ENSG00000088766	CRLS1	23.0561	6.687
ENSG00000092200	RPGRIP1	0.11771	0.197624	0.24405	0.0576875		ENSG00000088782	DEFB127	0	0	0		ENSG00000088782	DEFB127	0	0
ENSG00000092201	SUPT16H	55.0697	85.2187	81.5022	134.24		ENSG00000088808	PPP1R13B	1.70728	0.65345	1.23153		ENSG00000088808	PPP1R13B	1.26918	4.80779
ENSG00000092203	TOX4	19.9097	28.4016	34.2149	43.9971		ENSG00000088812	ATRN	10.0988	12.0479	10.6054		ENSG00000088812	ATRN	19.6575	18.1775
ENSG00000092208	GEMIN2	11.6768	12.0092	9.05346	16.0502		ENSG00000088826	SMOX	27.9712	24.8844	25.0354		ENSG00000088826	SMOX	30.9798	19.4471
ENSG00000092295	TGM1	0.699419	0.817785	0.799694	0.546293		ENSG00000088827	SIGLEC1	0.38382	1.14346	1.84287		ENSG00000088827	SIGLEC1	0.328955	0.103671
ENSG00000092330	TINF2	22.019	28.1129	40.4003	42.1312		ENSG00000088832	FKBP1A	65.6067	118.676	90.1842		ENSG00000088832	FKBP1A	115.124	50.54
ENSG00000092421	SEMA6A	64.2297	87.9761	46.5186	119.268		ENSG00000088833	NSFL1C	13.3928	12.0856	11.4135		ENSG00000088833	NSFL1C	17.2387	14.309
ENSG00000092439	TRPM7	11.5726	22.1861	16.463	12.1456		ENSG00000088836	SLC4A11	0.938085	0.767965	0.87779		ENSG00000088836	SLC4A11	0.303878	0.434111
ENSG00000092445	TYRO3	28.8101	29.0179	18.1103	34.6974		ENSG00000088854	C20orf194	14.5804	7.51377	11.0317		ENSG00000088854	C20orf194	5.08606	14.2034
ENSG00000092470	WDR76	4.16806	9.74914	4.36641	6.77531		ENSG00000088876	ZNF343	2.40806	2.6988	2.41275		ENSG00000088876	ZNF343	3.13899	1.62537
ENSG00000092529	CAPN3	4.02211	2.84624	1.29112	0.606689		ENSG00000088881	EBF4	10.7523	10.8696	7.21691		ENSG00000088881	EBF4	11.9153	4.38204
ENSG00000092531	SNAP23	10.363	35.3018	29.7166	25.8895		ENSG00000088882	CPXM1	14.0284	65.5089	28.3141		ENSG00000088882	CPXM1	72.1203	1.2099
ENSG00000092607	TBX15	3.29917	4.33997	3.5015	0.999738		ENSG00000088888	MAVS	9.98126	9.03853	9.99538		ENSG00000088888	MAVS	14.6135	6.14404
ENSG00000092621	PHGDH	77.3249	87.6394	31.3887	97.087		ENSG00000088899	LZTS3	6.70956	8.91062	6.914		ENSG00000088899	LZTS3	11.0506	49.5412
ENSG00000092758	COL9A3	64.2377	80.2519	26.2347	112.327		ENSG00000088926	F11	0	0	0.0720019		ENSG00000088926	F11	0	0.0747779
ENSG00000092820	EZR	46.6277	46.6136	54.383	86.0218		ENSG00000088930	XRN2	16.2831	27.8033	26.0749		ENSG00000088930	XRN2	32.359	11.564
ENSG00000092841	MYL6	350.207	468.346	872.167	731.526		ENSG00000088970	KIZ	9.12277	4.34066	4.11676		ENSG00000088970	KIZ	4.00374	5.22962
ENSG00000092850	TEKT2	1.42171	3.15656	1.2707	1.20936		ENSG00000088986	DYNLL1	102.026	77.8013	79.4344		ENSG00000088986	DYNLL1	81.7313	104.509
ENSG00000092853	CLSPN	0.865848	2.55302	1.744	3.94697		ENSG00000088992	TESC	4.10527	8.42131	9.40059		ENSG00000088992	TESC	4.7509	11.2977
ENSG00000092929	UNC13D	8.91129	5.72494	10.4334	4.77278		ENSG00000089006	SNX5	14.8351	18.8333	15.6999		ENSG00000089006	SNX5	26.498	10.3667
ENSG00000092931	MFSD11	13.8932	20.4035	12.3204	28.1461		ENSG00000089009	RPL6	116.792	142.981	125.968		ENSG00000089009	RPL6	118.981	84.0867
ENSG00000092964	DPYSL2	101.954	128.847	111.092	181.428		ENSG00000089012	SIRPG	0.0551039	0	0.243079		ENSG00000089012	SIRPG	0.105188	0.0561001
ENSG00000092969	TGFB2	8.5194	18.8207	53.7469	52.2833		ENSG00000089022	MAPKAPK5	2.70796	2.6338	2.3649		ENSG00000089022	MAPKAPK5	2.71089	2.23158
ENSG00000092978	GPATCH2	9.69467	17.9965	11.7095	17.0731		ENSG00000089041	P2RX7	24.7264	7.4433	10.9403		ENSG00000089041	P2RX7	5.57047	11.3507
ENSG00000093000	NUP50	49.8447	85.9829	51.8929	64.3013		ENSG00000089048	ESF1	11.3517	8.61195	9.79101		ENSG00000089048	ESF1	18.5526	9.91428
ENSG00000093009	CDC45	10.4109	13.4674	6.88961	12.3416		ENSG00000089050	RBBP9	6.7995	8.99314	7.29278		ENSG00000089050	RBBP9	18.3852	5.79855
ENSG00000093010	COMT	99.1687	104.651	203.086	118.396		ENSG00000089053	ANAPC5	18.4903	10.779	11.2898		ENSG00000089053	ANAPC5	9.14266	11.6791
ENSG00000093072	CECR1	5.36305	3.94657	25.1993	7.25776		ENSG00000089057	SLC23A2	18.4945	14.7885	19.8058		ENSG00000089057	SLC23A2	18.4836	27.1051
ENSG00000093134	VNN3	0.205274	0	0.200281	0		ENSG00000089060	SLC8B1	5.78651	3.72018	5.94084		ENSG00000089060	SLC8B1	3.76326	1.57035
ENSG00000093144	ECHDC1	41.9528	48.5173	77.9165	54.2908		ENSG00000089063	TMEM230	46.2831	41.1087	38.7416		ENSG00000089063	TMEM230	56.0707	32.4232
ENSG00000093167	LRRFIP2	44.899	42.6955	42.8083	47.5806		ENSG00000089091	DZANK1	1.17589	1.25618	0.933142		ENSG00000089091	DZANK1	1.50356	1.16864
ENSG00000093183	SEC22C	29.9673	36.3723	44.011	80.5645		ENSG00000089094	KDM2B	2.38054	2.63478	2.16914		ENSG00000089094	KDM2B	2.21584	2.50667
ENSG00000093217	XYLB	0.935519	1.43806	1.13577	1.98501		ENSG00000089101	CFAP61	0.329021	0.279895	0.827009		ENSG00000089101	CFAP61	0.431594	0.231901
ENSG00000094631	HDAC6	83.8899	102.711	41.6081	71.0445		ENSG00000089116	LHX5	0.0593006	0	0		ENSG00000089116	LHX5	0	0
ENSG00000094796	KRT31	0	0.10985	0	0		ENSG00000089123	TASP1	1.80743	3.02344	2.75149		ENSG00000089123	TASP1	2.93875	4.69768
ENSG00000094804	CDC6	9.60085	16.4624	10.9065	14.514		ENSG00000089127	OAS1	5.36926	4.5688	5.60614		ENSG00000089127	OAS1	5.59663	1.52549
ENSG00000094841	UPRT	6.82504	11.7503	13.6927	16.7342		ENSG00000089154	GCN1	6.82724	7.35109	7.76521		ENSG00000089154	GCN1	9.04825	5.14623
ENSG00000094880	CDC23	20.6834	32.8197	28.9783	49.0756		ENSG00000089157	RPLP0	141.097	249.539	216.274		ENSG00000089157	RPLP0	321.605	66.5663
ENSG00000094914	AAAS	42.9906	68.1092	39.4263	34.016		ENSG00000089159	PXN	6.51664	23.1076	13.5556		ENSG00000089159	PXN	10.6725	2.58803
ENSG00000094916	CBX5	47.6008	73.9496	47.5561	98.3016		ENSG00000089163	SIRT4	1.41539	0.862497	0.891952		ENSG00000089163	SIRT4	0.733353	1.33805
ENSG00000094963	FMO2	0.145122	0.121823	0.141592	0.568973		ENSG00000089169	RPH3A	2.46038	8.06959	3.11849		ENSG00000089169	RPH3A	22.1207	29.4457
ENSG00000094975	SUCO	24.5888	48.268	34.6074	51.2951		ENSG00000089177	KIF16B	3.15218	1.44849	3.16061		ENSG00000089177	KIF16B	2.71842	2.62272
ENSG00000095002	MSH2	13.8401	28.2066	12.5431	24.2618		ENSG00000089195	TRMT6	5.64385	6.9936	5.98159		ENSG00000089195	TRMT6	7.33224	4.56339
ENSG00000095015	MAP3K1	4.21601	11.3622	2.30551	9.84345		ENSG00000089199	CHGB	0.817263	0.684313	1.37531		ENSG00000089199	CHGB	2.69372	42.0457
ENSG00000095059	DHPS	80.9328	138.931	103.023	108.683		ENSG00000089220	PEBP1	488.932	227.045	261.979		ENSG00000089220	PEBP1	236.255	596.166
ENSG00000095066	HOOK2	15.5051	63.7024	32.9077	19.5683		ENSG00000089225	TBX5	0.778692	3.16726	0.638429		ENSG00000089225	TBX5	0	0
ENSG00000095139	ARCN1	22.0145	34.4724	51.6531	29.2912		ENSG00000089234	BRAP	7.76428	5.97285	6.17683		ENSG00000089234	BRAP	7.58927	6.85785
ENSG00000095209	TMEM38B	6.96426	10.8358	14.6879	17.6413		ENSG00000089248	ERP29	27.69	25.355	27.5565		ENSG00000089248	ERP29	26.9565	19.1949
ENSG00000095261	PSMD5	33.0774	50.6818	52.45	58.7044		ENSG00000089250	NOS1	0.193139	0.0759107	0.314012		ENSG00000089250	NOS1	0	1.57784
ENSG00000095303	PTGS1	8.5266	13.1484	7.54844	44.4665		ENSG00000089280	FUS	34.7333	38.4476	31.428		ENSG00000089280	FUS	42.85	23.2582
ENSG00000095321	CRAT	31.7436	33.4931	49.5971	43.2114		ENSG00000089289	IGBP1	21.6963	24.214	20.5856		ENSG00000089289	IGBP1	16.3891	21.5144
ENSG00000095370	SH2D3C	5.52422	4.54347	4.48326	5.31492		ENSG00000089327	FXYD5	7.49183	6.2408	9.04359		ENSG00000089327	FXYD5	4.08154	1.57588
ENSG00000095383	TBC1D2	6.66268	5.08467	3.5338	2.09713		ENSG00000089335	ZNF302	16.8914	11.4734	11.781		ENSG00000089335	ZNF302	16.0376	15.7346
ENSG00000095397	DFNB31	13.6118	22.6228	10.4256	7.65763		ENSG00000089351	GRAMD1A	10.3334	12.712	11.5869		ENSG00000089351	GRAMD1A	12.3432	5.7046
ENSG00000095464	PDE6C	0.400663	1.05019	0.0785323	0.189344		ENSG00000089356	FXYD3	0.203805	0.052688	0.127137		ENSG00000089356	FXYD3	0.0565881	0.0188627
ENSG00000095539	SEMA4G	2.35294	2.47681	1.73772	1.52149		ENSG00000089472	HEPH	7.59877	2.74948	6.29117		ENSG00000089472	HEPH	4.9003	5.76453
ENSG00000095564	BTAF1	11.4846	18.4123	8.27503	10.9935		ENSG00000089486	CDIP1	18.1349	11.4556	13.4784		ENSG00000089486	CDIP1	25.7823	41.3754
ENSG00000095574	IKZF5	10.9136	15.8883	8.82062	10.854		ENSG00000089505	CMTM1	0.421648	1.3989	1.48801		ENSG00000089505	CMTM1	1.12684	0.472198
ENSG00000095585	BLNK	4.26988	0.597853	1.74804	4.07206		ENSG00000089558	KCNH4	0.0944518	0.014922	0.138884		ENSG00000089558	KCNH4	0.276458	1.7469
ENSG00000095587	TLL2	0.999755	0.31076	6.68954	0.202844		ENSG00000089597	GANAB	35.0857	82.4296	62.1547		ENSG00000089597	GANAB	70.0179	26.9807
ENSG00000095596	CYP26A1	0.02501	0.0134966	0.0137259	0.344726		ENSG00000089639	GMIP	3.03903	5.2135	8.24112		ENSG00000089639	GMIP	2.21959	1.64787
ENSG00000095637	SORBS1	34.1058	23.6232	19.403	39.9781		ENSG00000089682	RBM41	2.22746	1.82351	1.96519		ENSG00000089682	RBM41	1.77037	2.18527
ENSG00000095739	BAMBI	2.43243	0.854388	1.95899	1.55535		ENSG00000089685	BIRC5	4.03174	15.1642	8.65051		ENSG00000089685	BIRC5	12.6848	0.346174
ENSG00000095752	IL11	0.251845	1.29112	19.1661	0.277705		ENSG00000089692	LAG3	0.262771	0.268245	0.356664		ENSG00000089692	LAG3	0.0926038	0.226365
ENSG00000095777	MYO3A	0.0665848	0.0862373	0.0584685	0		ENSG00000089693	MLF2	48.6853	55.7974	45.6274		ENSG00000089693	MLF2	57.3579	56.6343
ENSG00000095787	WAC	48.675	53.0823	47.9435	64.4285		ENSG00000089723	OTUB2	0.174332	0.74363	0.327548		ENSG00000089723	OTUB2	0.632284	0.399337
ENSG00000095794	CREM	24.1815	38.0722	46.3262	28.2039		ENSG00000089737	DDX24	19.4198	16.2047	19.4717		ENSG00000089737	DDX24	13.1187	32.5146
ENSG00000095906	NUBP2	27.4038	57.1506	53.8527	51.8578		ENSG00000089775	ZBTB25	2.38923	2.3366	2.4164		ENSG00000089775	ZBTB25	1.29978	1.54791
ENSG00000095932	C19orf77	1.0057	0.521012	0.706488	0.177434		ENSG00000089818	NECAP1	3.98981	5.1117	4.18064		ENSG00000089818	NECAP1	4.36515	13.3556
ENSG00000095951	HIVEP1	3.68286	8.89365	8.16599	14.3154		ENSG00000089820	ARHGAP4	8.02587	9.28679	16.0825		ENSG00000089820	ARHGAP4	2.78095	2.32168
ENSG00000095970	TREM2	32.449	31.9858	82.1488	40.6336		ENSG00000089847	ANKRD24	2.16766	0.680556	1.29932		ENSG00000089847	ANKRD24	0.801214	12.468
ENSG00000096006	CRISP3	0	0	0	0		ENSG00000089876	DHX32	6.94695	11.3311	9.47876		ENSG00000089876	DHX32	5.87785	4.84246
ENSG00000096060	FKBP5	5.65831	8.87308	12.6919	42.8384		ENSG00000089902	RCOR1	3.67521	5.71189	4.57911		ENSG00000089902	RCOR1	4.46413	2.46402
ENSG00000096063	SRPK1	14.5065	25.2101	17.3622	19.3851		ENSG00000089916	GPATCH2L	2.47513	3.32623	2.49243		ENSG00000089916	GPATCH2L	3.49236	2.63429
ENSG00000096070	BRPF3	7.60322	9.69812	8.68653	15.9457		ENSG00000090006	LTBP4	3.93881	4.80247	8.03597		ENSG00000090006	LTBP4	3.99644	2.47427
ENSG00000096080	MRPS18A	2.20757	4.99687	21.505	13.8279		ENSG00000090013	BLVRB	14.3731	8.59762	16.0616		ENSG00000090013	BLVRB	11.0026	11.2074
ENSG00000096088	PGC	0.0318136	0.137345	0.279357	0.0350802		ENSG00000090020	SLC9A1	3.02964	4.83212	3.84162		ENSG00000090020	SLC9A1	5.49509	5.77932
ENSG00000096092	TMEM14A	16.2658	34.0214	36.337	25.279		ENSG00000090054	SPTLC1	16.6909	16.2008	15.3065		ENSG00000090054	SPTLC1	18.2292	12.9772
ENSG00000096093	EFHC1	16.4075	29.8967	12.7941	5.98067		ENSG00000090060	PAPOLA	13.4469	15.2554	14.4625		ENSG00000090060	PAPOLA	14.0434	9.45836
ENSG00000096384	HSP90AB1	160.842	223.251	357.409	382.026		ENSG00000090061	CCNK	0.668816	0.904666	1.07553		ENSG00000090061	CCNK	1.23367	0.757413
ENSG00000096395	MLN	0.271821	0	0.59672	0.0599463		ENSG00000090097	PCBP4	56.5826	34.4149	30.5684		ENSG00000090097	PCBP4	16.4413	23.5032
ENSG00000096401	CDC5L	6.4069	10.5043	8.99411	10.7552		ENSG00000090104	RGS1	20.4505	68.6946	77.3504		ENSG00000090104	RGS1	16.8983	15.3211
ENSG00000096433	ITPR3	0.490054	0.887707	1.89052	0.322328		ENSG00000090238	YPEL3	35.5754	13.1245	14.5626		ENSG00000090238	YPEL3	8.74821	47.2502
ENSG00000096654	ZNF184	3.77222	6.99334	5.23013	9.06545		ENSG00000090263	MRPS33	8.60481	7.94518	6.75503		ENSG00000090263	MRPS33	8.69464	7.58914
ENSG00000096696	DSP	0.128268	0.224366	0.276727	0.638912		ENSG00000090266	NDUFB2	20.1136	18.3417	18.4915		ENSG00000090266	NDUFB2	23.4929	22.2732
ENSG00000096717	SIRT1	8.75995	10.0405	9.27141	11.3518		ENSG00000090273	NUDC	50.1353	39.9996	40.3055		ENSG00000090273	NUDC	46.6873	52.8913
ENSG00000096746	HNRNPH3	89.19	111.655	75.74	88.4998		ENSG00000090316	MAEA	5.37062	6.20172	5.67018		ENSG00000090316	MAEA	5.75162	5.41029
ENSG00000096872	IFT74	2.51463	1.44579	1.16081	6.37492		ENSG00000090339	ICAM1	2.01682	10.0645	15.8818		ENSG00000090339	ICAM1	1.76905	0.610895
ENSG00000096996	IL12RB1	0.521384	0.375151	1.86524	0.979494		ENSG00000090372	STRN4	10.461	11.6863	10.3815		ENSG00000090372	STRN4	22.1479	10.7818
ENSG00000097007	ABL1	28.622	41.665	43.888	60.2374		ENSG00000090376	IRAK3	1.93267	1.633	3.14753		ENSG00000090376	IRAK3	0.570483	0.836079
ENSG00000097021	ACOT7	12.1784	25.6897	53.5102	11.4726		ENSG00000090382	LYZ	1.29566	3.28619	8.99379		ENSG00000090382	LYZ	1.95189	0.713019
ENSG00000097033	SH3GLB1	44.6648	80.3154	90.0463	71.4878		ENSG00000090402	SI	0	0.0190792	0		ENSG00000090402	SI	0	0.0102457
ENSG00000097046	CDC7	17.3808	45.461	8.81702	18.1641		ENSG00000090432	MUL1	14.3914	14.6745	13.0148		ENSG00000090432	MUL1	21.01	13.7229
ENSG00000097096	SYDE2	0.190837	1.12596	0.712194	1.00306		ENSG00000090447	TFAP4	1.11498	0.744299	0.677351		ENSG00000090447	TFAP4	0.593549	0.847357
ENSG00000099139	PCSK5	3.10403	4.18144	3.44522	4.57218		ENSG00000090470	PDCD7	9.52224	8.88269	8.10969		ENSG00000090470	PDCD7	9.13547	8.80782
ENSG00000099194	SCD	87.8799	35.8848	22.1351	68.8596		ENSG00000090487	SPG21	22.6371	19.8707	19.835		ENSG00000090487	SPG21	16.0891	10.3077
ENSG00000099203	TMED1	2.46121	5.15875	16.8747	24.4647		ENSG00000090512	FETUB	0.0305195	0.0289298	0.179507		ENSG00000090512	FETUB	0.0466069	0
ENSG00000099204	ABLIM1	21.2543	20.7831	9.13081	54.1766		ENSG00000090520	DNAJB11	9.00004	16.6742	12.5101		ENSG00000090520	DNAJB11	11.1023	4.45518
ENSG00000099219	ERMP1	11.7321	8.08175	5.77532	11.5366		ENSG00000090530	P3H2	2.61193	12.8495	8.00539		ENSG00000090530	P3H2	1.16127	0.998582
ENSG00000099246	RAB18	39.4727	50.1491	51.6562	69.5754		ENSG00000090534	THPO	0.456721	0.346345	0.626803		ENSG00000090534	THPO	0.435917	0.767213
ENSG00000099250	NRP1	11.1407	12.057	88.1672	54.4898		ENSG00000090539	CHRD	1.38099	3.29919	2.52459		ENSG00000090539	CHRD	13.017	6.46932
ENSG00000099251	HSD17B7P2	11.26	5.88275	2.01886	0.989338		ENSG00000090554	FLT3LG	0.0868187	0.123445	0.297874		ENSG00000090554	FLT3LG	0.0497184	0.0220971
ENSG00000099256	PRTFDC1	31.5225	19.744	13.7673	25.417		ENSG00000090565	RAB11FIP3	11.7735	14.4879	10.0843		ENSG00000090565	RAB11FIP3	12.5065	17.1133
ENSG00000099260	PALMD	3.61219	1.27679	1.42735	4.04284		ENSG00000090581	GNPTG	29.9822	17.8717	20.3272		ENSG00000090581	GNPTG	20.6165	19.7005
ENSG00000099282	TSPAN15	43.9731	10.725	17.7335	18.6723		ENSG00000090612	ZNF268	2.09046	2.23498	1.69267		ENSG00000090612	ZNF268	3.15557	1.74454
ENSG00000099284	H2AFY2	2.62484	11.4533	8.33465	6.53299		ENSG00000090615	GOLGA3	8.23308	8.95322	9.16139		ENSG00000090615	GOLGA3	8.63379	7.55923
ENSG00000099290	FAM21A	5.20605	4.9843	5.38126	9.74545		ENSG00000090621	PABPC4	13.808	16.076	16.2322		ENSG00000090621	PABPC4	9.65996	6.81552
ENSG00000099308	MAST3	7.96097	8.08389	4.81936	12.8158		ENSG00000090659	CD209	0	0.344981	0.658639		ENSG00000090659	CD209	0.010688	0.0142507
ENSG00000099326	MZF1	17.2632	32.1902	15.7184	11.2529		ENSG00000090661	CERS4	17.5925	8.23708	8.54822		ENSG00000090661	CERS4	14.2231	11.1708
ENSG00000099330	OCEL1	10.6497	11.8057	15.4217	13.5825		ENSG00000090674	MCOLN1	8.19768	6.26095	6.65845		ENSG00000090674	MCOLN1	7.02247	5.57982
ENSG00000099331	MYO9B	57.8007	101.498	71.8509	89.0867		ENSG00000090686	USP48	10.3744	8.92768	7.42175		ENSG00000090686	USP48	8.65649	8.22441
ENSG00000099337	KCNK6	1.25722	1.02233	2.19283	1.0065		ENSG00000090776	EFNB1	3.95159	13.7286	8.25897		ENSG00000090776	EFNB1	14.6309	3.16908
ENSG00000099338	CATSPERG	1.1905	3.17445	0.937773	0.849421		ENSG00000090857	PDPR	6.76304	6.19652	6.2332		ENSG00000090857	PDPR	3.01573	2.21638
ENSG00000099341	PSMD8	61.6244	107.789	172.558	223.574		ENSG00000090861	AARS	47.9011	34.7575	39.9428		ENSG00000090861	AARS	37.5715	60.1898
ENSG00000099364	FBXL19	5.92905	10.9314	13.578	15.4976		ENSG00000090863	GLG1	15.8686	22.9261	17.0276		ENSG00000090863	GLG1	34.956	13.8781
ENSG00000099365	STX1B	2.71464	5.33424	1.38963	3.83905		ENSG00000090889	KIF4A	2.15308	9.80421	4.94261		ENSG00000090889	KIF4A	6.90897	0.263595
ENSG00000099377	HSD3B7	2.07728	5.46603	9.62917	3.99432		ENSG00000090905	TNRC6A	7.91979	6.65551	5.96915		ENSG00000090905	TNRC6A	6.66399	6.42313
ENSG00000099381	SETD1A	5.9264	11.9269	10.7709	14.6559		ENSG00000090924	PLEKHG2	2.961	7.16013	5.32477		ENSG00000090924	PLEKHG2	5.68558	0.444319
ENSG00000099385	BCL7C	11.9865	22.1777	21.2883	20.5117		ENSG00000090932	DLL3	7.69194	0.313123	0.161908		ENSG00000090932	DLL3	4.84633	1.63346
ENSG00000099617	EFNA2	0.66957	5.53586	0.942945	1.03086		ENSG00000090971	NAT14	10.3095	19.4368	11.2261		ENSG00000090971	NAT14	27.301	14.8862
ENSG00000099622	CIRBP	384.482	701.364	500.387	354.758		ENSG00000090975	PITPNM2	1.34858	2.86346	2.45229		ENSG00000090975	PITPNM2	2.98618	5.71836
ENSG00000099624	ATP5D	209.045	201.017	119.979	98.311		ENSG00000090989	EXOC1	17.5252	13.7871	14.6543		ENSG00000090989	EXOC1	13.6815	11.5497
ENSG00000099625	C19orf26	11.7087	30.1115	19.9311	8.98679		ENSG00000091009	RBM27	3.63417	3.48048	2.91814		ENSG00000091009	RBM27	3.85762	2.69603
ENSG00000099715	PCDH11Y	0	0.071699	0	0.0507134		ENSG00000091010	POU4F3	0.0721349	0.113963	0		ENSG00000091010	POU4F3	0.128518	0
ENSG00000099725	PRKY	0.888772	0.516517	0.630353	0.241239		ENSG00000091039	OSBPL8	8.17979	12.3245	10.7835		ENSG00000091039	OSBPL8	9.17889	12.7103
ENSG00000099769	IGFALS	0.228192	0.140735	0.125236	0.0359462		ENSG00000091073	DTX2	2.14399	2.07877	2.25785		ENSG00000091073	DTX2	1.23481	0.636117
ENSG00000099783	HNRNPM	139.343	238.101	215.71	247.189		ENSG00000091106	NLRC4	1.0568	1.26027	2.12205		ENSG00000091106	NLRC4	0.247284	0.399125
ENSG00000099785	2020-03-02	37.3087	47.107	54.3107	39.6777		ENSG00000091127	PUS7	2.09584	4.11904	3.23245		ENSG00000091127	PUS7	5.66506	2.48936
ENSG00000099795	NDUFB7	148.239	218.158	189.906	248.289		ENSG00000091128	LAMB4	0.149674	0.459018	0.310708		ENSG00000091128	LAMB4	0.154621	0
ENSG00000099797	TECR	84.651	121.055	166.557	199.515		ENSG00000091129	NRCAM	27.1574	79.437	73.7833		ENSG00000091129	NRCAM	50.9485	69.382
ENSG00000099800	TIMM13	37.5742	50.8771	57.3563	74.5415		ENSG00000091136	LAMB1	12.9083	65.8696	43.1017		ENSG00000091136	LAMB1	21.7521	2.72722
ENSG00000099804	CDC34	151.869	220.043	178.477	184.058		ENSG00000091137	SLC26A4	0.0639016	0.29277	0.302768		ENSG00000091137	SLC26A4	0.691229	1.59389
ENSG00000099810	MTAP	2.48156	0.965953	1.94241	2.04106		ENSG00000091138	SLC26A3	0.109589	0	0.0179047		ENSG00000091138	SLC26A3	0	0.03719
ENSG00000099814	CEP170B	3.66838	6.79487	9.41683	2.05773		ENSG00000091140	DLD	14.1985	19.5585	17.8267		ENSG00000091140	DLD	27.6375	19.1905
ENSG00000099817	POLR2E	63.5977	88.7901	123.463	162.381		ENSG00000091157	WDR7	3.35347	2.45871	3.15231		ENSG00000091157	WDR7	2.00758	6.3313
ENSG00000099821	POLRMT	55.2659	89.4434	64.8443	88.2964		ENSG00000091164	TXNL1	7.97157	7.54081	7.10157		ENSG00000091164	TXNL1	8.65841	9.67426
ENSG00000099822	HCN2	7.12582	4.02976	7.88258	2.54909		ENSG00000091181	IL5RA	0.0187186	0.0532309	0.220195		ENSG00000091181	IL5RA	0.0142928	0
ENSG00000099834	CDHR5	0.0841833	0.0726868	0.036961	0.0556964		ENSG00000091262	ABCC6	0.2938	0.100568	0.160004		ENSG00000091262	ABCC6	0.118398	0.116321
ENSG00000099840	IZUMO4	12.4916	20.1701	7.07153	5.26025		ENSG00000091317	CMTM6	12.2199	26.9351	23.807		ENSG00000091317	CMTM6	18.7895	5.48651
ENSG00000099849	RASSF7	1.66671	2.58299	5.86358	1.9321		ENSG00000091409	ITGA6	11.838	16.4109	16.3318		ENSG00000091409	ITGA6	18.2514	8.44221
ENSG00000099860	GADD45B	12.7864	37.0818	111.043	49.9508		ENSG00000091428	RAPGEF4	13.907	6.34903	6.44693		ENSG00000091428	RAPGEF4	6.35807	71.6921
ENSG00000099864	PALM	26.3326	26.6669	9.44218	14.6763		ENSG00000091436	MAP3K20	2.71277	4.34519	5.71351		ENSG00000091436	MAP3K20	3.54114	1.77741
ENSG00000099875	MKNK2	25.666	39.9528	64.0066	96.5229		ENSG00000091482	SMPX	0.0448595	0	0		ENSG00000091482	SMPX	0.0685057	1.27877
ENSG00000099889	ARVCF	15.4865	24.951	16.4615	7.89101		ENSG00000091483	FH	23.3301	24.1651	23.69		ENSG00000091483	FH	27.921	28.5962
ENSG00000099899	TRMT2A	42.5709	57.5733	36.3549	27.1441		ENSG00000091490	SEL1L3	0.841326	12.4551	5.96723		ENSG00000091490	SEL1L3	5.832	5.09723
ENSG00000099901	RANBP1	83.458	132.286	108.382	105.6		ENSG00000091513	TF	92.9343	9.82046	54.1975		ENSG00000091513	TF	0.369062	64.3357
ENSG00000099904	ZDHHC8	30.2077	45.4108	29.4763	22.2617		ENSG00000091527	CDV3	30.3553	35.9208	43.5537		ENSG00000091527	CDV3	27.3363	27.9087
ENSG00000099917	MED15	34.5063	46.475	76.5248	43.8327		ENSG00000091536	MYO15A	0.0802949	0.0439111	0.0423833		ENSG00000091536	MYO15A	0.0141484	0.298689
ENSG00000099937	SERPIND1	0.25565	0.0137961	0.0140305	0.0704752		ENSG00000091542	ALKBH5	26.1028	26.1566	21.431		ENSG00000091542	ALKBH5	21.7201	23.6176
ENSG00000099940	SNAP29	11.6497	13.7984	15.5487	29.22		ENSG00000091583	APOH	0	0.0879189	0		ENSG00000091583	APOH	0.10623	0
ENSG00000099942	CRKL	28.6914	31.284	26.1645	51.7587		ENSG00000091592	NLRP1	13.099	14.0899	23.431		ENSG00000091592	NLRP1	16.8182	15.9381
ENSG00000099949	LZTR1	68.1359	98.0232	56.9497	61.0951		ENSG00000091622	PITPNM3	0.390111	0.596082	0.656392		ENSG00000091622	PITPNM3	0.542396	8.69018
ENSG00000099953	MMP11	1.06807	1.1277	5.73434	0.89611		ENSG00000091640	SPAG7	14.7719	19.4422	16.2774		ENSG00000091640	SPAG7	17.4936	16.1053
ENSG00000099954	CECR2	2.71335	5.10684	1.33508	4.53216		ENSG00000091651	ORC6	1.56257	5.6801	2.92299		ENSG00000091651	ORC6	4.36744	0.963245
ENSG00000099957	P2RX6	2.92874	2.54088	3.66074	1.65336		ENSG00000091656	ZFHX4	2.85093	2.88907	1.85671		ENSG00000091656	ZFHX4	3.18711	1.80402
ENSG00000099958	DERL3	4.03945	2.86567	1.91801	1.17611		ENSG00000091664	SLC17A6	0	0.0597611	0.111244		ENSG00000091664	SLC17A6	0	4.04364
ENSG00000099968	BCL2L13	18.8137	21.4043	32.235	40.0521		ENSG00000091704	CPA1	0.0211474	0	0		ENSG00000091704	CPA1	0.0161473	0
ENSG00000099977	DDT	10.8615	15.8909	34.4413	20.0057		ENSG00000091732	ZC3HC1	4.61594	6.68966	4.56515		ENSG00000091732	ZC3HC1	8.58421	2.98672
ENSG00000099984	GSTT2	2.48046	2.51391	3.25389	1.16745		ENSG00000091831	ESR1	0.0802575	0.114116	0.253509		ENSG00000091831	ESR1	0.0953265	0.0363149
ENSG00000099985	OSM	0.195829	0.871847	5.61553	3.23905		ENSG00000091844	RGS17	0.688175	5.99698	3.18905		ENSG00000091844	RGS17	1.75552	2.06204
ENSG00000099991	CABIN1	32.6395	37.5687	26.5044	51.8857		ENSG00000091879	ANGPT2	14.8343	13.0677	16.0344		ENSG00000091879	ANGPT2	12.2667	0.974652
ENSG00000099992	TBC1D10A	2.07497	3.33639	5.93403	4.63831		ENSG00000091947	TMEM101	7.0765	7.98375	7.07692		ENSG00000091947	TMEM101	7.75462	5.37737
ENSG00000099995	SF3A1	34.8988	52.4309	60.3783	86.9226		ENSG00000091972	CD200	8.94251	15.5439	9.51528		ENSG00000091972	CD200	6.24467	26.6818
ENSG00000099998	GGT5	10.877	7.54222	16.6001	9.56225		ENSG00000091986	CCDC80	4.69749	13.7526	8.57507		ENSG00000091986	CCDC80	24.9561	1.31829
ENSG00000099999	RNF215	36.2154	45.3526	45.5278	17.7086		ENSG00000092009	CMA1	0	0	0		ENSG00000092009	CMA1	0	0
ENSG00000100003	SEC14L2	15.3723	18.4914	23.8252	46.9935		ENSG00000092010	PSME1	40.4064	52.406	63.4436		ENSG00000092010	PSME1	33.8188	17.3728
ENSG00000100012	SEC14L3	0.0288475	0	0.142488	0.0318096		ENSG00000092020	PPP2R3C	7.89933	7.53335	7.52413		ENSG00000092020	PPP2R3C	6.59325	8.00958
ENSG00000100014	SPECC1L	10.7552	10.7979	12.6097	11.7914		ENSG00000092036	HAUS4	4.06295	4.35868	4.55523		ENSG00000092036	HAUS4	2.32208	1.33752
ENSG00000100023	PPIL2	14.7459	25.2376	17.0958	20.6946		ENSG00000092051	JPH4	2.39776	12.2691	5.16879		ENSG00000092051	JPH4	4.71928	46.9736
ENSG00000100024	UPB1	0.136734	0.135278	0.012507	0.0125645		ENSG00000092054	MYH7	0.669775	0.413639	0.547141		ENSG00000092054	MYH7	4.59496	0.289284
ENSG00000100027	YPEL1	1.27529	2.36571	0.874876	2.65135		ENSG00000092067	CEBPE	0.318	0.188398	0.0779326		ENSG00000092067	CEBPE	0.0910544	0
ENSG00000100028	SNRPD3	111.366	152.317	113.457	120.084		ENSG00000092068	SLC7A8	2.47457	2.7073	3.99243		ENSG00000092068	SLC7A8	1.26753	5.30105
ENSG00000100029	PES1	25.1232	28.8074	51.6893	55.237		ENSG00000092094	OSGEP	11.0985	10.9389	9.70156		ENSG00000092094	OSGEP	7.84698	4.9941
ENSG00000100030	MAPK1	36.341	49.3759	47.7528	81.3861		ENSG00000092096	SLC22A17	66.421	32.5893	32.0461		ENSG00000092096	SLC22A17	45.8211	87.4232
ENSG00000100031	GGT1	3.74686	3.79738	6.04364	6.8524		ENSG00000092098	RNF31	2.45499	3.07931	2.90492		ENSG00000092098	RNF31	2.82126	2.58773
ENSG00000100033	PRODH	4.00631	8.33805	0.645361	1.85452		ENSG00000092108	SCFD1	7.4641	8.95552	7.00361		ENSG00000092108	SCFD1	9.18775	7.72345
ENSG00000100034	PPM1F	15.1611	20.3853	31.5696	21.5997		ENSG00000092140	G2E3	4.57029	3.9253	2.99757		ENSG00000092140	G2E3	3.46951	2.55507
ENSG00000100036	SLC35E4	3.08615	2.74474	5.13208	5.28713		ENSG00000092148	HECTD1	10.4289	9.71314	10.4837		ENSG00000092148	HECTD1	10.8441	13.4821
ENSG00000100038	TOP3B	6.72479	12.034	9.10239	9.85504		ENSG00000092199	HNRNPC	60.8418	81.9868	67.7697		ENSG00000092199	HNRNPC	84.1557	43.6062
ENSG00000100053	CRYBB3	0.147539	0.0796188	0	0.40672		ENSG00000092200	RPGRIP1	0.327491	0.246205	0.232473		ENSG00000092200	RPGRIP1	0.181077	0.160957
ENSG00000100055	CYTH4	5.19753	3.59018	7.1756	9.22089		ENSG00000092201	SUPT16H	11.8343	18.0468	15.6062		ENSG00000092201	SUPT16H	22.076	15.8826
ENSG00000100058	CRYBB2P1	17.8991	15.7821	10.5015	9.10463		ENSG00000092203	TOX4	8.03178	8.26576	9.41907		ENSG00000092203	TOX4	8.91308	10.1813
ENSG00000100060	MFNG	9.45096	8.75661	7.18179	13.3073		ENSG00000092208	GEMIN2	3.60726	4.75738	3.86559		ENSG00000092208	GEMIN2	4.55067	3.39875
ENSG00000100068	LRP5L	5.87581	5.88014	2.02057	0.348562		ENSG00000092295	TGM1	0.297694	0.188125	0.19455		ENSG00000092295	TGM1	0.0883971	0.252563
ENSG00000100075	SLC25A1	45.2146	41.4263	66.5774	42.2985		ENSG00000092330	TINF2	18.3128	16.301	17.9071		ENSG00000092330	TINF2	17.9308	12.6148
ENSG00000100077	ADRBK2	2.81274	4.30517	1.60762	3.24838		ENSG00000092345	DAZL	0	0	0		ENSG00000092345	DAZL	0	0.0173198
ENSG00000100079	LGALS2	0	0.938798	0.29836	0.599463		ENSG00000092377	TBL1Y	0	0	0.100629		ENSG00000092377	TBL1Y	0	0
ENSG00000100083	GGA1	51.3124	68.0578	46.4665	41.2045		ENSG00000092421	SEMA6A	17.8616	12.6771	11.7172		ENSG00000092421	SEMA6A	26.2867	8.90285
ENSG00000100084	HIRA	8.74779	10.3255	7.51607	5.16622		ENSG00000092439	TRPM7	3.53749	4.10416	3.62403		ENSG00000092439	TRPM7	3.13858	2.4297
ENSG00000100092	SH3BP1	2.81376	3.41452	3.76059	4.11548		ENSG00000092445	TYRO3	14.4538	12.1923	14.3403		ENSG00000092445	TYRO3	5.2359	17.341
ENSG00000100095	SEZ6L	35.5398	19.2593	2.70326	24.5669		ENSG00000092470	WDR76	1.5299	4.47985	3.72706		ENSG00000092470	WDR76	4.24473	0.832753
ENSG00000100097	LGALS1	804.017	1705.32	2894.2	1307.64		ENSG00000092529	CAPN3	11.8596	1.33637	2.69127		ENSG00000092529	CAPN3	0.0566561	5.17459
ENSG00000100099	HPS4	21.0758	31.4426	13.7591	19.4555		ENSG00000092531	SNAP23	1.85314	2.62997	2.42214		ENSG00000092531	SNAP23	2.27037	1.41765
ENSG00000100100	PIK3IP1	5.47353	2.82673	9.67406	18.1067		ENSG00000092607	TBX15	0.752791	3.62176	2.60371		ENSG00000092607	TBX15	2.51611	0.216906
ENSG00000100101	NOL12	14.4086	15.3725	7.6981	8.18263		ENSG00000092621	PHGDH	29.6627	5.33002	7.48297		ENSG00000092621	PHGDH	10.1732	14.5877
ENSG00000100104	SRRD	2.46958	5.08247	4.64691	7.30687		ENSG00000092758	COL9A3	51.6272	60.0659	28.5444		ENSG00000092758	COL9A3	73.1509	21.8764
ENSG00000100105	PATZ1	13.1703	18.7758	11.7236	20.666		ENSG00000092820	EZR	45.8388	27.56	54.7374		ENSG00000092820	EZR	69.8319	44.5976
ENSG00000100106	TRIOBP	10.2924	9.42854	5.76607	5.26696		ENSG00000092841	MYL6	123.771	181.201	172.53		ENSG00000092841	MYL6	136.945	54.2512
ENSG00000100109	TFIP11	7.62196	11.1507	14.9671	29.2946		ENSG00000092847	AGO1	4.58193	3.24691	3.24877		ENSG00000092847	AGO1	3.31855	4.00354
ENSG00000100116	GCAT	45.0292	38.9266	18.7559	20.0048		ENSG00000092850	TEKT2	1.2804	0.888078	1.37761		ENSG00000092850	TEKT2	1.16842	0.317939
ENSG00000100122	CRYBB1	0.540485	0.636372	1.45617	1.40868		ENSG00000092853	CLSPN	0.376725	1.76387	1.75696		ENSG00000092853	CLSPN	1.69976	0.30218
ENSG00000100129	EIF3L	101.861	108.332	105.668	167.713		ENSG00000092871	RFFL	9.03495	3.94166	6.97163		ENSG00000092871	RFFL	1.40191	4.8762
ENSG00000100139	MICALL1	10.4499	9.51425	17.9421	21.6135		ENSG00000092929	UNC13D	2.03196	1.85814	2.82771		ENSG00000092929	UNC13D	0.486751	0.494864
ENSG00000100146	SOX10	47.4216	8.32194	22.9232	8.00663		ENSG00000092931	MFSD11	3.28223	3.98242	3.53007		ENSG00000092931	MFSD11	3.29383	2.57778
ENSG00000100147	CCDC134	0.512525	1.3341	2.51499	4.8869		ENSG00000092964	DPYSL2	115.053	37.5531	73.8165		ENSG00000092964	DPYSL2	53.4227	90.8156
ENSG00000100154	TTC28	18.11	20.9054	13.5429	24.3384		ENSG00000092969	TGFB2	2.33847	2.6941	9.16944		ENSG00000092969	TGFB2	18.4416	4.26092
ENSG00000100156	SLC16A8	0.618678	1.22863	0.16298	0.0272882		ENSG00000092978	GPATCH2	1.68538	2.37981	2.02919		ENSG00000092978	GPATCH2	2.18931	1.74432
ENSG00000100167	2020-09-03	28.5178	21.9596	4.89237	56.9912		ENSG00000093000	NUP50	5.19837	7.63778	7.09055		ENSG00000093000	NUP50	7.66068	7.42441
ENSG00000100181	TPTEP1	8.6276	0.650818	1.81592	0.630823		ENSG00000093009	CDC45	1.23717	6.87176	3.57449		ENSG00000093009	CDC45	5.46902	0.353553
ENSG00000100191	SLC5A4	0.0934485	0.201717	0.0146532	0.117764		ENSG00000093010	COMT	36.5397	33.6897	30.9937		ENSG00000093010	COMT	18.8937	17.1535
ENSG00000100196	KDELR3	4.13932	8.52454	16.9213	4.19426		ENSG00000093072	ADA2	4.07363	5.35489	8.45969		ENSG00000093072	ADA2	1.49562	2.00861
ENSG00000100197	CYP2D6	0.477571	1.51077	0.325365	0.581086		ENSG00000093134	VNN3	0.0963674	0	0.0472337		ENSG00000093134	VNN3	0	0
ENSG00000100201	DDX17	263.862	443.792	211.617	261.229		ENSG00000093144	ECHDC1	14.3278	15.5511	17.3833		ENSG00000093144	ECHDC1	12.5516	13.745
ENSG00000100206	DMC1	0.0266996	0.0576333	0.234451	0.382734		ENSG00000093167	LRRFIP2	11.8448	5.8752	8.20921		ENSG00000093167	LRRFIP2	4.43125	4.98072
ENSG00000100207	TCF20	8.07612	9.23461	8.78714	15.6701		ENSG00000093183	SEC22C	12.9085	9.06406	9.76695		ENSG00000093183	SEC22C	7.93715	9.01817
ENSG00000100209	HSCB	8.75996	11.7154	14.6667	11.1994		ENSG00000093217	XYLB	0.449745	0.194624	0.33545		ENSG00000093217	XYLB	0.604695	0.517599
ENSG00000100211	CBY1	43.2874	38.758	31.895	23.99		ENSG00000094631	HDAC6	8.86778	7.46146	7.50495		ENSG00000094631	HDAC6	7.2293	5.10722
ENSG00000100218	RTDR1	0.446487	1.44567	2.94048	1.56651		ENSG00000094661	OR1I1	0	0	0		ENSG00000094661	OR1I1	0	0
ENSG00000100219	XBP1	12.9089	29.4491	74.6507	33.7336		ENSG00000094755	GABRP	0	0.0126713	0.013104		ENSG00000094755	GABRP	0	0
ENSG00000100220	RTCB	32.482	35.1225	65.1721	94.2317		ENSG00000094796	KRT31	0	0.036688	0		ENSG00000094796	KRT31	0	0.591055
ENSG00000100225	FBXO7	37.3033	42.2051	45.4843	47.4094		ENSG00000094804	CDC6	0.678075	3.73009	2.37551		ENSG00000094804	CDC6	2.92826	0.690333
ENSG00000100226	GTPBP1	12.4845	15.6691	19.2055	48.8603		ENSG00000094841	UPRT	6.7566	7.10938	6.02321		ENSG00000094841	UPRT	6.19421	5.20915
ENSG00000100227	POLDIP3	28.8923	43.4002	51.3977	133.867		ENSG00000094880	CDC23	7.41044	8.92637	7.29056		ENSG00000094880	CDC23	12.0418	6.9316
ENSG00000100228	RAB36	4.35189	2.53801	10.4251	7.2739		ENSG00000094914	AAAS	12.0766	10.259	8.75086		ENSG00000094914	AAAS	9.11864	5.3952
ENSG00000100234	TIMP3	21.2623	25.17	22.7636	153.813		ENSG00000094916	CBX5	12.1038	16.2736	13.1656		ENSG00000094916	CBX5	16.7371	8.86875
[truncated: 19,808 more rows]
