# Supplementary material for: Comprehensive omics analyses profile genesets related with tumor heterogeneity of multifocal glioblastomas and reveal LIF/CCL2 as biomarkers for mesenchymal subtype
Source: Theranostics. 2022 Jan 1;12(1):459–73. doi: 10.7150/thno.65739 (PMC8690928; doi:10.7150/thno.65739)
Supplement: Supplementary file 7 — Supplementary dataset 5. [file thnov12p0459s7.xlsx]

## Sheet: Sheet1
Dataset 5. Transcriptomes of LN8 cells treated with LIF-CCL2 and vehicle as control.
Gene symbol	Description	LN18 cells treated with LIF/CCL2			LN18 cells treated with Vehicle	Vehicle
		Triplicate 1	Triplicate 2	Triplicate 3	Triplicate 1	Triplicate 2	Triplicate 3
A1BG	ENSG00000121410	0.571336	0.48507	0.40403	0.326444	0.374035	0.367404
A1CF	ENSG00000148584	0.01402	0.0289075	0.016052	0.032871	0.0104022	0.0143687
A2M	ENSG00000175899	0.056238	0.0559073	0.0664011	0.0565091	0.0391183	0.0432278
A2ML1	ENSG00000166535	0.00614513	0	0	0	0	0.012596
A3GALT2	ENSG00000184389	2.10571	1.39555	1.50682	1.54282	1.70881	1.61857
A4GALT	ENSG00000128274	4.28498	3.92123	4.21639	3.21774	3.59789	3.62578
A4GNT	ENSG00000118017	0	0	0.0217599	0.0254626	0	0
AAAS	ENSG00000094914	14.5327	14.2987	14.3791	14.9951	15.0514	14.6942
AACS	ENSG00000081760	4.03773	4.18894	4.03231	4.0656	4.24235	4.15246
AADAC	ENSG00000114771	3.0941	3.8278	3.30381	3.10902	2.60511	3.08835
AADACL2	ENSG00000197953	0	0	0.00759945	0	0	0.00907007
AADACL3	ENSG00000188984	0	0	0	0	0	0
AADACL4	ENSG00000204518	0	0	0	0	0	0
AADAT	ENSG00000109576	4.57661	4.15061	4.30485	3.79694	4.22222	4.08873
AAED1	ENSG00000158122	3.929	4.57778	4.39849	6.03889	6.25137	5.69709
AAGAB	ENSG00000103591	12.481	11.6188	12.3764	15.8471	15.6106	14.7235
AAK1	ENSG00000115977	2.5701	2.6373	2.54648	2.60923	2.75246	2.42947
AAMDC	ENSG00000087884	1.73229	1.71445	1.74536	1.92631	2.13357	2.15413
AAMP	ENSG00000127837	33.0153	30.2605	32.3267	38.4307	37.8096	37.2788
AANAT	ENSG00000129673	0.225414	0.344056	0.193564	0.226501	0.205258	0.0840079
AAR2	ENSG00000131043	11.6355	11.7781	12.7006	14.6291	14.7535	13.5417
AARD	ENSG00000205002	0	0	0	0	0.0207074	0
AARS	ENSG00000090861	58.7663	58.5508	59.3559	65.5762	63.5931	64.0526
AARS2	ENSG00000124608	13.5949	13.5819	14.0232	12.7057	13.422	13.7084
AARSD1	ENSG00000266967	1.67202	1.46679	1.42536	1.2418	0.755126	1.0679
AASDH	ENSG00000157426	4.51286	4.0901	4.2147	4.03077	4.30349	4.22982
AASDHPPT	ENSG00000149313	9.24704	8.37009	8.5388	12.2016	11.4061	10.7342
AASS	ENSG00000008311	12.4829	12.24	11.8355	9.58659	10.3787	9.52747
AATF	ENSG00000275700	13.0426	11.8449	12.9818	16.4631	15.4161	17.2308
AATK	ENSG00000181409	0.0288372	0.0382235	0.0309532	0.0289762	0.0401174	0.0443319
AATK-AS1	ENSG00000225180	0.0497814	0.021995	0.0854948	0.0250107	0	0.0255099
ABAT	ENSG00000183044	0.142777	0.158725	0.237296	0.166604	0.164027	0.136888
ABCA1	ENSG00000165029	0.419124	0.345906	0.4346	0.238384	0.316839	0.271508
ABCA10	ENSG00000154263	0.261632	0.174575	0.247589	0.31118	0.237698	0.164168
ABCA12	ENSG00000144452	0.0238307	0.00842331	0.0368342	0.00478911	0.0106088	0.0097694
ABCA13	ENSG00000179869	0.0305868	0.0145538	0.0101019	0.00472835	0.00785564	0.0192909
ABCA2	ENSG00000107331	5.25797	4.85293	5.01373	4.22196	4.65453	4.51794
ABCA3	ENSG00000167972	0.385292	0.294734	0.330852	0.265804	0.281603	0.318259
ABCA4	ENSG00000198691	0.300974	0.294973	0.281942	0.28043	0.24361	0.302853
ABCA5	ENSG00000154265	1.04026	1.16939	0.975281	0.764252	0.869257	0.83893
ABCA6	ENSG00000154262	0.0158568	0.0364314	0.0544651	0.0223066	0.0176476	0.0162513
ABCA7	ENSG00000064687	13.9831	14.1954	14.6971	11.4905	11.2643	12.4674
ABCA8	ENSG00000141338	0.0359247	0.0352726	0.0445591	0.032087	0.0533091	0.00409093
ABCA9	ENSG00000154258	0	0	0	0	0	0.00503275
ABCB1	ENSG00000085563	11.2233	10.587	10.9849	8.77653	9.28211	8.32588
ABCB10	ENSG00000135776	5.36721	5.30188	5.00725	5.72155	4.83502	5.63041
ABCB11	ENSG00000073734	0	0	0	0	0	0
ABCB4	ENSG00000005471	0.742575	0.656186	0.802207	0.64386	0.626493	0.589199
ABCB5	ENSG00000004846	0.00969599	0.00856799	0	0.00487137	0.010791	0.0049686
ABCB6	ENSG00000115657	1.60371	1.65332	1.73249	1.25623	1.29543	1.27247
ABCB7	ENSG00000131269	13.6145	12.765	14.7919	12.845	14.4962	14.0151
ABCB8	ENSG00000197150	6.6192	6.99603	7.05847	5.29867	5.44615	5.36009
ABCB9	ENSG00000150967	1.92464	1.96629	2.1456	1.54374	1.48437	1.65761
ABCC1	ENSG00000103222	22.5723	21.1713	22.4048	16.7757	17.8817	16.1633
ABCC10	ENSG00000124574	16.512	16.1709	16.7058	12.3461	12.6858	13.0364
ABCC11	ENSG00000121270	9.83659	9.85265	10.3084	8.02299	8.28645	7.70699
ABCC12	ENSG00000140798	2.5942	2.59025	2.30001	1.83256	1.77518	1.81362
ABCC2	ENSG00000023839	14.7625	15.075	15.2057	11.9899	13.7769	12.923
ABCC3	ENSG00000108846	13.3457	13.01	12.4461	9.47477	9.36166	10.0036
ABCC4	ENSG00000125257	8.22484	8.75912	8.50185	7.00147	7.5887	6.84709
ABCC5	ENSG00000114770	5.73869	6.14559	6.06632	4.52086	4.61438	4.58295
ABCC6	ENSG00000091262	0.21345	0.188618	0.188382	0.178733	0.171568	0.139763
ABCC8	ENSG00000006071	0	0	0	0	0	0
ABCC9	ENSG00000069431	0	0	0	0	0	0
ABCD1	ENSG00000101986	20.3239	19.9924	20.8206	17.0449	16.8847	18.841
ABCD2	ENSG00000173208	0	0.00635731	0	0	0	0
ABCD3	ENSG00000117528	9.20358	9.21935	9.34334	10.4774	9.99721	10.2278
ABCD4	ENSG00000119688	14.0586	13.9652	13.1796	10.8712	10.6283	10.9623
ABCE1	ENSG00000164163	13.7392	12.7738	13.0711	17.03	17.0845	16.6798
ABCF1	ENSG00000204574	46.9913	46.1188	47.2785	53.7781	50.3327	50.611
ABCF2	ENSG00000033050	16.0624	14.8535	15.3263	18.6947	19.9089	17.7235
ABCF3	ENSG00000161204	9.67025	10.1446	10.2207	11.1718	10.1772	11.227
ABCG1	ENSG00000160179	0.161299	0.155492	0.100733	0.0663043	0.0734383	0.165312
ABCG2	ENSG00000118777	1.8514	1.93049	1.89186	1.60918	1.81323	1.87848
ABCG4	ENSG00000172350	0.0930334	0.107506	0.153631	0.1582	0.119469	0.0806789
ABCG5	ENSG00000138075	0.0241279	0	0.0207187	0.0121221	0	0
ABCG8	ENSG00000143921	0	0	0	0	0	0
ABHD1	ENSG00000143994	0.504028	0.505348	0.740772	0.516198	0.614888	0.397359
ABHD10	ENSG00000144827	7.32367	7.74498	7.41141	10.1205	9.7214	8.6325
ABHD11	ENSG00000106077	14.0574	15.5405	15.4551	15.78	14.4667	15.9945
ABHD12	ENSG00000100997	23.3616	20.8404	22.1061	20.6731	21.2224	20.1468
ABHD12B	ENSG00000131969	0.131281	0.107084	0.0693732	0.162356	0.0449561	0.186296
ABHD13	ENSG00000139826	4.44744	4.13062	3.83347	4.13097	4.33216	3.59304
ABHD14A	ENSG00000248487	4.49156	4.25253	4.78064	3.65988	4.07467	3.65556
ABHD14A-ACY1	ENSG00000114786	0.00942615	0.0333182	0.121414	0.0568296	0.0314721	0.0289819
ABHD14B	ENSG00000114779	14.7085	14.0763	15.1416	15.4642	16.1326	15.6128
ABHD15	ENSG00000168792	9.49532	9.09725	9.47327	8.17271	7.99528	8.33583
ABHD16A	ENSG00000204427	2.33413	3.3135	2.83018	2.22594	2.03248	2.31467
ABHD16B	ENSG00000183260	0	0	0	0	0	0
ABHD17A	ENSG00000129968	23.7219	22.6676	25.3229	23.8436	24.1473	26.4398
ABHD17B	ENSG00000107362	5.6268	6.01756	5.65224	6.70547	5.48581	5.89113
ABHD17C	ENSG00000136379	21.6161	21.31	20.2725	24.5178	27.6102	25.9075
ABHD18	ENSG00000164074	2.59961	3.00589	2.81412	2.69551	2.63158	2.71388
ABHD2	ENSG00000140526	14.5024	15.2916	15.1316	13.1076	13.1323	12.4578
ABHD3	ENSG00000158201	4.12186	3.66958	3.67185	2.83001	2.89427	2.89703
ABHD4	ENSG00000100439	5.822	5.80726	5.95569	6.76968	7.62078	6.75789
ABHD5	ENSG00000011198	5.94222	6.03856	6.53619	7.77635	8.31387	7.96056
ABHD6	ENSG00000163686	3.05105	3.09388	3.36083	3.06576	3.50695	3.44733
ABHD8	ENSG00000127220	6.96521	6.51379	6.36467	7.38648	7.20943	7.36742
ABI1	ENSG00000136754	4.78783	4.69151	5.02495	5.9976	4.59439	4.89603
ABI2	ENSG00000138443	2.57176	2.63802	2.55194	2.51458	2.55179	2.42086
ABI3	ENSG00000108798	1.86382	1.11414	1.23958	2.07478	1.58624	1.76037
ABI3BP	ENSG00000154175	0.731749	0.624945	0.501982	0.550431	0.477715	0.452486
ABL1	ENSG00000097007	13.6722	12.625	14.0491	14.4063	14.6751	13.7118
ABL2	ENSG00000143322	3.09748	3.21276	2.89527	3.51039	3.29659	2.90045
ABLIM1	ENSG00000099204	0.0954752	0.0723153	0.0702727	0.127914	0.0961379	0.107169
ABLIM2	ENSG00000163995	0.0519334	0.0196678	0.00637077	0.0223645	0	0.00760363
ABLIM3	ENSG00000173210	16.0629	16.6477	15.9108	15.978	15.9897	16.2842
ABO	ENSG00000175164	0.0565035	0.0748951	0.0788446	0.0638729	0.0235818	0.0651478
ABR	ENSG00000159842	8.06415	7.96932	8.03385	8.56903	9.14123	8.94432
ABRA	ENSG00000174429	0	0.0575781	0.0139879	0	0.0181293	0.0166949
ABRACL	ENSG00000146386	15.1463	16.9203	16.057	19.4657	18.8131	21.349
ABRAXAS1	ENSG00000163322	1.3157	1.3615	1.34782	1.4612	1.3551	1.31885
ABRAXAS2	ENSG00000165660	9.11957	8.05863	8.6038	11.1982	10.066	10.0689
ABT1	ENSG00000146109	11.2005	11.5649	12.0615	14.8938	14.9551	14.1929
ABTB1	ENSG00000114626	7.59764	6.2752	7.25111	5.90354	5.53153	5.99893
ABTB2	ENSG00000166016	3.78119	3.5885	3.78161	2.91984	2.91261	3.39431
AC001226.2	ENSG00000283208	0.131457	0.129071	0.15051	0.102737	0.0894073	0.0823332
AC002094.3	ENSG00000273171	0	0	0	0	0	0
AC002115.2	ENSG00000283758	0	0	0	0	0	0
AC002310.4	ENSG00000260869	0	0	0	0	0	0
AC002310.5	ENSG00000261459	0	0	0	0.0892956	0	0
AC002429.2	ENSG00000236197	0	0	0	0	0	0.0342815
AC002985.1	ENSG00000268193	0	0	0	0	0	0
AC002996.1	ENSG00000257767	0	0	0	0	0	0
AC003002.1	ENSG00000256060	4.06653	3.76558	3.74286	4.96698	3.49596	4.26751
AC003002.2	ENSG00000268133	0	0	0	0	0	0
AC003002.3	ENSG00000268533	0.086138	0.456702	0.147934	0.0865533	0	0
AC003002.4	ENSG00000269533	0.370892	0.0327743	0.191092	0.18634	0	0.152047
AC003005.1	ENSG00000268107	0.446546	0.197298	0.191725	0	0	0.0762758
AC003006.1	ENSG00000269026	0	0	0.138788	0	0	0
AC003688.1	ENSG00000262302	0	0	0	0	0	0
AC004076.1	ENSG00000268163	0.523867	0.347191	0.224923	0.701857	0.583029	0.357933
AC004080.3	ENSG00000257184	0	0	0	0	0	0
AC004223.3	ENSG00000267618	0	0.0198087	0	0	0	0
AC004233.2	ENSG00000270168	0.174114	0.480807	0.299025	0.328038	0.193778	0.267668
AC004556.1	ENSG00000276345	1.63744	0.911038	1.24984	2.01096	1.82236	1.24309
AC004691.2	ENSG00000250424	0	0	0	0	0	0
AC004706.4	ENSG00000282936	2.65182	3.07209	2.58219	2.61361	1.73689	2.54874
AC004754.1	ENSG00000269881	0.0400338	0	0.0171886	0.0402268	0.044555	0.0615446
AC004805.1	ENSG00000266076	0	0	0	0	0	0
AC004832.3	ENSG00000249590	0	0	0	0	0	0
AC004922.1	ENSG00000284292	0.149316	0.073303	0.0997255	0.100024	0	0.0680138
AC004997.1	ENSG00000248751	0.0654515	0	0.0187345	0	0	0
AC005020.2	ENSG00000272647	0.162209	0.191118	0.0928597	0	0	0
AC005041.1	ENSG00000159239	0.00638105	0	0.00547942	0	0	0.00653979
AC005154.6	ENSG00000281039	0	0	0	0	0	0
AC005258.1	ENSG00000273734	0	0	0	0	0	0
AC005324.3	ENSG00000251537	0.268584	0.215761	0.300523	0.212632	0.135871	0.208534
AC005324.4	ENSG00000255104	0	0	0	0	0	0
AC005520.1	ENSG00000258653	0.0364367	0.0429304	0.0521472	0.0366124	0.0135172	0.0124477
AC005551.1	ENSG00000284638	0	0	0	0.274407	0.101311	0
AC005670.2	ENSG00000262633	0	0	0	0	0	0
AC005697.1	ENSG00000266202	0	0	0	0	0	0
AC005702.2	ENSG00000267318	0	0	0	0	0	0
AC005726.2	ENSG00000258472	6.72192	5.90294	5.31707	5.40907	4.99772	5.20259
AC005779.2	ENSG00000267545	0.163192	0.0721035	0.0700669	0.0819896	0.181623	0.167252
AC005832.4	ENSG00000272921	0	0	0	0	0	0
AC005833.1	ENSG00000151079	0	0	0	0	0	0
AC005833.3	ENSG00000255639	0	0	0	0	0	0
AC005837.2	ENSG00000267168	0	0	0	0	0	0
AC005841.2	ENSG00000283297	1.26904	1.42724	1.05671	0.850106	0.898775	0.551774
AC005885.1	ENSG00000255595	0	0	0	0	0	0
AC005943.1	ENSG00000267059	0	0	0	0	0	0
AC006030.1	ENSG00000264324	0.0620963	0.0156778	0.0152349	0.0534821	0.0296182	0.0454579
AC006254.1	ENSG00000243696	0.497459	0.458425	0.482091	0.371323	0.442912	0.356884
AC006269.1	ENSG00000261873	0	0	0	0	0	0
AC006486.1	ENSG00000268643	0	0	0	0	0	0
AC006538.2	ENSG00000267001	0	0	0	0	0	0
AC006978.2	ENSG00000281593	0.336921	0.0595449	0.289315	0.0677091	0.149989	0.345303
AC007040.2	ENSG00000258881	0.181488	0.222742	0.181818	0.1621	0.201984	0.165336
AC007192.1	ENSG00000268173	0.00872771	0	0.014989	0	0	0.0178897
AC007240.1	ENSG00000284681	0.0899357	0.099341	0.057921	0.0903693	0.0750694	0.115216
AC007325.1	ENSG00000276017	0	0	0	0	0	0
AC007325.2	ENSG00000277196	0.074641	0.0164894	0.112165	0.0187502	0.0623029	0.0191245
AC007325.4	ENSG00000278817	0.517964	0.490399	0.317698	0.408934	0.123527	0.455014
AC007326.4	ENSG00000283809	0	0	0	0	0	0
AC007375.2	ENSG00000259164	0	0	0	0	0	0
AC007731.5	ENSG00000277971	0	0	0	0	0	0
AC007906.2	ENSG00000277639	0.452626	0.879932	0.641308	0.363847	0.755616	0.603052
AC007998.2	ENSG00000267140	0	0	0	0.0991083	0	0.101086
AC008073.3	ENSG00000276087	0	0	0	0	0	0
AC008162.2	ENSG00000278646	0	0	0	0	0	0
AC008403.1	ENSG00000268465	0	0	0	0	0	0
AC008481.3	ENSG00000267477	0	0	0	0	0	0
AC008537.1	ENSG00000268797	0	0	0	0	0	0
AC008560.1	ENSG00000253251	2.74203	2.60476	2.09951	2.11236	2.3905	1.82666
AC008575.1	ENSG00000258864	0	0	0	0	0	0
AC008575.2	ENSG00000272869	0.165144	0.237139	0.177262	0.0207425	0.0459487	0.126939
AC008687.1	ENSG00000267335	0	0	0	0	0	0
AC008687.4	ENSG00000268655	3.62908	3.92956	3.97219	2.59369	3.1003	3.69317
AC008687.8	ENSG00000283663	0	0	0.0220462	0	0.0571467	0.0526251
AC008695.1	ENSG00000273217	0	0	0	0	0	0
AC008735.6	ENSG00000283567	0.0347352	0.0306942	0	0.0698054	0.038658	0
AC008750.8	ENSG00000269403	0.162896	0	0.279759	0	0.181293	0.250423
AC008758.1	ENSG00000196826	0	0	0	0	0	0
AC008758.4	ENSG00000268744	0	0.0152938	0.0148619	0	0.0192619	0.0177379
AC008758.5	ENSG00000268870	0	0	0	0.0730864	0.0809501	0
AC008758.6	ENSG00000269755	0.076323	0	0	0.076691	0	0
AC008763.2	ENSG00000268400	0	0	0.0282114	0	0.146255	0.0673416
AC008763.3	ENSG00000269711	0	0	0	0	0	0
AC008764.1	ENSG00000141979	0	0	0	0	0.0389141	0
AC008764.4	ENSG00000268790	0.151615	0	0	0	0	0
AC008770.2	ENSG00000257355	0	0	0	0	0	0
AC008770.3	ENSG00000267179	0.0606731	0.0357431	0	0	0	0.0621825
AC008878.1	ENSG00000267952	0	0	0	0	0	0
AC008878.2	ENSG00000268614	0	0	0	0	0	0
AC008878.3	ENSG00000268861	0	0	0	0	0	0
AC008982.1	ENSG00000268083	0	0	0	0	0	0
AC009014.1	ENSG00000271824	0.188449	0.142736	0.0693524	0.0270512	0.0898852	0.110364
AC009086.2	ENSG00000277669	0	0	0	0	0	0
AC009119.2	ENSG00000260300	0.17628	0.038943	0.0883003	0.0590433	0.065396	0.120443
AC009122.1	ENSG00000283755	0	0	0	0	0	0
AC009133.6	ENSG00000280893	0	0	0	0	0	0
AC009163.2	ENSG00000260092	0	0	0	0	0	0
AC009163.4	ENSG00000261717	0	0.0748244	0	0	0	0
AC009336.2	ENSG00000278500	0.0509831	0	0.0766139	0	0	0.0261257
AC009477.2	ENSG00000284479	0	0	0	0	0	0
AC009690.1	ENSG00000260729	0.184683	0.108798	0.149777	0.175264	0.0685133	0.0946385
AC009690.3	ENSG00000273025	0	0	0	0.0474178	0	0
AC009779.3	ENSG00000258311	0.498643	0.542317	0.472103	0.385421	0.46958	0.406218
AC010132.3	ENSG00000256646	0.0731387	0.012926	0.0376827	0.0146983	0.0162797	0.0299833
AC010255.3	ENSG00000250803	0.013985	0.0494321	0.012009	0.0421573	0.0311288	0.0143329
AC010319.2	ENSG00000269035	0	0	0	0	0	0
AC010323.1	ENSG00000167774	0	0.136748	0.0664427	0	0	0.0793006
AC010325.1	ENSG00000261341	0.10788	0.238323	0.138955	0.1626	0.240126	0.33169
AC010326.2	ENSG00000269476	0.131994	0	0.0377812	0.0442101	0.0979337	0.135277
AC010327.1	ENSG00000267110	0	0	0	0	0	0
AC010422.3	ENSG00000269242	0.0535536	0.0473233	0	0.0538118	0	0
AC010422.5	ENSG00000269590	0	0	0	0	0	0
AC010422.6	ENSG00000269693	0.130259	0.0880212	0.0592165	0.0846913	0.0767485	0.0863817
AC010463.1	ENSG00000269307	0	0	0	0	0	0
AC010487.3	ENSG00000283088	0	0	0	0	0	0
AC010522.1	ENSG00000268750	0.0387212	0.068433	0	0.0389079	0	0
AC010531.1	ENSG00000131152	0.0941824	0	0	0	0.0524094	0
AC010542.3	ENSG00000260851	0	0	0	0.0534926	0	0
AC010547.4	ENSG00000260734	0	0	0	0	0.0362454	0
AC010547.5	ENSG00000261611	0	0	0.0104805	0	0	0
AC010615.4	ENSG00000269237	0	0	0	0	0	0
AC010616.1	ENSG00000268041	1.66294	1.46948	1.16834	1.19354	0.721071	1.28377
AC010619.1	ENSG00000269469	0	0	0	0	0	0
AC010646.1	ENSG00000269095	0	0	0	0	0	0
AC011005.1	ENSG00000230626	0.0355328	0.062798	0.213585	0.0357041	0.0790914	0.0364167
AC011043.1	ENSG00000276256	9.62984	9.72001	10.5164	11.5047	9.62517	9.6389
AC011043.2	ENSG00000278198	0.0305708	0	0	0.0307182	0.0340233	0.156656
AC011195.2	ENSG00000266826	0	0	0	0	0	0
AC011346.1	ENSG00000248109	0	0.0440878	0.0214212	0	0	0
AC011448.1	ENSG00000258674	2.30953	2.14826	2.37985	1.51454	1.2446	1.96834
AC011452.1	ENSG00000269179	0	0	0	0	0	0
AC011455.3	ENSG00000269547	0.228154	0.141128	0.313467	0.114627	0.0507841	0.187064
AC011462.1	ENSG00000255730	0	0.0168969	0	0.0192136	0	0.0391941
AC011473.4	ENSG00000269741	0	0	0	0	0	0
AC011479.1	ENSG00000267748	0	0	0	0	0	0
AC011498.4	ENSG00000267385	0	0.0439899	0.0427474	0	0	0
AC011499.1	ENSG00000267157	0	0	0	0	0.0859659	0
AC011511.1	ENSG00000167807	0.257672	0.398467	0.27658	0.215762	0.143386	0.242075
AC011511.4	ENSG00000267303	0.0242583	0.0428724	0.0416614	0.0243753	0.0809938	0
AC011530.1	ENSG00000268434	0	0	0	0	0	0
AC011604.2	ENSG00000257046	0.071348	0.0420317	0.0408445	0	0.0529371	0.0487486
AC011841.1	ENSG00000273496	0	0	0	0	0	0
AC012184.2	ENSG00000260537	0	0	0	0	0	0
AC012254.2	ENSG00000267228	0	0	0	0	0	0
AC012309.1	ENSG00000267360	0.189931	0.167835	0.163094	0.0545275	0	0.0278079
AC012531.3	ENSG00000273049	0	0	0	0	0	0
AC012651.1	ENSG00000258461	0.336344	0.237772	0.2063	0.164155	0.096256	0.196978
AC013269.1	ENSG00000184761	0	0	0	0	0	0
AC013271.1	ENSG00000284337	0	0	0	0	0	0
AC013394.1	ENSG00000279765	0.379196	0.460737	0.520988	0.333397	0.253213	0.38863
AC013470.2	ENSG00000226690	0.0840635	0.0742838	0.103122	0.132737	0.133653	0.0615391
AC015688.5	ENSG00000266728	0	0	0	0	0	0
AC015802.6	ENSG00000284526	0.0158747	0	0	0.0239269	0	0.0244045
AC015813.2	ENSG00000266086	0	0	0	0	0	0
AC017083.4	ENSG00000273398	0	0	0	0	0	0
AC018512.1	ENSG00000262560	0	0	0	0	0	0
AC018523.2	ENSG00000256206	0	0	0	0	0	0
AC018554.3	ENSG00000278499	0	0	0	0	0	0
AC018630.6	ENSG00000275778	0	0	0	0.0278704	0	0
AC018709.1	ENSG00000272297	0	0	0	0	0	0
AC018755.2	ENSG00000268500	0	0	0	0	0	0
AC018793.1	ENSG00000283873	0	0	0	0	0	0
AC018793.2	ENSG00000284018	0	0	0	0	0	0
AC018793.3	ENSG00000284306	0	0	0	0	0	0
AC018793.4	ENSG00000284438	0	0	0	0	0	0
AC018793.5	ENSG00000284546	0	0	0	0	0	0
AC019117.3	ENSG00000283321	0	0	0	0	0	0
AC020636.2	ENSG00000260234	0	0	0	0	0	0
AC020909.1	ENSG00000142539	0	0	0	0	0	0
AC020914.1	ENSG00000213822	0	0	0	0	0	0
AC020915.1	ENSG00000142396	7.09398	6.99503	7.41122	5.85337	6.01582	5.95188
AC020915.2	ENSG00000267216	0.498997	0.769309	0.793163	0.565412	0.626247	0.826962
AC020915.6	ENSG00000283515	0.0113672	0.0200896	0	0.0114221	0.025302	0
AC020922.1	ENSG00000267706	0	0	0.0378059	0	0	0
AC020934.3	ENSG00000284491	0	0	0	0	0	0
AC021072.1	ENSG00000283536	0.0309503	0	0	0.0310995	0	0.0317202
AC022167.5	ENSG00000283516	0.137916	0.0974971	0.189486	0.0831486	0.092095	0.0848082
AC022335.1	ENSG00000257062	0	0	0	0.105484	0	0.107589
AC022384.1	ENSG00000272410	0	0	0	0	0	0
AC022400.6	ENSG00000272916	0.0154273	0.0204487	0.0198712	0	0.0171695	0.0553387
AC022826.2	ENSG00000258677	0	0	0	0	0	0
AC023055.1	ENSG00000257390	0.0708412	0.0469498	0.0456237	0.0177957	0.0788417	0.0363018
AC023491.2	ENSG00000278633	0	0	0	0	0	0
AC023509.3	ENSG00000267281	0.800795	0.899284	0.888209	0.586729	0.594155	0.598439
AC024592.3	ENSG00000267740	0	0	0	0	0	0
AC024940.1	ENSG00000177359	0.0636115	0.0393478	0.0436987	0.0255673	0.0353977	0.0260776
AC025165.3	ENSG00000257921	0	0	0	0	0	0.135477
AC025263.2	ENSG00000258052	0	0	0	0	0	0
AC025283.2	ENSG00000262621	0.125708	0.0807883	0.166826	0.0459326	0.0890306	0.128836
AC025287.4	ENSG00000284484	0.325727	0.191888	0.0932342	0.0727327	0.161117	0.0741844
AC025594.2	ENSG00000272899	1.33415	1.16877	1.16539	1.44459	1.20321	1.22589
AC026398.1	ENSG00000281938	0	0	0	0	0	0
AC026461.4	ENSG00000275691	0	0	0	0	0.619168	0
AC026464.1	ENSG00000259900	0	0	0	0	0	0
AC026464.3	ENSG00000260371	0	0	0	0	0	0
AC026464.4	ENSG00000260914	0.0699033	0	0	0	0	0.0716423
AC026786.1	ENSG00000256825	0	0	0	0	0	0
AC026954.2	ENSG00000261915	0.0523663	0.0154247	0.014989	0.0526188	0	0.0894483
AC027796.3	ENSG00000262304	0	0.00834356	0.0486473	0.0569252	0.0420334	0.0677383
AC034102.2	ENSG00000257411	0	0	0	0	0	0
AC036214.3	ENSG00000276418	0	0	0	0.0295313	0	0
AC037459.1	ENSG00000248235	0	0	0.0321676	0	0.0833826	0.0767852
AC040162.1	ENSG00000261884	1.02623	1.2347	1.43708	1.26914	1.08942	1.21357
AC040162.4	ENSG00000263201	0.0757433	0	0	0	0.0421487	0
AC046185.1	ENSG00000125695	0	0	0	0	0	0
AC048338.1	ENSG00000256861	0	0	0	0	0	0
AC051649.2	ENSG00000283787	0.594947	0.728856	0.824379	0.407601	0.496603	0.291016
AC053481.5	ENSG00000270033	0	0	0	0	0	0
AC055811.2	ENSG00000264187	0.238571	0.0702722	0.182099	0.0266357	0.17701	0.0543347
AC058822.1	ENSG00000282278	0	0	0	0	0	0
AC064853.2	ENSG00000284622	0	0	0	0	0	0
AC064853.3	ENSG00000284631	0	0	0	0	0	0
AC064853.4	ENSG00000284643	0	0	0	0.124227	0	0
AC064853.5	ENSG00000284667	0	0	0	0	0	0
AC064853.6	ENSG00000284704	0	0	0	0	0	0
AC067968.1	ENSG00000267022	0	0	0	0	0	0
AC068234.1	ENSG00000259753	0	0	0	0	0	0
AC068533.4	ENSG00000249319	0.097349	0	0.041797	0	0	0
AC068547.1	ENSG00000283228	0	0	0	0	0	0
AC068580.4	ENSG00000250644	1.0643	1.40247	1.11434	0.938096	1.2884	0.880274
AC068631.2	ENSG00000283149	0	0	0	0	0	0
AC068775.1	ENSG00000180574	1.16686	1.30935	1.43141	1.07943	1.27803	1.53757
AC068775.2	ENSG00000255641	0	0	0	0	0	0
AC068790.8	ENSG00000274874	0	0	0	0.0894728	0	0
AC068896.1	ENSG00000258539	0.104916	0.139066	0.0337844	0.0922443	0.0875737	0.147849
AC068946.1	ENSG00000280537	0.144767	0.162039	0.107737	0.0678839	0.118152	0.178043
AC068987.5	ENSG00000284730	0.090938	0	0.156177	0.0456882	0.050604	0.1398
AC069257.3	ENSG00000272741	0	0	0	0	0	0
AC069368.1	ENSG00000249240	0.0702865	0.155274	0.0603552	0	0.0391121	0.0360175
AC069503.2	ENSG00000256950	0.0490201	0.108293	0.126281	0.0492565	0.0272781	0.0502396
AC069544.2	ENSG00000284024	0.781103	0.800041	0.625003	0.570814	1.14592	0.545819
AC072022.1	ENSG00000223401	0.588434	1.07462	0.741092	0.433599	0.654889	0.964916
AC073082.1	ENSG00000279956	0	0	0	0	0	0
AC073111.3	ENSG00000284041	0	0	0	0	0	0
AC073111.5	ENSG00000284691	1.14965	0.71388	0.987211	0.728502	0.737724	0.711198
AC073264.3	ENSG00000283528	0.0348296	0.0307776	0.0897248	0.209985	0.25196	0.142784
AC073508.2	ENSG00000264058	0	0	0	0	0	0
AC073610.2	ENSG00000255863	0	0	0	0	0	0
AC073610.3	ENSG00000272822	0	0.0422332	0.246241	0	0.0531908	0.0489822
AC073612.1	ENSG00000258064	0	0	0	0	0	0
AC073896.1	ENSG00000144785	0.0852382	0.0376609	0	0.0428246	0	0.0436793
AC074143.1	ENSG00000265690	0.134031	0.0986982	0.0959104	0.0224461	0.19889	0.206047
AC078927.1	ENSG00000228144	0	0	0	0	0	0
AC079447.1	ENSG00000241962	0.180142	0.198981	0.251369	0.203637	0.175426	0.230779
AC079594.2	ENSG00000248710	0	0	0	0	0	0
AC083800.1	ENSG00000251012	0	0	0	0	0	0
AC083902.2	ENSG00000248713	0.111238	0.0786376	0.13755	0.156484	0.0990406	0.0547226
AC084337.2	ENSG00000283977	0.101534	0.134582	0.261562	0.0510116	0	0.208119
AC087289.3	ENSG00000267426	0.274835	0.266364	0.403487	0.365244	0.226938	0.327103
AC087498.1	ENSG00000180042	0	0	0	0	0	0
AC087632.1	ENSG00000259316	0.0534738	0.0354396	0.0229591	0.0402987	0.104148	0.013701
AC090004.1	ENSG00000268279	1.61359	2.16851	1.52993	1.2498	1.68358	0.964675
AC090227.1	ENSG00000266997	0	0	0	0	0	0
AC090360.1	ENSG00000267127	0.0115013	0.0914691	0.0493808	0.0462268	0.0768009	0.0471495
AC090527.2	ENSG00000260170	0	0.0374122	0	0.0425418	0	0
AC091167.3	ENSG00000261147	0	0	0.0100409	0	0.0130136	0
AC091167.7	ENSG00000275674	0	0	0.0743954	0	0	0
AC091167.8	ENSG00000284626	0.0111803	0.00987965	0	0.0224685	0	0.0343754
AC091551.1	ENSG00000267699	0	0	0	0	0	0
AC091959.3	ENSG00000275740	0	0.0119773	0	0.0272391	0.0150849	0
AC091980.2	ENSG00000275038	0	0	0	0	0	0
AC092017.3	ENSG00000283952	0	0	0	0	0	0
AC092042.3	ENSG00000273291	0	0.0239764	0	0.0272638	0	0
AC092073.1	ENSG00000266953	0	0	0	0	0	0
AC092111.3	ENSG00000284393	0	0	0	0	0	0
AC092143.1	ENSG00000198211	0	0	0.0138821	0.0324887	0	0
AC092329.3	ENSG00000283201	0	0	0	0	0	0
AC092442.1	ENSG00000284684	0	0	0	0	0	0
AC092587.1	ENSG00000273155	0.134164	0.177834	0.115207	0.134811	0.298632	0.206253
AC092647.5	ENSG00000249773	0	0	0.0222499	0	0	0.0265556
AC092718.3	ENSG00000260643	0.621538	0.511783	0.448807	0.581953	0.565962	0.506705
AC092718.8	ENSG00000284512	0.993149	0.72677	0.866145	0.670489	0.656278	0.55664
AC092821.1	ENSG00000214776	0	0.003241	0.00944838	0	0.00408191	0
AC092835.1	ENSG00000233757	0.311652	0.533579	0.351247	0.352299	0.520273	0.439182
AC093155.3	ENSG00000267561	0.022294	0.0394008	0.0574319	0.0224015	0.0248118	0.0913946
AC093227.3	ENSG00000267552	0.114339	0	0	0	0.254503	0.117183
AC093423.3	ENSG00000271949	0	0	0	0	0	0
AC093525.1	ENSG00000259784	0	0	0	0	0	0
AC093525.2	ENSG00000260272	0	0	0.0198235	0	0.0256925	0
AC093668.1	ENSG00000270249	0	0	0	0	0	0.100975
AC093762.1	ENSG00000284635	0	0	0	0	0	0
AC093762.2	ENSG00000284718	0	0	0	0	0	0
AC093762.3	ENSG00000284725	0	0	0	0	0	0
AC093899.2	ENSG00000251569	0	0	0	0	0	0
AC096582.3	ENSG00000283247	0	0.0106719	0	0.0121352	0	0.0123774
AC096887.1	ENSG00000272305	0.280487	0.38305	0.306543	0.307461	0.368921	0.287465
AC097372.1	ENSG00000250673	0	0	0	0	0	0
AC097637.1	ENSG00000173366	0	0	0	0	0	0
AC097662.2	ENSG00000284629	0	0	0	0	0	0
AC098484.3	ENSG00000283580	0	0.0294191	0	0	0	0
AC098650.1	ENSG00000283563	0.0253906	0.0336551	0.021803	0.0382695	0.0847743	0.0260223
AC098850.4	ENSG00000266302	0.0152958	0	0	0	0	0
AC099329.3	ENSG00000280571	0	0	0	0.0749074	0	0
AC099489.1	ENSG00000188897	0.471022	0.472382	0.622752	0.484562	0.407724	0.444427
AC099518.3	ENSG00000261427	0	0.043675	0.127324	0	0	0
AC099811.2	ENSG00000267261	0	0	0	0	0	0
AC099850.2	ENSG00000265303	0	0	0	0	0	0
AC100868.1	ENSG00000258417	0	0	0	0	0	0
AC104109.3	ENSG00000272772	0	0	0	0	0	0.285679
AC104151.1	ENSG00000261833	0	0	0	0	0	0.142397
AC104304.1	ENSG00000283877	0	0	0	0	0	0
AC104452.1	ENSG00000283189	0.20438	0.168951	0.152856	0.145743	0.0660373	0.0878399
AC104532.1	ENSG00000267314	0	0	0	0	0	0.0793006
AC104581.1	ENSG00000179859	2.9331	3.35734	2.59696	2.62655	2.87533	2.92819
AC104581.3	ENSG00000262730	0	0	0	0	0	0
AC104662.2	ENSG00000281028	0	0	0	0	0	0
AC104836.1	ENSG00000189195	0	0.0262585	0.00637921	0.0149294	0.0165357	0
AC105001.2	ENSG00000258724	0	0	0	0	0	0
AC105052.1	ENSG00000205236	0	0.0111115	0	0	0.0139944	0
AC106774.10	ENSG00000284552	0	0	0	0	0	0
AC106774.5	ENSG00000284042	0	0	0	0	0	0
AC106774.6	ENSG00000284234	0	0	0	0	0	0
AC106774.7	ENSG00000284283	0	0	0	0	0	0
AC106774.8	ENSG00000284373	0	0	0	0	0	0
AC106774.9	ENSG00000284439	0	0	0	0	0	0
AC106782.1	ENSG00000258130	0.232098	0.234396	0.113888	0.166584	0.129155	0.1869
AC106886.5	ENSG00000282034	0.0767668	0.105146	0.145024	0.0887075	0.0939802	0.0826104
AC107871.1	ENSG00000260007	1.13217	1.09494	0.918186	0.83426	0.889021	1.03141
AC108488.2	ENSG00000255767	0	0	0	0	0	0
AC108750.1	ENSG00000283434	0	0	0	0	0	0
AC108941.2	ENSG00000284695	0	0	0	0	0	0
AC109583.3	ENSG00000284672	0	0	0	0	0	0
AC110275.1	ENSG00000254673	0	0	0	0	0	0
AC112229.3	ENSG00000257207	0.0560623	0.0123851	0.0722114	0.0140832	0	0.0143642
AC112484.1	ENSG00000187695	0.421785	0.491985	0.260775	0.271244	0.300428	0.345822
AC113189.6	ENSG00000283439	0	0	0	0	0	0.0256164
AC113554.2	ENSG00000264813	0.00923034	0	0	0	0	0
AC114296.1	ENSG00000250378	0	0	0	0	0	0
AC114490.2	ENSG00000271741	0	0	0	0	0	0
AC115220.1	ENSG00000241149	0.308864	0.409397	0.583489	0.403459	0.481243	0.379857
AC116366.3	ENSG00000283782	0.0550895	0.026553	0.0817095	0.0503228	0.00557373	0.0307963
AC116565.1	ENSG00000273238	0.0370739	0	0	0	0	0
AC117457.1	ENSG00000275163	0	0	0	0	0	0
AC118470.1	ENSG00000239395	0	0	0	0	0	0
AC118553.2	ENSG00000283761	0.459288	0.481524	0.601615	0.336349	0.389866	0.374975
AC119396.1	ENSG00000263264	0.0864144	0.178176	0.197878	0.0578874	0.128232	0.0295214
AC119674.2	ENSG00000284686	0	0.0149367	0.0145148	0.0339693	0	0
AC120057.3	ENSG00000262526	0	0	0	0	0	0
AC120114.5	ENSG00000281348	0.161431	0.142651	0.207932	0.0811048	0	0
AC124312.1	ENSG00000214265	0	0	0	0	0	0
AC126755.2	ENSG00000233024	1.52555	1.79307	0.635921	1.59244	1.17036	1.5635
AC129492.3	ENSG00000263620	0	0	0	0	0	0
AC131097.2	ENSG00000216921	0.865597	0.941411	0.91482	0.468338	0.963354	0.81889
AC131160.1	ENSG00000283765	0	0	0.012602	0	0.016333	0.0150407
AC133551.1	ENSG00000274175	0	0	0	0	0	0
AC133555.3	ENSG00000258150	0	0	0	0	0	0
AC134669.2	ENSG00000265118	0.0361336	0.0319299	0	0.0726156	0.0402143	0.0370325
AC134772.2	ENSG00000282827	0.611254	0.601127	0.575681	0.396259	0.405977	0.474897
AC135050.2	ENSG00000255439	0.0330471	0	0.0567552	0	0	0
AC135068.1	ENSG00000182974	0	0	0.0711011	0	0	0
AC135068.3	ENSG00000279408	0	0	0	0	0	0
AC135178.2	ENSG00000263809	0.247141	0.192696	0.0998686	0.0584312	0.226513	0.119195
AC135586.2	ENSG00000256632	0	0.0699417	0.339831	0.0795314	0	0.162237
AC136352.3	ENSG00000276760	0	0	0	0	0	0
AC136352.4	ENSG00000277666	0	0	0	0	0	0
AC136428.1	ENSG00000259680	0	0	0	0	0	0
AC136612.1	ENSG00000275869	0.346183	0.194669	0.297268	0.22136	0.280203	0.451557
AC136616.1	ENSG00000273554	0	0	0	0	0.0136465	0
AC136616.2	ENSG00000277761	0	0	0	0	0	0
AC136616.3	ENSG00000278782	0	0	0	0	0	0
AC137834.1	ENSG00000258830	0	0	0.0365798	0	0	0
AC138517.2	ENSG00000283288	0.0173007	0	0.0297123	0.0347681	0.0192545	0.017731
AC138647.1	ENSG00000226490	0	0	0	0	0	0
AC138696.1	ENSG00000264668	0	0	0	0	0	0.0317531
AC138811.2	ENSG00000260342	0	0.051907	0.0504408	0	0	0
AC138894.1	ENSG00000261832	0.117762	0.132442	0.147087	0.19363	0.0953172	0.175551
AC138969.1	ENSG00000183889	0.261414	0.316372	0.239116	0.399721	0.252988	0.297038
AC139530.2	ENSG00000262660	0	0	0	0	0	0
AC140504.1	ENSG00000261130	0	0	0	0	0	0
AC141272.1	ENSG00000277836	0	0	0	0	0	0
AC142391.1	ENSG00000279686	0	0	0	0	0	0
AC145212.1	ENSG00000274847	0	0	0	0	0	0
AC145212.2	ENSG00000277400	0.102978	0.254794	0.194541	0.331119	0.160451	0.253296
AC171558.1	ENSG00000274792	0	0	0	0	0	0
AC171558.3	ENSG00000275249	0	0.0365839	0.0355505	0	0	0.0848604
AC187653.1	ENSG00000248767	0.165144	0.109449	0.0354524	0.16594	0.0918973	0.0423131
AC213203.1	ENSG00000277475	0	0.143166	0	0	0	0
AC233723.1	ENSG00000262165	0.275747	0.243668	0.532767	0.207808	0.537056	0.918474
AC233724.12	ENSG00000250782	0	0	0	0	0	0
AC233724.16	ENSG00000283740	0	0.0330199	0	0.0750946	0	0
AC233724.17	ENSG00000283776	0	0	0	0	0	0
AC233724.18	ENSG00000283967	0	0	0	0	0	0
AC233724.19	ENSG00000283988	0	0	0	0	0	0
AC233724.20	ENSG00000284356	0	0	0	0	0	0
AC233724.21	ENSG00000284465	0	0	0	0	0	0
AC233724.6	ENSG00000249156	0	0	0	0	0	0
AC233755.1	ENSG00000275063	0.127857	0.338948	0.109791	0	0.426891	0.131038
AC233755.2	ENSG00000277856	0	0	0	0	0	0
AC233992.2	ENSG00000271698	1.06852	0.720583	1.32802	0.67811	0.719776	0.835737
AC239799.1	ENSG00000213240	0	0	0	0	0	0.0269682
AC240274.1	ENSG00000271254	10.0975	10.6337	11.4161	11.1139	9.62459	11.3256
AC243547.3	ENSG00000280778	0	0	0.0351934	0	0	0
AC243756.1	ENSG00000270339	0	0	0	0	0	0
AC243967.1	ENSG00000267881	0	0	0	0	0	0
AC244197.3	ENSG00000241489	0.935239	1.03005	0.756536	0.830792	0.512887	0.694569
AC244517.10	ENSG00000279983	0	0	0	0	0	0
AC244517.6	ENSG00000279068	0	0	0	0	0	0
AC245033.1	ENSG00000260836	0	0	0	0	0	0
AC245748.1	ENSG00000267173	0	0	0	0	0	0
ACAA1	ENSG00000060971	6.10708	5.73703	5.63464	6.43479	6.48049	6.14897
ACAA2	ENSG00000167315	5.04345	4.45671	4.93107	5.06777	5.92816	4.75178
ACACA	ENSG00000278540	10.4363	10.341	10.837	10.4693	10.9085	9.80845
ACACB	ENSG00000076555	1.97704	1.92748	1.80928	1.7845	1.56329	1.75987
ACAD10	ENSG00000111271	4.14559	4.42705	4.13372	3.54958	3.4841	3.45563
ACAD11	ENSG00000240303	0.0790939	0.167742	0.163004	0.0556327	0.140842	0.129698
ACAD8	ENSG00000151498	16.3647	17.3796	17.9846	14.8659	14.0774	14.8421
ACAD9	ENSG00000177646	13.6905	12.8218	13.6175	13.9754	13.0781	14.0311
ACADL	ENSG00000115361	0	0	0	0	0	0
ACADM	ENSG00000117054	8.07859	8.16686	8.74994	10.2954	10.3902	10.7221
ACADS	ENSG00000122971	7.16894	5.88564	6.97097	6.50529	5.8849	6.18353
ACADSB	ENSG00000196177	2.94881	2.68184	3.03735	3.3235	3.52139	3.06629
ACADVL	ENSG00000072778	170.342	162.32	171.043	153.469	140.66	153.28
ACAN	ENSG00000157766	0	0.00727116	0	0	0	0
ACAP1	ENSG00000072818	2.73948	2.74675	2.47184	1.96881	2.01912	2.49774
ACAP2	ENSG00000114331	5.26577	6.14132	5.50081	6.49756	6.73482	6.41666
ACAP3	ENSG00000131584	25.9313	24.5307	24.4152	20.3741	21.2508	23.146
ACAT1	ENSG00000075239	9.2424	8.84895	9.73082	11.1524	10.483	10.5843
ACAT2	ENSG00000120437	6.86896	6.60488	6.8486	9.25172	9.56169	9.61826
ACBD3	ENSG00000182827	16.4184	15.7165	15.4664	20.4172	20.213	19.4621
ACBD4	ENSG00000181513	7.28553	8.39139	8.00128	5.73232	6.36232	6.60194
ACBD5	ENSG00000107897	5.72909	5.79748	5.11355	6.9844	6.69606	7.03963
ACBD6	ENSG00000230124	5.1557	4.7829	4.98639	4.90442	5.37892	4.91659
ACBD7	ENSG00000176244	0.689047	0.741251	0.977569	0.782678	0.833548	0.706188
ACCS	ENSG00000110455	4.92994	5.19366	5.17925	3.80043	3.4892	3.56049
ACCSL	ENSG00000205126	0	0.021241	0	0	0	0
ACD	ENSG00000102977	16.2914	17.2384	18.3298	20.8472	19.1385	19.6364
ACE	ENSG00000159640	0.0160949	0.0189633	0.0138207	0	0	0.0109969
ACE2	ENSG00000130234	0.388652	0.343438	0.392632	0.287152	0.330769	0.304598
ACER1	ENSG00000167769	0	0.0548885	0	0	0	0
ACER2	ENSG00000177076	0.782055	0.673353	0.585456	0.785825	0.714155	0.493237
ACER3	ENSG00000078124	4.36977	4.34056	4.41425	4.18786	3.87524	4.13524
ACHE	ENSG00000087085	0.30071	0.286984	0.371837	0.290073	0.348057	0.369828
ACIN1	ENSG00000100813	67.0164	68.3658	67.5176	61.7213	58.3181	61.3275
ACKR1	ENSG00000213088	0	0	0	0	0	0
ACKR2	ENSG00000144648	0	0	0	0.0495814	0	0.016857
ACKR3	ENSG00000144476	0.139125	0.36882	0.238935	0.0798836	0.376034	0.142586
ACKR4	ENSG00000129048	0.414622	0.366386	0.339083	0.495978	0.329605	0.485642
ACLY	ENSG00000131473	47.8887	47.5093	48.014	53.254	54.6756	52.4566
ACMSD	ENSG00000153086	0	0.0427184	0.110698	0.0323837	0.053802	0.0495451
ACO1	ENSG00000122729	11.114	11.6268	11.5993	12.9702	13.7112	13.2717
ACO2	ENSG00000100412	12.9936	12.6007	12.6167	12.3755	13.7565	12.7477
ACOD1	ENSG00000102794	0.144302	0.0182163	0.0177018	0	0.137656	0.0845096
ACOT1	ENSG00000184227	1.12653	0.601915	1.01235	1.02666	1.07881	1.53046
ACOT11	ENSG00000162390	0.413494	0.442527	0.359014	0.383172	0.291455	0.301355
ACOT12	ENSG00000172497	0	0.0162262	0.126143	0	0	0
ACOT13	ENSG00000112304	2.75763	2.88808	2.83281	2.97618	3.14863	3.30774
ACOT2	ENSG00000119673	12.8464	10.8547	12.078	14.0578	13.7545	14.742
ACOT4	ENSG00000177465	0.0379999	0.0335791	0.0163153	0.0381831	0	0.0194726
ACOT6	ENSG00000205669	0	0	0	0	0	0
ACOT7	ENSG00000097021	16.6605	15.2993	15.8016	21.3662	21.9453	21.7146
ACOT8	ENSG00000101473	6.93461	5.98666	6.18345	6.19739	6.46111	5.7643
ACOT9	ENSG00000123130	10.0855	10.3033	10.9669	11.3585	10.7692	11.1477
ACOX1	ENSG00000161533	3.9676	3.74943	3.83457	4.02932	4.23293	4.01745
ACOX2	ENSG00000168306	0.139553	0.1747	0.119835	0.198653	0.0647139	0.119187
ACOX3	ENSG00000087008	5.22759	4.5988	5.26048	5.66317	5.45434	5.44135
ACOXL	ENSG00000153093	0.0312357	0.0138009	0.0134111	0.00784658	0.0173817	0.0160064
ACP1	ENSG00000143727	15.4807	15.1955	14.2846	18.5906	18.2256	19.3154
ACP2	ENSG00000134575	26.0714	25.0303	26.5687	22.586	22.6937	21.9146
ACP4	ENSG00000142513	0.766289	0.736023	0.543578	0.836939	0.88991	1.05852
ACP5	ENSG00000102575	11.5783	11.2601	11.5994	8.95796	9.14083	8.94062
ACP6	ENSG00000162836	1.46341	1.26995	1.30174	0.965229	1.10667	1.01141
ACP7	ENSG00000183760	0	0	0.0248064	0	0	0
ACPP	ENSG00000014257	0.0428122	0.0567473	0.0459537	0.0430186	0.0952944	0.0877545
ACR	ENSG00000100312	0.0653879	0.0385206	0.0374325	0.0657032	0	0.0223382
ACRBP	ENSG00000111644	0.489347	0.237133	0.203325	0.142754	0.228386	0.275028
ACRV1	ENSG00000134940	0.344902	0.161353	0.418121	0.326179	0.316115	0.27031
ACSBG1	ENSG00000103740	0.0763415	0.0819159	0.117062	0.0383548	0.0849631	0.0279431
ACSBG2	ENSG00000130377	0.156233	0.103543	0.145337	0.0261644	0.115918	0.133433
ACSF2	ENSG00000167107	7.11451	7.03249	6.69425	5.70193	5.66063	5.44283
ACSF3	ENSG00000176715	3.26483	3.17828	3.36025	2.72993	2.68865	2.66181
ACSL1	ENSG00000151726	1.27121	1.41993	1.58832	1.75096	1.99499	1.92497
ACSL3	ENSG00000123983	36.0263	37.6522	38.1482	29.5106	29.0916	29.6676
ACSL4	ENSG00000068366	38.8336	38.8842	38.9633	41.9662	45.2747	41.3483
ACSL5	ENSG00000197142	12.9146	13.0598	12.2088	10.6136	10.5293	10.2065
ACSL6	ENSG00000164398	0.0034487	0	0	0	0	0
ACSM1	ENSG00000166743	0	0	0	0	0.0695872	0
ACSM2A	ENSG00000183747	0	0	0	0	0	0
ACSM2B	ENSG00000066813	0	0	0	0	0	0
ACSM3	ENSG00000005187	0.166384	0.182517	0.182289	0.155657	0.0957802	0.199924
ACSM4	ENSG00000215009	1.03272	1.2648	1.478	1.56565	1.14935	1.31837
ACSM5	ENSG00000183549	0.0452969	0.190129	0.11669	0.0910306	0.113428	0.0464237
ACSM6	ENSG00000173124	0.271793	0.226046	0.192203	0.144584	0.106761	0.163856
ACSS1	ENSG00000154930	1.27028	1.39171	1.26815	1.18301	1.27006	1.0849
ACSS2	ENSG00000131069	5.30034	5.15503	5.15255	5.47663	5.98241	5.34679
ACSS3	ENSG00000111058	0.382848	0.37713	0.320668	0.428839	0.356235	0.44383
ACTA1	ENSG00000143632	0.0600373	0.132632	0.0515542	0.0301634	0.167044	0.123062
ACTA2	ENSG00000107796	0.603198	0.826186	0.932342	0.727327	0.721669	0.741844
ACTB	ENSG00000075624	721.547	689.234	723.808	917.023	1013.16	929.294
ACTBL2	ENSG00000169067	0.160622	0.0851616	0.179305	0.129117	0.178762	0.131695
ACTC1	ENSG00000159251	0	0	0	0	0	0
ACTG1	ENSG00000184009	497.744	471.446	488.288	634.896	665.009	623.999
ACTG2	ENSG00000163017	4.13334	4.64104	4.37849	5.2892	4.7574	4.70685
ACTL10	ENSG00000182584	1.08433	1.40794	0.779097	0.889434	0.86199	1.24738
ACTL6A	ENSG00000136518	16.1316	13.7909	15.2574	20.9581	17.8583	18.4979
ACTL6B	ENSG00000077080	0.0187852	0.0165998	0.0322619	0	0	0.0577576
ACTL7A	ENSG00000187003	0	0.132721	0.0257944	0	0	0
ACTL7B	ENSG00000148156	0	0.0166696	0.0323975	0.0568654	0.0209946	0
ACTL8	ENSG00000117148	0	0	0	0	0	0
ACTL9	ENSG00000181786	0	0	0	0	0	0
ACTN1	ENSG00000072110	31.9796	32.566	32.8466	33.0377	37.4197	33.1474
ACTN2	ENSG00000077522	0.308383	0.279678	0.341465	0.260943	0.279988	0.207931
ACTN3	ENSG00000248746	0.0765617	0.0338274	0.0219146	0.0769308	0	0
ACTN4	ENSG00000130402	179.85	178.638	183.249	188.415	184.288	191.791
ACTR10	ENSG00000131966	6.44446	5.90092	6.65974	7.48036	6.98678	8.40401
ACTR1A	ENSG00000138107	25.6886	23.501	25.1392	30.3471	30.8971	30.9824
ACTR1B	ENSG00000115073	21.8182	22.0225	21.0273	22.438	20.7246	20.4525
ACTR2	ENSG00000138071	51.2684	50.2212	49.3523	71.5679	65.6068	68.7534
ACTR3	ENSG00000115091	12.4179	12.2502	12.2464	17.1634	16.7261	16.628
ACTR3B	ENSG00000133627	1.60172	1.69845	1.47776	1.51213	1.66653	1.39724
ACTR3C	ENSG00000106526	0.0694704	0.0184165	0.0298272	0.00698054	0.038658	0.0355993
ACTR5	ENSG00000101442	6.03621	5.33397	5.55891	6.68063	6.4453	6.38362
ACTR6	ENSG00000075089	6.81466	6.19867	6.84223	8.0893	7.83316	7.55113
ACTR8	ENSG00000113812	14.5693	14.786	14.0651	16.3586	14.2984	15.6444
ACTRT1	ENSG00000123165	0	0	0	0	0	0
ACTRT2	ENSG00000169717	0	0	0	0	0	0
ACTRT3	ENSG00000184378	0	0	0	0.0449818	0	0.0229398
ACVR1	ENSG00000115170	10.8089	10.2571	10.9622	7.52702	8.85011	7.67725
ACVR1B	ENSG00000135503	5.49735	5.56173	5.63491	4.55698	5.50374	5.14102
ACVR1C	ENSG00000123612	0.0244034	0.0991962	0.067057	0.0490422	0.0543189	0.0850357
ACVR2A	ENSG00000121989	1.34567	1.46444	1.49138	1.47206	1.47552	1.14137
ACVR2B	ENSG00000114739	1.61907	1.67252	1.6571	1.51517	1.65599	1.41687
ACVRL1	ENSG00000139567	11.6558	12.6288	12.2415	8.86675	9.18653	10.1388
ACY1	ENSG00000243989	0.337006	0.314344	0.321542	0.442101	0.239625	0.307013
ACY3	ENSG00000132744	0.517822	0.366064	0.0889311	0.312191	0.345781	0.318422
ACYP1	ENSG00000119640	8.36128	8.12095	7.47291	9.92025	8.43741	10.8678
ACYP2	ENSG00000170634	1.30186	1.19035	1.25765	1.58975	1.9419	1.77899
AD000671.1	ENSG00000188223	0	0.038242	0.0371618	0	0	0
AD000671.2	ENSG00000267120	0.0466264	0.041202	0.0200191	0	0	0
ADA	ENSG00000196839	0.865457	0.709153	1.02693	1.20167	0.963198	1.08051
ADA2	ENSG00000093072	0.0619006	0.123073	0.0797313	0.139948	0.137783	0.198251
ADAD1	ENSG00000164113	0	0	0	0	0	0
ADAD2	ENSG00000140955	0	0.00964654	0.0187481	0	0	0
ADAL	ENSG00000168803	2.38595	2.8366	2.60147	2.94162	2.74276	2.70271
ADAM10	ENSG00000137845	8.44098	8.81538	8.84525	7.66447	7.73845	7.34237
ADAM11	ENSG00000073670	0.34811	0.507143	0.363555	0.538863	0.356011	0.298915
ADAM12	ENSG00000148848	0.901199	1.11409	1.07481	1.19825	0.94219	1.16152
ADAM15	ENSG00000143537	21.4847	19.9128	20.8078	19.1569	20.5505	18.5402
ADAM17	ENSG00000151694	17.5883	18.0554	18.521	14.3963	14.2444	14.3235
ADAM18	ENSG00000168619	0	0	0	0	0	0
ADAM19	ENSG00000135074	13.7768	13.1932	13.836	12.3623	12.4476	12.7702
ADAM2	ENSG00000104755	0	0	0	0	0	0
ADAM20	ENSG00000134007	0.0160565	0.0141885	0	0	0	0
ADAM21	ENSG00000139985	0.0675363	0.193958	0.0724921	0.0508965	0.0375818	0.121129
ADAM22	ENSG00000008277	1.62604	1.50189	1.55423	1.41208	1.55583	1.2329
ADAM23	ENSG00000114948	0.0419354	0.0679374	0.0540151	0.0421376	0.0622285	0.0286524
ADAM28	ENSG00000042980	0.398339	0.351997	0.358539	0.236298	0.261722	0.236095
ADAM29	ENSG00000168594	0	0	0	0	0	0
ADAM30	ENSG00000134249	0	0	0	0	0	0
ADAM32	ENSG00000197140	0.134044	0.173726	0.141962	0.112242	0.0994548	0.0870064
ADAM33	ENSG00000149451	0	0.0271902	0	0.00772956	0.00856123	0
ADAM7	ENSG00000069206	0	0.00884607	0	0.0201179	0	0
ADAM8	ENSG00000151651	6.52513	6.53759	6.53029	5.31131	5.09911	5.31148
ADAM9	ENSG00000168615	34.5235	34.8325	34.8353	31.6632	30.2365	30.3391
ADAMDEC1	ENSG00000134028	0	0	0	0	0	0
ADAMTS1	ENSG00000154734	31.2805	31.9872	32.726	25.2957	26.1859	26.3281
ADAMTS10	ENSG00000142303	0.0157383	0	0.0135146	0.0158142	0	0
ADAMTS12	ENSG00000151388	6.51735	6.65951	6.62905	5.55723	5.78738	5.63522
ADAMTS13	ENSG00000160323	0.34594	0.264009	0.202541	0.126403	0.227505	0.177273
ADAMTS14	ENSG00000138316	0.12776	0.112897	0.124336	0.0770257	0.0947925	0.0611046
ADAMTS15	ENSG00000166106	1.29737	1.40508	1.17519	1.089	1.07411	1.04588
ADAMTS16	ENSG00000145536	0.153089	0.202918	0.13803	0.138444	0.212972	0.141207
ADAMTS17	ENSG00000140470	0.0326702	0.0384925	0.0233783	0.0547128	0.0545396	0.0223219
ADAMTS18	ENSG00000140873	0.026881	0.0653229	0.040395	0.0337633	0.0523545	0.0757618
ADAMTS19	ENSG00000145808	2.81317	2.71321	2.34442	2.43482	2.4382	2.4409
ADAMTS2	ENSG00000087116	0	0.00908937	0	0	0	0
ADAMTS20	ENSG00000173157	0.712643	0.602356	0.750302	0.59777	0.517255	0.590648
ADAMTS3	ENSG00000156140	4.41145	4.53965	4.30396	3.55875	3.87201	3.77087
ADAMTS4	ENSG00000158859	0.803407	0.744479	0.771929	0.584733	0.541317	0.489585
ADAMTS5	ENSG00000154736	2.76027	2.31215	2.56174	2.26567	2.40465	2.03663
ADAMTS6	ENSG00000049192	2.60875	2.55986	2.71246	2.23182	2.12797	2.27099
ADAMTS7	ENSG00000136378	7.11196	6.78734	7.16396	5.58282	5.71829	5.45625
ADAMTS8	ENSG00000134917	4.31614	4.31378	4.89059	3.35989	3.83182	3.52864
ADAMTS9	ENSG00000163638	4.38694	4.39271	4.15678	3.52141	3.46069	3.41512
ADAMTSL1	ENSG00000178031	1.33792	1.30428	1.3126	1.08012	1.00609	1.03767
ADAMTSL2	ENSG00000197859	0.0191909	0.0169583	0.0247189	0.0192834	0.0106791	0
ADAMTSL3	ENSG00000156218	0.00460097	0.00406571	0.00790174	0.00462316	0.00512059	0.00471543
ADAMTSL4	ENSG00000143382	5.23994	5.08659	4.63137	3.44938	3.14493	3.46817
ADAMTSL5	ENSG00000185761	7.50235	7.12184	7.45222	7.12801	5.89709	7.09264
ADAP1	ENSG00000105963	29.0084	28.3756	29.6981	23.2242	20.7895	23.9966
ADAP2	ENSG00000184060	0.0478698	0.0317255	0.102765	0.084176	0.13319	0.0613258
ADAR	ENSG00000160710	40.8069	40.2739	40.1417	43.5401	44.483	41.9101
ADARB1	ENSG00000197381	6.52469	6.67329	6.55766	6.40806	6.34206	6.88839
ADARB2	ENSG00000185736	0	0	0	0	0	0
ADAT1	ENSG00000065457	24.8899	25.884	25.3075	29.061	27.3335	27.4982
ADAT2	ENSG00000189007	3.05858	2.89067	2.91107	2.52654	2.73573	2.45517
ADAT3	ENSG00000213638	2.50771	2.28688	2.46346	2.43916	2.81324	2.28224
ADCK1	ENSG00000063761	1.16478	0.880105	1.25388	0.992295	1.14603	0.821791
ADCK2	ENSG00000133597	5.60781	5.30937	5.52982	5.48005	6.46403	6.01574
ADCK5	ENSG00000173137	8.11796	8.60535	8.4185	7.23614	7.10394	7.73282
ADCY1	ENSG00000164742	0.119409	0.102586	0.0797509	0.0866557	0.107054	0.129178
ADCY10	ENSG00000143199	0.0146206	0.0193795	0.050219	0	0.00813588	0.0374608
ADCY2	ENSG00000078295	0.230301	0.22612	0.206549	0.264837	0.233526	0.238652
ADCY3	ENSG00000138031	13.2752	13.2561	12.9834	11.6123	12.1774	11.6087
ADCY4	ENSG00000129467	0.0111263	0	0.00477709	0	0.00619142	0
ADCY5	ENSG00000173175	0.0708093	0.0491633	0.0390884	0.0609863	0.0675481	0.0725708
ADCY6	ENSG00000174233	12.1613	11.9159	12.1201	9.91967	9.85858	9.64185
ADCY7	ENSG00000121281	9.27199	9.72353	8.82819	8.13056	7.75526	7.91976
ADCY8	ENSG00000155897	0	0	0	0	0.00837883	0
ADCY9	ENSG00000162104	2.60394	2.45032	2.44808	2.28127	2.92695	2.51774
ADCYAP1	ENSG00000141433	0	0	0	0.0237026	0	0
ADCYAP1R1	ENSG00000078549	0.00656878	0	0	0.0198014	0.0219319	0
ADD1	ENSG00000087274	15.6795	15.5711	15.9046	17.3447	17.7209	17.0592
ADD2	ENSG00000075340	0.0177061	0.00938774	0.00912257	0.00711659	0.0197057	0.00725863
ADD3	ENSG00000148700	10.4974	10.6099	10.8405	12.3473	11.5912	11.532
ADGB	ENSG00000118492	0.0115471	0	0	0	0	0
ADGRA1	ENSG00000197177	0	0	0	0	0	0
ADGRA2	ENSG00000020181	4.90663	4.54361	4.257	4.18308	4.32193	4.28612
ADGRA3	ENSG00000152990	4.54601	4.17577	4.18697	4.10967	3.70412	4.27126
ADGRB1	ENSG00000181790	0	0	0	0.00613027	0	0.0125053
ADGRB2	ENSG00000121753	5.31175	5.30736	5.29657	4.89549	5.26766	5.0525
ADGRB3	ENSG00000135298	0.186703	0.140541	0.106882	0.111172	0.207788	0.141739
ADGRD1	ENSG00000111452	0.0457378	0.0485001	0.0602219	0.0490222	0.00678709	0.0500006
ADGRD2	ENSG00000180264	0	0	0	0	0	0
ADGRE1	ENSG00000174837	10.4235	8.76154	9.49126	8.01649	8.6365	7.37001
ADGRE2	ENSG00000127507	0.229022	0.289769	0.411202	0.198745	0.167993	0.22405
ADGRE3	ENSG00000131355	0	0	0	0	0	0
ADGRE5	ENSG00000123146	25.5909	24.9569	26.2354	18.961	19.2936	19.3566
ADGRF1	ENSG00000153292	0.22799	0.255831	0.26725	0.294544	0.21749	0.152066
ADGRF2	ENSG00000164393	0	0	0.00602608	0	0	0
ADGRF3	ENSG00000173567	0.311598	0.289115	0.287638	0.172205	0.190734	0.239512
ADGRF4	ENSG00000153294	0.0661721	0.0818633	0.125009	0.0398947	0.0294581	0.0271273
ADGRF5	ENSG00000069122	1.03928	1.14498	1.21116	0.922229	0.908795	0.615563
ADGRG1	ENSG00000205336	4.38465	4.56153	4.5306	2.89553	3.06287	2.77804
ADGRG2	ENSG00000173698	0.0928051	0.0546723	0.053128	0.0266436	0.0393471	0.0452923
ADGRG3	ENSG00000182885	0.0134768	0.0952719	0.0578631	0.0406255	0.0449966	0
ADGRG4	ENSG00000156920	0.00445482	0	0	0.0044763	0.00991586	0
ADGRG5	ENSG00000159618	0.00766881	0.00677665	0.0197557	0.0231174	0	0.00785959
ADGRG6	ENSG00000112414	6.58894	6.65083	6.56758	5.61483	5.80043	5.39034
ADGRG7	ENSG00000144820	0.0438796	0.0193874	0.0282597	0.0110228	0.0122088	0.0112428
ADGRL1	ENSG00000072071	7.35539	7.40618	7.01082	6.376	6.26166	6.76339
ADGRL2	ENSG00000117114	0.104179	0.102288	0.0546692	0.0581562	0.0515308	0.0415218
ADGRL3	ENSG00000150471	0.224534	0.23526	0.294721	0.183716	0.210623	0.236694
ADGRL4	ENSG00000162618	15.3295	15.8434	16.4125	14.2752	16.205	15.1105
ADGRV1	ENSG00000164199	0.0424603	0.0328305	0.0410184	0.0173327	0.022151	0.0285578
ADH1A	ENSG00000187758	0.0397501	0	0.0170668	0.0399418	0	0
ADH1B	ENSG00000196616	0	0	0	0	0.00463452	0
ADH1C	ENSG00000248144	0	0	0	0	0	0
ADH4	ENSG00000198099	0	0.0323334	0.0157101	0	0.0610838	0
ADH5	ENSG00000197894	14.3598	14.0829	14.0573	18.831	18.3115	17.4015
ADH6	ENSG00000172955	0.0101972	0.0180218	0	0	0.0113488	0.0209018
ADH7	ENSG00000196344	0	0	0	0	0	0
ADHFE1	ENSG00000147576	0.41886	0.444158	0.452165	0.156327	0.306337	0.269833
ADI1	ENSG00000182551	9.76659	8.65177	9.5233	10.8843	11.3996	11.7054
ADIG	ENSG00000182035	0	0	0	0	0	0
ADIPOQ	ENSG00000181092	0	0	0	0	0	0
ADIPOR1	ENSG00000159346	17.9483	17.3507	17.3554	24.1925	24.1832	22.9467
ADIPOR2	ENSG00000006831	11.6738	11.7999	11.86	13.6863	14.6321	13.9438
ADIRF	ENSG00000148671	0	0	0	0	0	0
ADK	ENSG00000156110	5.59564	5.39304	5.14389	7.83202	8.01586	6.74603
ADM	ENSG00000148926	16.016	14.999	15.7947	15.9771	17.0346	16.0929
ADM2	ENSG00000128165	1.19646	1.20566	1.39691	1.82444	1.47175	1.54892
ADM5	ENSG00000224420	7.23584	6.60179	7.13312	5.77459	6.27961	5.91662
ADNP	ENSG00000101126	16.1107	14.8917	15.7119	16.9462	18.3604	15.9658
ADNP2	ENSG00000101544	5.23944	6.07001	5.70891	7.13948	7.17876	6.75125
ADO	ENSG00000181915	8.983	7.20538	8.79748	11.7491	11.3333	11.0833
ADORA1	ENSG00000163485	0	0.0189248	0.0183903	0	0.0119175	0
ADORA2A	ENSG00000128271	0.749214	0.794463	0.634161	0.408677	0.46456	0.658159
ADORA2B	ENSG00000170425	9.7989	10.3068	10.8163	11.5962	10.3965	10.5295
ADORA3	ENSG00000282608	0	0.0147588	0	0	0	0.0171174
ADPGK	ENSG00000159322	16.7072	16.9901	16.3867	14.7881	15.0319	15.2384
ADPRH	ENSG00000144843	0.00972436	0.0515583	0.0167007	0.0293137	0	0.00996627
ADPRHL1	ENSG00000153531	0.497091	0.628035	0.560907	0.582048	0.580663	0.454722
ADPRHL2	ENSG00000116863	35.3535	32.8572	34.9095	42.4449	41.0529	40.3967
ADPRM	ENSG00000170222	2.88105	2.76619	3.09246	2.81143	2.92894	2.89594
ADRA1A	ENSG00000120907	0	0	0	0	0	0
ADRA1B	ENSG00000170214	0.0334037	0.0147588	0	0.0167824	0.0371762	0.0171174
ADRA1D	ENSG00000171873	4.19826	3.58192	3.72937	2.9578	2.8822	2.65415
ADRA2A	ENSG00000150594	0.0119834	0.0211786	0	0.0240824	0	0.0614076
ADRA2B	ENSG00000274286	0.0266259	0	0.0114319	0	0.0148164	0.0272882
ADRA2C	ENSG00000184160	1.44169	1.38317	1.64476	1.90393	2.31508	1.77307
ADRB1	ENSG00000043591	0.582013	0.528203	0.567313	0.489983	0.542703	0.69322
ADRB2	ENSG00000169252	2.77636	2.96016	2.91013	2.68496	3.01737	2.89886
ADRB3	ENSG00000188778	0	0	0	0	0	0.0141914
ADRM1	ENSG00000130706	74.3775	73.1857	74.7348	94.3148	86.9511	93.642
ADSL	ENSG00000239900	1.4831	1.61728	1.2898	1.49025	1.5944	1.33242
ADSS	ENSG00000035687	13.7841	13.4353	14.6326	18.1312	17.3027	17.9661
ADSSL1	ENSG00000185100	5.09005	4.62836	4.69115	3.60754	3.77083	3.77512
ADTRP	ENSG00000111863	2.10872	2.72343	2.60936	2.434	2.55147	2.38284
AEBP1	ENSG00000106624	0.172085	0.128055	0.0699962	0.154713	0.120959	0.204213
AEBP2	ENSG00000139154	5.81801	6.44455	5.95761	6.68318	6.20147	6.94954
AEN	ENSG00000181026	10.0748	9.93071	10.4763	11.3672	10.9636	10.8069
AES	ENSG00000104964	30.2405	29.1626	30.1573	33.5696	31.0066	36.6184
AF130351.1	ENSG00000243440	0	0	0	0	0	0
AF241726.2	ENSG00000250349	0	0	0	0	0	0
AFAP1	ENSG00000196526	18.7051	18.6509	19.0342	16.9935	19.4091	17.8689
AFAP1L1	ENSG00000157510	3.40315	3.20044	3.34677	3.60105	3.69227	3.20528
AFAP1L2	ENSG00000169129	3.43426	2.98677	3.48156	3.52092	3.81348	3.61503
AFDN	ENSG00000130396	8.1284	8.12794	7.56692	6.78058	7.6339	7.24779
AFF1	ENSG00000172493	9.68807	10.6892	9.83796	8.92811	10.3866	9.34628
AFF2	ENSG00000155966	0.00320419	0	0	0.00643928	0.00356606	0.00985171
AFF3	ENSG00000144218	0.00704686	0.0217947	0.0121023	0.00354042	0.00784269	0.0252776
AFF4	ENSG00000072364	19.1278	19.8162	19.5328	20.2659	21.0979	19.4123
AFG1L	ENSG00000135537	1.15249	0.99025	0.96228	1.06198	1.14669	0.979761
AFG3L2	ENSG00000141385	14.3902	14.1948	14.4688	15.4807	16.3019	15.8869
AFM	ENSG00000079557	0.0399981	0.0176724	0.0515198	0	0	0
AFMID	ENSG00000183077	4.32371	3.97745	4.63622	4.06606	4.05936	3.91997
AFP	ENSG00000081051	0.0275409	0.0121684	0.0236495	0.0276737	0	0.0987911
AFTPH	ENSG00000119844	6.89471	5.41183	5.86037	6.54481	7.07578	6.53188
AGA	ENSG00000038002	11.2908	10.9705	12.1157	10.536	8.85028	9.78347
AGAP1	ENSG00000157985	1.19373	1.26583	1.35197	1.51395	1.29264	1.43836
AGAP2	ENSG00000135439	1.14729	1.20833	1.30594	0.998669	0.868565	1.05278
AGAP3	ENSG00000133612	13.2413	12.639	13.6059	12.4263	12.2104	12.5534
AGAP4	ENSG00000188234	5.50316	5.67343	5.31351	4.14078	4.7157	4.30287
AGAP5	ENSG00000172650	0.302548	0.636548	0.507226	0.434295	0.35275	0.457728
AGAP6	ENSG00000204149	13.0373	12.8258	12.7196	10.2318	10.0208	10.3633
AGAP9	ENSG00000204172	8.74245	8.57268	8.60499	5.79973	7.28164	6.57062
AGBL1	ENSG00000273540	0.00330471	0	0	0	0	0
AGBL2	ENSG00000165923	2.0053	2.19151	2.12961	1.84226	1.73987	1.48477
AGBL3	ENSG00000146856	0.675595	0.521016	0.643423	0.394968	0.389617	0.421735
AGBL4	ENSG00000186094	0.0841987	0.154121	0.191083	0.223598	0.147255	0.0986209
AGBL5	ENSG00000084693	6.20968	6.78589	6.97353	7.2383	7.02442	6.75593
AGER	ENSG00000204305	11.0844	12.8117	11.652	10.3128	8.53678	10.1201
AGFG1	ENSG00000173744	4.3862	3.94825	4.21709	5.07982	5.43884	5.59077
AGFG2	ENSG00000106351	4.26823	4.94445	4.65002	5.21079	5.53438	5.32318
AGGF1	ENSG00000164252	11.8525	11.9654	11.8944	13.2488	13.646	12.375
AGK	ENSG00000006530	4.71605	4.82764	4.87964	5.25537	5.51567	5.17761
AGL	ENSG00000162688	9.85994	10.4009	10.6508	8.87556	9.9312	8.70915
AGMAT	ENSG00000116771	3.28506	3.04565	3.36041	4.38316	4.23544	3.91872
AGMO	ENSG00000187546	0.0375338	0.044223	0.0322304	0.0502863	0.0417727	0.0384675
AGO1	ENSG00000092847	6.79988	6.7342	7.09348	7.362	6.93118	6.85311
AGO2	ENSG00000123908	5.90417	5.70821	5.61513	5.20636	5.97474	5.53396
AGO3	ENSG00000126070	3.45965	3.80693	3.66479	3.5829	3.53639	3.60224
AGO4	ENSG00000134698	5.76799	6.30844	5.6848	5.25593	5.04479	5.60135
AGPAT1	ENSG00000204310	20.8507	20.6749	21.1204	21.4108	18.171	22.5095
AGPAT2	ENSG00000169692	15.0009	14.0056	14.0816	16.7285	15.5283	15.8601
AGPAT3	ENSG00000160216	6.74201	6.25608	6.68321	7.51305	7.29561	7.39427
AGPAT4	ENSG00000026652	2.59472	2.81293	2.46541	1.78444	2.06756	1.89873
AGPAT5	ENSG00000155189	6.56306	6.45991	7.15777	6.5947	7.21895	8.18943
AGPS	ENSG00000018510	7.25642	6.98815	7.43855	9.49842	9.09826	9.2725
AGR2	ENSG00000106541	0	0.0278783	0	0.0951022	0.228225	0.0485002
AGR3	ENSG00000173467	0	0	0	0	0	0
AGRN	ENSG00000188157	173.233	165.407	170.213	126.518	134.072	134.695
AGRP	ENSG00000159723	0.352444	1.14195	0.252204	0.29512	0.261498	0.782626
AGT	ENSG00000135744	0.783551	0.588536	0.521449	0.314932	0.392419	0.481826
AGTPBP1	ENSG00000135049	1.91724	1.93507	1.88041	2.28256	1.87083	2.00218
AGTR1	ENSG00000144891	0	0	0	0.0129656	0	0
AGTR2	ENSG00000180772	0	0	0.0133715	0.0156469	0.086652	0.0159592
AGTRAP	ENSG00000177674	21.0106	20.1135	21.3179	19.3896	20.0605	20.8155
AGXT	ENSG00000172482	0	0	0	0	0	0
AGXT2	ENSG00000113492	0	0	0	0	0	0
AHCTF1	ENSG00000153207	10.1348	10.5364	10.4874	10.7937	12.1162	10.6741
AHCY	ENSG00000101444	26.5879	23.7188	24.3948	30.6419	32.4637	30.3085
AHCYL1	ENSG00000168710	16.2203	17.0324	17.4557	19.8881	20.084	19.9522
AHCYL2	ENSG00000158467	4.67887	4.42367	4.23129	4.89869	5.17087	4.58736
AHDC1	ENSG00000126705	10.641	10.1012	10.3221	8.97853	9.67241	9.67185
AHI1	ENSG00000135541	3.13449	2.95662	3.14315	3.21695	3.09833	2.93244
AHNAK	ENSG00000124942	161.987	164.852	164.098	135.642	150.265	130.719
AHNAK2	ENSG00000185567	3.70576	3.84295	3.80831	2.63536	2.96681	2.66836
AHR	ENSG00000106546	9.06182	8.71012	8.55088	8.99719	8.66054	8.77628
AHRR	ENSG00000063438	9.00714	8.94579	9.14483	10.7714	11.8523	11.6154
AHSA1	ENSG00000100591	50.4191	48.8717	50.9946	69.7676	64.9402	67.1349
AHSA2	ENSG00000173209	21.0041	21.0917	20.3258	14.4988	14.7658	15.09
AHSG	ENSG00000145192	0	0	0	0	0	0
AHSP	ENSG00000169877	0	0	0	0	0	0
AICDA	ENSG00000111732	0	0	0	0	0	0
AIDA	ENSG00000186063	6.19298	6.09097	6.40155	9.00394	9.33541	7.94467
AIF1	ENSG00000204472	0	0	0	0.0353403	0.0782856	0
AIF1L	ENSG00000126878	0.271012	0.217032	0.247264	0.289339	0.263916	0.199636
AIFM1	ENSG00000156709	22.3032	22.3835	22.5905	26.8165	25.2904	26.0718
AIFM2	ENSG00000042286	8.38129	8.03951	8.74301	8.74662	8.22872	9.00181
AIFM3	ENSG00000183773	0.0332367	0.0293701	0.0142702	0.0250477	0.0277427	0.0340636
AIG1	ENSG00000146416	7.415	6.92151	7.07191	6.23644	6.21837	6.42973
AIM2	ENSG00000163568	7.0366	6.41538	7.51937	6.21758	5.86725	7.18876
AIMP1	ENSG00000164022	10.0328	10.1526	10.6995	13.3603	11.9463	12.4937
AIMP2	ENSG00000106305	15.4069	13.744	13.9009	17.5912	18.3698	17.3918
AIP	ENSG00000110711	33.6311	32.3301	35.4586	41.2998	37.8556	42.2363
AIPL1	ENSG00000129221	0	0	0.0193409	0	0.0250671	0.0461675
AIRE	ENSG00000160224	0	0	0.00823788	0	0	0.00983205
AJAP1	ENSG00000196581	0.0289418	0.0159843	0.00621311	0.00363517	0.0201315	0.00741545
AJUBA	ENSG00000129474	20.2885	20.2894	21.3728	25.5225	24.4844	25.8704
AK1	ENSG00000106992	1.39665	1.24904	0.838071	0.980678	1.19856	1.12097
AK2	ENSG00000004455	27.4424	26.5072	27.6291	33.9998	32.7567	32.2691
AK3	ENSG00000147853	9.11973	9.31491	8.98304	11.6483	12.8013	12.3322
AK4	ENSG00000162433	7.53295	6.76648	7.23137	9.75912	9.16801	9.92963
AK5	ENSG00000154027	1.00536	0.985835	0.852165	1.17314	1.22718	1.17661
AK6	ENSG00000085231	3.79864	3.87031	4.97306	5.69414	4.85139	5.40359
AK7	ENSG00000140057	0.0628165	0.039649	0.00770582	0.0180341	0.039949	0.0183941
AK8	ENSG00000165695	0.0164328	0.0435631	0.0564435	0.033024	0	0.0673663
AK9	ENSG00000155085	0.124439	0.141379	0.141202	0.160764	0.153331	0.186747
AKAIN1	ENSG00000231824	0	0	0	0	0	0
AKAP1	ENSG00000121057	15.9512	15.6747	15.9244	13.5475	12.6184	13.8349
AKAP10	ENSG00000108599	11.4324	11.2149	11.7248	12.9386	13.0635	12.4853
AKAP11	ENSG00000023516	15.4584	16.0227	15.4963	14.3965	15.5025	14.6978
AKAP12	ENSG00000131016	2.4336	2.44538	2.5703	2.5124	2.39989	2.42574
AKAP13	ENSG00000170776	6.06117	6.1128	6.26888	5.43666	5.85661	5.45672
AKAP14	ENSG00000186471	0.191786	0.305053	0.329374	0.53959	0.0853781	0.550359
AKAP17A	ENSG00000197976	40.715	39.6472	40.7308	34.7032	36.2799	36.7277
AKAP2	ENSG00000241978	0.405282	0.322824	0.377427	0.51048	0.330349	0.608422
AKAP3	ENSG00000111254	0.12235	0	0.0945559	0.0491759	0.0544669	0.0501574
AKAP4	ENSG00000147081	0	0	0	0	0	0
AKAP5	ENSG00000179841	0.669106	0.844663	0.784895	1.08654	1.00398	0.961277
AKAP6	ENSG00000151320	0.638581	0.654657	0.581525	0.566305	0.627236	0.617202
AKAP7	ENSG00000118507	1.31754	1.42599	1.16645	1.42651	1.6482	1.32938
AKAP8	ENSG00000105127	17.0799	15.1852	15.9942	15.4198	15.6838	16.7982
AKAP8L	ENSG00000011243	10.0425	9.24106	10.0039	9.35433	9.06325	8.72634
AKAP9	ENSG00000127914	8.34961	8.61738	8.17716	7.4959	7.72369	7.70361
AKIP1	ENSG00000166452	15.5902	14.7593	14.1748	19.0376	18.1978	18.3977
AKIRIN1	ENSG00000174574	22.2015	23.4093	22.6216	29.8435	27.5879	30.5231
AKIRIN2	ENSG00000135334	17.6234	18.8068	18.584	20.3026	18.3144	21.283
AKNA	ENSG00000106948	0.355603	0.415236	0.436224	0.433885	0.395763	0.355772
AKNAD1	ENSG00000162641	0.10957	0.0564799	0.109769	0.0642238	0.0711339	0.0655057
AKR1A1	ENSG00000117448	24.4017	23.9898	24.7692	25.8053	25.2532	26.8656
AKR1B1	ENSG00000085662	41.1626	41.033	43.7487	50.8481	47.3124	48.4323
AKR1B10	ENSG00000198074	3.39672	2.72869	2.91678	4.39566	4.06672	3.92956
AKR1B15	ENSG00000227471	0.593873	0.381661	0.40565	0.406866	0.435621	0.331989
AKR1C1	ENSG00000187134	0.506892	0.4253	0.46165	0.488757	0.398886	0.467027
AKR1C2	ENSG00000151632	27.3185	26.5034	26.9716	28.6716	26.7472	27.0869
AKR1C3	ENSG00000196139	9.36772	8.72418	9.43012	11.3631	12.1669	11.3159
AKR1C4	ENSG00000198610	0	0.103597	0.0402683	0.0235602	0.104381	0.0240305
AKR1D1	ENSG00000122787	0	0.051286	0	0	0.0161481	0
AKR1E2	ENSG00000165568	0	0	0.0159441	0	0	0
AKR7A2	ENSG00000053371	25.6769	26.6532	24.6237	32.9155	33.7649	30.4477
AKR7A3	ENSG00000162482	2.46697	2.34231	2.29869	1.42403	1.48962	1.9366
AKT1	ENSG00000142208	20.883	19.8853	20.7254	22.7895	25.3266	24.563
AKT1S1	ENSG00000204673	16.8106	15.6015	16.7125	18.0943	18.8484	18.8723
AKT2	ENSG00000105221	32.3801	32.6962	32.7133	31.8044	30.3697	31.3196
AKT3	ENSG00000117020	3.05975	3.0721	2.98533	3.59326	3.56871	3.23295
AKTIP	ENSG00000166971	5.72836	5.56508	5.84497	6.66619	5.26154	6.44557
AL020996.2	ENSG00000255054	0	0	0	0	0	0
AL021546.1	ENSG00000111780	0.0813005	0	0.069813	0	0.0904822	0
AL021997.3	ENSG00000276302	0.0805707	0	0.0691863	0.161918	0.08967	0.16515
AL022238.4	ENSG00000284431	0.0983517	0.0695278	0.050673	0.0790608	0.0875673	0.0604791
AL022318.4	ENSG00000284554	0	0	0	0	0	0
AL024498.2	ENSG00000272162	0	0.0249572	0	0	0	0
AL031708.1	ENSG00000261732	0.311769	0.305282	0.274953	0.211671	0.150045	0.259074
AL032819.3	ENSG00000284395	0	0	0	0	0	0
AL033529.1	ENSG00000254553	0	0	0.0111798	0	0.0289795	0
AL035425.2	ENSG00000260548	0	0	0	0	0	0
AL035460.1	ENSG00000241690	0	0	0	0	0	0
AL049634.2	ENSG00000260861	0	0	0	0	0	0
AL049650.1	ENSG00000256566	0.0545296	0.0481858	0	0.0547926	0	0.0558862
AL049697.1	ENSG00000213204	0.317832	0.247154	0.207422	0.178844	0.113192	0.143325
AL049779.1	ENSG00000258466	0.390728	0.295947	0.239657	0.22435	0.0621221	0.0572069
AL049839.2	ENSG00000273259	0	0	0	0	0	0
AL049844.1	ENSG00000257065	0	0.104086	0	0	0	0
AL049844.3	ENSG00000280148	0	0	0	0	0	0
AL080251.1	ENSG00000255275	0.0308157	0.0181538	0	0	0	0
AL096814.1	ENSG00000214732	0	0	0	0	0	0
AL096870.1	ENSG00000258973	0	0	0	0	0	0
AL109810.2	ENSG00000235710	0	0	0	0	0	0
AL109811.4	ENSG00000277726	0	0	0	0	0.0226513	0
AL109827.1	ENSG00000272897	0	0	0	0	0	0
AL110118.2	ENSG00000259066	0.195121	0.474159	0.209439	0.44114	0.380025	0.199975
AL117258.1	ENSG00000283654	0.0337936	0.0746554	0.159603	0.0509348	0.0376101	0
AL117339.5	ENSG00000283930	0.998547	1.32357	1.00361	0.672709	0.656688	0.895465
AL117348.2	ENSG00000255835	0	0	0	0	0	0
AL121594.3	ENSG00000258790	0.116354	0.164509	0.169854	0.0818408	0.142444	0.143099
AL121722.1	ENSG00000283932	0	0	0	0	0	0
AL121753.1	ENSG00000261582	1.01802	2.17401	1.60266	0.7672	0.566497	1.1303
AL121758.1	ENSG00000270299	0.0165357	0.029224	0	0.0166154	0	0.0169471
AL121845.2	ENSG00000273047	0	0	0	0	0	0
AL121845.3	ENSG00000273154	0.604937	0.882646	0.712749	0.452356	0.516685	0.346039
AL132671.2	ENSG00000282218	0	0	0	0	0	0
AL132780.3	ENSG00000259132	0	0	0	0	0	0
AL133352.1	ENSG00000255339	0.0209808	0.166859	0.126114	0	0.163452	0.0860109
AL136295.1	ENSG00000254692	0	0	0	0	0	0
AL136295.3	ENSG00000259371	0	0	0	0	0	0
AL136295.4	ENSG00000259522	0.0103144	0.0273433	0	0.0207282	0.0114792	0.021142
AL136295.5	ENSG00000259529	0.570561	0.562041	0.546165	0.460529	0.582948	0.632686
AL136373.1	ENSG00000282881	0	0	0	0	0	0.0317421
AL136531.2	ENSG00000274322	3.29649	2.68225	2.99886	1.73818	1.16238	1.53872
AL138694.1	ENSG00000283384	0	0	0	0	0	0
AL138752.2	ENSG00000255872	0.0519621	0.0612226	0.0297467	0.0696168	0	0
AL138826.1	ENSG00000226733	0	0	0	0	0	0
AL139011.2	ENSG00000258465	0.140487	0.0275874	0.0536164	0.0470549	0.0173726	0.0959882
AL139260.3	ENSG00000274944	0.0690217	0.0243968	0.0118538	0	0.0153633	0.0141477
AL139300.1	ENSG00000256500	0	0.0949867	0	0	0	0
AL139353.1	ENSG00000203546	0.0202976	0.0269043	0.00871479	0.0305931	0.0225899	0.0312037
AL157392.5	ENSG00000282246	0	0	0.0176855	0	0	0
AL159163.1	ENSG00000249141	0	0	0	0	0	0
AL160275.1	ENSG00000230054	0	0.137698	0.0669042	0.0782887	0	0
AL160276.1	ENSG00000283526	0	0.090679	0.205608	0.171853	0	0.0350567
AL160396.2	ENSG00000283361	0	0.033075	0.0321408	0	0	0.0383606
AL161669.4	ENSG00000283071	0	0	0	0	0	0
AL161911.1	ENSG00000214654	0.988915	0.957093	0.930059	0.993683	0.524094	0.965253
AL162231.1	ENSG00000187186	0.342766	0.497605	0.609693	0.344419	0.572215	0.602217
AL162231.3	ENSG00000258728	0	0	0	0	0	0
AL163195.3	ENSG00000259060	0	0	0	0	0	0
AL163636.2	ENSG00000259171	0	0	0	0	0	0
AL353572.3	ENSG00000283205	0.602837	0.828652	0.632694	0.0673049	0.22364	0.480538
AL353588.1	ENSG00000272442	0.31937	0.237061	0.263274	0.17971	0.241698	0.274945
AL354761.2	ENSG00000236543	0	0	0	0	0	0
AL354822.1	ENSG00000278384	4.03264	4.04823	4.13758	3.11355	2.97004	2.99335
AL355102.2	ENSG00000258691	0.0524888	0	0	0	0	0
AL355315.1	ENSG00000249967	0	0	0	0	0	0
AL355860.1	ENSG00000283324	0	0	0	0	0	0
AL355916.3	ENSG00000258989	0	0	0	0	0	0
AL355987.1	ENSG00000204003	0	0	0	0	0	0
AL355987.3	ENSG00000272896	0	0	0	0	0	0
AL357673.1	ENSG00000256407	0	0.0100346	0.0292536	0	0	0
AL358075.4	ENSG00000278139	0	0	0	0	0	0
AL359736.1	ENSG00000273167	0	0	0	0	0	0
AL359736.3	ENSG00000281899	0	0	0	0	0	0
AL359922.1	ENSG00000264545	0	0	0	0	0	0
AL360181.3	ENSG00000254536	0	0	0	0	0.0933574	0
AL360181.5	ENSG00000283496	0	0	0	0	0	0
AL365205.1	ENSG00000124593	2.03398	2.10724	2.01331	1.42965	1.24893	1.37603
AL365214.3	ENSG00000281613	0	0	0	0	0	0
AL365232.1	ENSG00000243501	0	0	0	0	0	0
AL365273.2	ENSG00000270099	0	0	0	0	0	0
AL391650.1	ENSG00000236782	0.573686	0.852589	0.873292	0.864678	0.928691	1.04229
AL449266.1	ENSG00000274068	0	0	0	0	0	0
AL451007.3	ENSG00000284188	0	0	0.196616	0	0	0.156443
AL512428.1	ENSG00000282804	0	0	0	0	0	0
AL512506.3	ENSG00000281883	0	0	0	0	0	0
AL512785.2	ENSG00000254706	0	0.0346047	0	0	0	0
AL513165.2	ENSG00000256966	0	0	0	0	0	0
AL513523.10	ENSG00000279767	0	0	0	0	0	0
AL583836.1	ENSG00000276490	0	0	0	0	0	0
AL589666.1	ENSG00000271793	0.053746	0	0	0	0	0
AL590132.1	ENSG00000284299	0	0	0	0	0	0
AL590560.1	ENSG00000256029	0	0	0	0	0	0
AL591806.3	ENSG00000270149	0.0212289	0.0187592	0	0	0.0236264	0
AL592183.1	ENSG00000273748	5.42878	6.60949	6.83717	3.87908	5.90761	4.82199
AL592490.1	ENSG00000197991	0	0	0	0	0	0
AL603832.3	ENSG00000271810	0	0	0	0	0	0
AL645922.1	ENSG00000244255	0	0	0	0	0	0
AL645941.2	ENSG00000248993	0	0	0	0	0	0
AL662899.1	ENSG00000204422	0	0	0	0	0	0
AL662899.2	ENSG00000250641	0	0	0	0	0	0
AL662899.3	ENSG00000263020	0	0.0628478	0.0152681	0	0	0
AL669918.1	ENSG00000250264	0	0	0	0	0.0369288	0
AL672043.1	ENSG00000250719	0	0	0	0	0	0
AL672142.1	ENSG00000251184	0	0	0	0	0	0
AL691442.1	ENSG00000251246	0	0	0	0	0	0.0441404
AL713999.1	ENSG00000273088	0	0	0	0	0	0
AL772284.2	ENSG00000277535	0	0	0	0	0	0
AL807752.6	ENSG00000279073	0	0	0	0	0	0
AL807752.7	ENSG00000284341	0	0	0	0	0	0
AL845331.2	ENSG00000259916	0.085973	0	0	0	0	0.132168
AL928654.4	ENSG00000257341	0	0	0.0273699	0	0	0.0326664
AL929554.1	ENSG00000261793	0	0	0	0	0	0
ALAD	ENSG00000148218	8.40279	7.71173	7.87286	7.37544	7.92844	8.47337
ALAS1	ENSG00000023330	33.5522	33.5739	35.2241	37.9105	36.79	36.4726
ALAS2	ENSG00000158578	0.0210299	0.0371668	0.0541754	0.0422627	0.0702149	0.0215531
ALB	ENSG00000163631	0	0	0	0	0	0.0136199
ALCAM	ENSG00000170017	18.3162	17.5001	18.8202	15.6784	15.2434	15.0495
ALDH16A1	ENSG00000161618	12.3238	12.4873	12.1761	12.3929	11.8653	12.0954
ALDH18A1	ENSG00000059573	48.155	44.8799	45.5565	43.1186	45.9542	43.5761
ALDH1A1	ENSG00000165092	0.913625	0.918693	0.554584	1.02883	1.17459	0.968641
ALDH1A2	ENSG00000128918	0.171766	0.18398	0.183253	0.177825	0.162201	0.192043
ALDH1A3	ENSG00000184254	0.139952	0.0618351	0.0200295	0.101564	0.121145	0.0557797
ALDH1B1	ENSG00000137124	5.1919	5.00268	5.4721	8.08981	7.9154	7.71189
ALDH1L1	ENSG00000144908	0.0261831	0.043382	0.0674506	0.0657735	0.0509952	0.0268345
ALDH1L2	ENSG00000136010	0.116059	0.088572	0.10419	0.0477076	0.0234847	0.0486598
ALDH2	ENSG00000111275	10.5962	9.97543	10.5025	10.7725	10.2462	10.6421
ALDH3A1	ENSG00000108602	1.31724	0.890712	0.845882	1.23152	1.1983	1.42045
ALDH3A2	ENSG00000072210	6.65836	7.21035	6.97685	7.68914	7.99046	8.02069
ALDH3B1	ENSG00000006534	9.86826	9.81548	9.98607	9.22847	9.39224	9.44043
ALDH3B2	ENSG00000132746	0	0	0	0	0	0
ALDH4A1	ENSG00000159423	1.99511	1.94576	1.88035	1.7847	2.04442	2.38138
ALDH5A1	ENSG00000112294	0.828515	0.78955	0.732373	1.03656	0.931124	1.05725
ALDH6A1	ENSG00000119711	3.96377	4.14379	4.04406	3.97613	4.13477	4.15188
ALDH7A1	ENSG00000164904	4.97478	4.5483	4.83372	5.5132	5.13915	5.45687
ALDH8A1	ENSG00000118514	0.50073	0.63606	0.55091	0.550314	0.505035	0.368853
ALDH9A1	ENSG00000143149	11.9385	11.5446	11.8243	16.0311	15.3553	14.5296
ALDOA	ENSG00000149925	127.741	120.975	124.729	161.161	165.456	154.787
ALDOB	ENSG00000136872	0	0	0	0.0735933	0.0203779	0.0375311
ALDOC	ENSG00000109107	19.1896	19.2461	19.2947	23.6252	23.1479	22.0075
ALG1	ENSG00000033011	6.69775	5.61865	6.42851	5.02496	5.19902	5.12526
ALG10	ENSG00000139133	2.70965	3.2799	3.02043	2.32201	2.15079	2.06445
ALG10B	ENSG00000175548	2.40284	2.42465	2.63218	1.94178	2.08963	1.74352
ALG11	ENSG00000253710	1.54711	1.69092	1.89787	1.32665	1.15868	1.29948
ALG12	ENSG00000182858	5.62861	6.1598	5.957	4.94773	4.9386	4.76278
ALG13	ENSG00000101901	6.97175	6.37378	6.20787	6.37202	6.72822	6.51605
ALG14	ENSG00000172339	0.405313	0.312875	0.308038	0.37918	0.430347	0.477466
ALG1L	ENSG00000189366	1.65031	3.01073	1.73713	1.81875	1.83669	2.07329
ALG1L2	ENSG00000251287	0.41914	0.66139	0.796958	0.330912	0.299877	0.5523
ALG2	ENSG00000119523	11.6445	10.9013	11.0973	11.7611	12.8256	10.9628
ALG3	ENSG00000214160	15.5984	14.5279	15.1077	11.8594	13.2652	13.5832
ALG5	ENSG00000120697	12.3752	11.5681	11.3292	11.2633	10.6084	10.943
ALG6	ENSG00000088035	5.59387	5.88845	5.90119	4.03571	4.06633	4.26493
ALG8	ENSG00000159063	21.5799	22.4853	22.152	15.851	16.1804	17.1011
ALG9	ENSG00000086848	1.64659	1.55401	1.44279	1.54197	1.35259	1.23983
ALK	ENSG00000171094	0.0426712	0.0538671	0.0314073	0.0183758	0.0814119	0.0812179
ALKAL1	ENSG00000196711	0	0	0	0	0	0
ALKAL2	ENSG00000189292	0.14338	0.0361998	0.0351774	0.0823264	0.0455921	0.104962
ALKBH1	ENSG00000100601	6.37506	5.39635	5.59624	6.50093	7.07747	6.566
ALKBH2	ENSG00000189046	5.33048	5.57621	6.34427	5.73032	6.25963	6.86902
ALKBH3	ENSG00000166199	4.90024	5.11594	5.75128	5.89344	6.94867	5.9335
ALKBH4	ENSG00000160993	6.36676	5.90051	5.93387	8.42592	7.64747	7.77845
ALKBH5	ENSG00000091542	18.528	18.7096	17.9033	23.7628	26.2257	24.5832
ALKBH6	ENSG00000239382	3.89924	4.10149	4.26391	2.93066	3.01329	3.20343
ALKBH7	ENSG00000125652	10.4252	11.1203	10.9916	14.8145	13.7996	14.4779
ALKBH8	ENSG00000137760	3.12731	3.52037	3.64329	4.36332	3.91278	3.6032
ALLC	ENSG00000151360	0	0	0.0454801	0	0	0
ALMS1	ENSG00000116127	3.57005	4.06615	3.5866	3.37228	4.06919	3.53123
ALOX12	ENSG00000108839	2.04146	2.12231	1.8414	1.44798	1.64196	1.63512
ALOX12B	ENSG00000179477	0.0168968	0	0.0290187	0	0	0.0173171
ALOX15	ENSG00000161905	0	0	0.0452841	0.0264949	0	0
ALOX15B	ENSG00000179593	0	0	0.0127268	0	0.0659791	0
ALOX5	ENSG00000012779	0	0	0	0	0	0.0369928
ALOX5AP	ENSG00000132965	0.183175	0	0.224704	0	0.0873694	0.0536377
ALOXE3	ENSG00000179148	0.0596781	0.0632823	0.153737	0.0959453	0.0664178	0.0856277
ALPI	ENSG00000163295	0	0	0	0	0	0
ALPK1	ENSG00000073331	1.00497	1.06181	0.972409	0.867127	0.960426	0.947875
ALPK2	ENSG00000198796	2.15087	2.26647	2.1003	1.91738	1.98598	1.92151
ALPK3	ENSG00000136383	2.50643	2.52296	2.5926	1.82603	1.96315	1.95917
ALPL	ENSG00000162551	0	0.0395646	0.0256314	0.0149964	0	0
ALPP	ENSG00000163283	0	0	0	0	0	0.0300715
ALPPL2	ENSG00000163286	0	0	0	0	0	0
ALS2	ENSG00000003393	3.59576	3.60899	3.55901	3.6131	4.00666	3.6985
ALS2CL	ENSG00000178038	1.82346	1.44931	1.53177	1.45385	1.41727	1.44732
ALS2CR12	ENSG00000155749	0.715321	0.647153	0.424124	0.530521	0.511783	0.488744
ALX1	ENSG00000180318	0.0310574	0.0274442	0	0.124828	0.0345648	0.09549
ALX3	ENSG00000156150	0	0	0	0	0.0268672	0
ALX4	ENSG00000052850	5.1512	5.17954	4.91931	6.1093	5.84588	5.86328
ALYREF	ENSG00000183684	34.8132	34.9203	38.953	51.7696	58.3234	62.2414
AMACR	ENSG00000242110	1.03893	1.11479	0.955853	1.24899	1.12529	1.26442
AMBN	ENSG00000178522	0.111692	0.0197396	0.0383642	0.0448923	0.0248612	0.0457883
AMBP	ENSG00000106927	0.0439764	0.116581	0.0944066	0.0220942	0.0489429	0
AMBRA1	ENSG00000110497	6.47463	5.85577	5.95153	6.47646	6.71113	6.32999
AMD1	ENSG00000123505	14.2547	13.9733	14.5384	19.2326	18.8142	18.9685
AMDHD1	ENSG00000139344	0.43441	0.354343	0.530849	0.503659	0.502065	0.445217
AMDHD2	ENSG00000162066	9.38468	9.62811	9.2679	8.24215	7.98498	8.18543
AMELX	ENSG00000125363	7.41695	7.21899	6.92278	10.369	8.43403	10.7412
AMELY	ENSG00000099721	0	0	0	0	0	0
AMER1	ENSG00000184675	3.1414	3.03427	3.11745	3.40223	3.40152	3.56275
AMER2	ENSG00000165566	0	0	0	0	0	0
AMER3	ENSG00000178171	0	0	0	0	0	0
AMFR	ENSG00000159461	21.6595	21.1646	21.5239	18.4591	20.5926	17.4775
AMH	ENSG00000104899	36.6725	37.9247	35.8555	27.5934	27.7822	29.4065
AMHR2	ENSG00000135409	0.03827	0.0225452	0	0	0.0141973	0.026148
AMIGO1	ENSG00000181754	2.59112	2.03527	2.30741	2.10393	2.24292	2.14593
AMIGO2	ENSG00000139211	26.7725	24.7705	25.6003	25.1575	26.122	25.7875
AMIGO3	ENSG00000176020	0.0313612	0.0277127	0	0	0.034903	0
AMMECR1	ENSG00000101935	3.27837	3.57862	3.30603	3.59176	3.39567	3.60698
AMMECR1L	ENSG00000144233	11.0474	11.1199	10.992	11.2523	11.2565	10.3852
AMN	ENSG00000166126	0.666503	0.674321	0.547445	0.330006	0.473016	0.574187
AMN1	ENSG00000151743	0.49162	0.744731	0.554833	0.804499	0.891059	0.734182
AMOT	ENSG00000126016	0.10557	0.107282	0.126915	0.148511	0.105744	0.091967
AMOTL1	ENSG00000166025	15.3126	15.1238	16.0407	15.7639	16.7134	15.6569
AMOTL2	ENSG00000114019	13.9118	13.029	13.7558	14.8757	16.927	15.4109
AMPD1	ENSG00000116748	0	0	0	0	0	0
AMPD2	ENSG00000116337	14.3454	14.1935	14.6003	12.9407	13.7621	12.7743
AMPD3	ENSG00000133805	4.84256	4.89801	4.65187	4.85263	4.79389	5.20678
AMPH	ENSG00000078053	0.111478	0.0774	0.184616	0.0480067	0.04431	0.0979297
AMT	ENSG00000145020	0.156206	0.193246	0.140841	0.204047	0.104308	0.152087
AMTN	ENSG00000187689	0.865533	1.37671	1.41215	1.34805	0.770626	1.19754
AMY1A	ENSG00000237763	0	0	0	0	0	0
AMY1B	ENSG00000174876	0	0.0339819	0	0	0	0
AMY1C	ENSG00000187733	0	0	0	0	0	0
AMY2A	ENSG00000243480	0	0	0	0	0	0
AMY2B	ENSG00000240038	0.281573	0.232934	0.257221	0.156515	0.173355	0.178058
AMZ1	ENSG00000174945	0.160027	0.158379	0.126422	0.212254	0.10686	0.144327
AMZ2	ENSG00000196704	10.8308	10.1542	11.2117	13.3977	11.7102	12.8356
ANAPC1	ENSG00000153107	6.41498	6.56436	5.86134	5.92144	7.3156	6.36059
ANAPC10	ENSG00000164162	1.31994	1.18392	1.48284	1.84486	1.87768	1.84099
ANAPC11	ENSG00000141552	13.3285	13.2255	13.2539	17.0881	17.0663	17.2464
ANAPC13	ENSG00000129055	13.9827	13.1966	15.0129	21.3524	18.8648	20.1993
ANAPC15	ENSG00000110200	3.22224	3.08122	2.71348	3.6601	2.89317	3.46194
ANAPC16	ENSG00000166295	8.69743	9.52904	8.52907	11.2736	10.0609	9.83921
ANAPC2	ENSG00000176248	17.6892	16.1846	16.3783	15.1087	15.0746	15.0894
ANAPC4	ENSG00000053900	8.73724	8.02241	8.09921	7.31112	7.218	7.90508
ANAPC5	ENSG00000089053	16.8073	16.441	16.2084	15.2098	15.4945	14.7396
ANAPC7	ENSG00000196510	11.2624	11.3117	11.2936	12.1122	11.8195	12.1702
ANG	ENSG00000214274	0.376598	0.554642	0.485079	0.599155	0.523911	0.57895
ANGEL1	ENSG00000013523	8.60615	9.15683	8.56774	7.04466	8.26207	6.79087
ANGEL2	ENSG00000174606	5.1749	5.17241	5.06868	5.40437	5.73873	5.17089
ANGPT1	ENSG00000154188	1.49215	1.56892	1.80033	2.18259	1.98299	1.7293
ANGPT2	ENSG00000091879	0.112609	0.105362	0.136514	0.106496	0.110582	0.210454
ANGPT4	ENSG00000101280	0.547057	0.508857	0.593381	0.35682	0.38453	0.481976
ANGPTL1	ENSG00000116194	0.949518	1.23527	0.917273	0.516802	0.587084	0.567664
ANGPTL2	ENSG00000136859	5.98911	5.99596	6.78779	4.25549	5.13718	4.41139
ANGPTL3	ENSG00000132855	0.0138086	0.0488085	0.154147	0	0.0461042	0.0141521
ANGPTL4	ENSG00000167772	0.180813	0.111845	0.248424	0.327033	0.140864	0.185312
ANGPTL5	ENSG00000187151	0.0379036	0	0.048822	0.0190432	0	0.0194233
ANGPTL6	ENSG00000130812	0.802493	0.927329	0.918805	0.889067	0.984725	1.01225
ANGPTL7	ENSG00000171819	0.140369	0.336676	0.103316	0.201494	0.0223173	0.0411031
ANGPTL8	ENSG00000130173	0.440339	0.389111	0.504161	0.184359	0.408391	0.300862
ANHX	ENSG00000227059	0	0	0	0	0	0
ANK1	ENSG00000029534	0.0955822	0.0881347	0.0642339	0.058461	0.0508758	0.0681461
ANK2	ENSG00000145362	1.92819	2.07163	2.0977	1.94244	1.88285	1.85754
ANK3	ENSG00000151150	0.727115	0.729227	0.786864	0.730621	0.811182	0.684151
ANKAR	ENSG00000151687	0.436464	0.447673	0.408257	0.328927	0.355643	0.295552
ANKDD1A	ENSG00000166839	1.89587	2.14723	2.22416	1.50255	1.73355	1.97953
ANKDD1B	ENSG00000189045	0.300369	0.542915	0.257928	0.178347	0.182341	0.321834
ANKEF1	ENSG00000132623	0.231528	0.150035	0.18556	0.193871	0.197552	0.174011
ANKFN1	ENSG00000153930	0.29328	0.343785	0.313516	0.264624	0.386354	0.27604
ANKFY1	ENSG00000185722	12.6275	11.796	11.7848	11.6089	12.4653	11.6582
ANKH	ENSG00000154122	3.14744	3.01853	3.20637	2.94265	2.62028	2.96751
ANKHD1	ENSG00000131503	0.835107	0.830642	0.699787	0.51483	0.579203	0.777322
ANKHD1-EIF4EBP3	ENSG00000254996	0.413894	0.344843	0.389261	0.344594	0.232512	0.258554
ANKIB1	ENSG00000001629	14.9551	14.8004	15.5282	16.4502	17.8349	16.3786
ANKK1	ENSG00000170209	0.0518221	0	0	0.0173573	0	0.0531112
ANKLE1	ENSG00000160117	1.00595	0.844474	0.820621	0.796004	0.587767	0.695907
ANKLE2	ENSG00000176915	11.9336	12.044	11.7126	10.6808	11.314	10.8599
ANKMY1	ENSG00000144504	2.11544	2.33581	2.30341	1.85061	2.115	1.78335
ANKMY2	ENSG00000106524	17.8788	17.6469	16.5814	18.8499	18.0954	18.0496
ANKRA2	ENSG00000164331	10.498	9.90305	10.4349	10.803	10.1245	9.66936
ANKRD1	ENSG00000148677	1.0885	1.02198	1.46046	1.45833	1.46381	1.65012
ANKRD10	ENSG00000088448	33.3511	33.5559	34.4407	25.8726	28.4375	26.4999
ANKRD11	ENSG00000167522	21.2991	20.9504	20.9771	20.0715	22.0984	20.4449
ANKRD12	ENSG00000101745	9.03638	9.04354	9.01457	8.75606	8.64234	8.74313
ANKRD13A	ENSG00000076513	6.87517	6.52316	6.04005	6.939	7.3866	7.74707
ANKRD13B	ENSG00000198720	8.30654	8.28891	8.0936	7.86964	8.12522	8.38577
ANKRD13C	ENSG00000118454	5.82094	5.65295	5.61908	7.30145	7.75008	6.57634
ANKRD13D	ENSG00000172932	15.9839	15.2049	15.0249	12.9588	13.1726	13.7228
ANKRD16	ENSG00000134461	0.968271	1.27047	0.970034	1.04665	0.96333	1.14272
ANKRD17	ENSG00000132466	15.2984	15.4254	15.2425	16.2522	16.8188	15.7898
ANKRD18A	ENSG00000180071	0	0	0	0	0	0
ANKRD18B	ENSG00000230453	0.00766227	0	0.00657961	0	0.0170552	0.0235586
ANKRD2	ENSG00000165887	0.371147	0.0819923	0.132794	0.186468	0.17211	0
ANKRD20A1	ENSG00000260691	0.196276	0.632552	0.703914	0.406046	0.244141	0.485147
ANKRD20A2	ENSG00000183148	1.1123	1.40414	1.06234	1.14047	1.01055	1.33772
ANKRD20A3	ENSG00000276203	1.46824	1.5869	1.4165	1.22845	1.04814	1.38487
ANKRD20A4	ENSG00000172014	0.278621	0.316552	0.410148	0.369953	0.343311	0.152974
ANKRD20A8P	ENSG00000229089	3.42875	4.17795	3.25993	2.78934	2.94133	3.02688
ANKRD22	ENSG00000152766	0	0	0	0	0	0
ANKRD23	ENSG00000163126	0.436131	0.308314	0.224704	0.164338	0.364039	0.212316
ANKRD24	ENSG00000089847	0.210647	0.239324	0.155043	0.171346	0.178618	0.195327
ANKRD26	ENSG00000107890	2.48662	2.76165	2.63027	2.37368	2.80519	2.52532
ANKRD27	ENSG00000105186	8.69563	9.04713	9.34597	10.3565	11.4072	10.9906
ANKRD28	ENSG00000206560	7.95592	8.24721	8.19197	8.68613	8.51335	8.50463
ANKRD29	ENSG00000154065	1.36228	1.42097	1.3326	1.18539	1.06285	1.23784
ANKRD30A	ENSG00000148513	1.7629	1.81085	1.9595	1.51064	1.63333	1.73339
ANKRD30B	ENSG00000180777	0.0750216	0.0994407	0.0708634	0.0527683	0.100193	0.0538215
ANKRD30BL	ENSG00000163046	0	0	0	0	0	0
ANKRD31	ENSG00000145700	0.00715414	0	0	0.0215659	0	0.0293284
ANKRD33	ENSG00000167612	0	0	0	0	0.0134808	0
ANKRD33B	ENSG00000164236	0.458734	0.486439	0.476638	0.497821	0.50033	0.58298
ANKRD34A	ENSG00000272031	1.52563	1.48835	1.54063	1.38582	1.50776	1.62613
ANKRD34B	ENSG00000189127	0	0	0	0	0	0
ANKRD34C	ENSG00000235711	0	0	0	0	0	0
ANKRD35	ENSG00000198483	0	0.0235843	0	0	0	0
ANKRD36	ENSG00000135976	2.047	2.5835	2.40412	1.55418	2.1045	1.64165
ANKRD36B	ENSG00000196912	2.20048	2.38961	2.03185	1.55842	1.71872	1.59632
ANKRD36C	ENSG00000174501	1.33472	1.68822	1.33939	1.16759	1.24079	1.13725
ANKRD37	ENSG00000186352	2.62657	2.87436	3.19646	3.28594	3.54269	3.95765
ANKRD39	ENSG00000213337	1.103	1.14581	0.918231	1.14216	1.24631	1.32029
ANKRD40	ENSG00000154945	9.77337	9.76498	10.117	13.6055	13.205	13.877
ANKRD42	ENSG00000137494	4.83886	4.66517	4.52767	4.57381	4.55339	4.49409
ANKRD44	ENSG00000065413	0.422322	0.493928	0.501309	0.511726	0.516097	0.496479
ANKRD45	ENSG00000183831	0	0	0.0264767	0	0.0343155	0
ANKRD46	ENSG00000186106	1.09496	1.09704	1.31767	1.40242	1.14996	1.22493
ANKRD49	ENSG00000168876	6.02021	5.76971	6.77618	6.06202	6.53012	5.38731
ANKRD50	ENSG00000151458	15.9578	15.5264	15.6137	15.6348	15.2837	15.6226
ANKRD52	ENSG00000139645	37.4288	37.4358	36.5488	34.0252	34.7358	34.7878
ANKRD53	ENSG00000144031	0.337561	0.188394	0.289865	0.196373	0.355911	0.182084
ANKRD54	ENSG00000100124	6.43113	6.07183	6.17516	6.81389	6.20014	6.45786
ANKRD55	ENSG00000164512	0.28623	0.638984	0.685616	0.726595	0.553281	0.416867
ANKRD6	ENSG00000135299	0.0377171	0.061897	0.0416414	0.0324848	0.0239866	0.027611
ANKRD60	ENSG00000124227	0	0	0	0	0	0
ANKRD61	ENSG00000157999	5.21255	5.4895	4.81327	3.47983	3.4569	3.14679
ANKRD62	ENSG00000181626	0	0	0	0	0	0
ANKRD63	ENSG00000230778	0.392633	0.38165	0.236008	0.197263	0.34958	0.2012
ANKRD65	ENSG00000235098	0	0.0449965	0	0	0	0.0173957
ANKRD66	ENSG00000230062	0	0	0	0	0	0
ANKRD7	ENSG00000106013	0.103235	0.0912253	0.0759845	0.103733	0.0492404	0.0453444
ANKRD9	ENSG00000156381	3.78803	3.84752	3.62134	4.3188	4.54119	4.19463
ANKS1A	ENSG00000064999	10.6814	10.5623	10.7303	11.0124	11.7109	11.3001
ANKS1B	ENSG00000185046	0.146169	0.1184	0.118543	0.110155	0.122007	0.191418
ANKS3	ENSG00000168096	4.8825	4.74794	4.19751	3.69672	4.15795	4.71752
ANKS4B	ENSG00000175311	0	0	0	0	0	0
ANKS6	ENSG00000165138	2.33369	2.10703	2.24355	2.48258	2.77793	2.71931
ANKUB1	ENSG00000206199	0.00685787	0	0.0176666	0.0275637	0.00763236	0
ANKZF1	ENSG00000163516	12.8715	13.5128	12.9485	11.4891	10.8398	11.2449
ANLN	ENSG00000011426	45.9379	44.3931	46.139	52.565	56.393	52.9945
ANO1	ENSG00000131620	0.0223607	0	0.0192012	0.0074895	0.0580673	0
ANO10	ENSG00000160746	13.1315	12.9389	12.7994	10.8663	9.90044	9.76955
ANO2	ENSG00000047617	0.078922	0.0697404	0.0431267	0.0937211	0.087835	0.0808853
ANO3	ENSG00000134343	0.51289	0.509875	0.440421	0.240112	0.252974	0.430077
ANO4	ENSG00000151572	0.00898097	0.0396807	0.0385599	0.0270728	0.0299857	0.0276132
ANO5	ENSG00000171714	0.930078	1.20695	1.03882	0.679682	0.803482	0.773238
ANO6	ENSG00000177119	7.84205	7.67616	8.1566	7.32679	7.21748	6.62408
ANO7	ENSG00000146205	0.732861	0.633675	0.791713	1.02937	0.552521	0.815703
ANO8	ENSG00000074855	11.7085	11.6287	12.2445	8.81236	9.40942	9.76421
ANO9	ENSG00000185101	0.137374	0.0894469	0.105546	0.0435904	0.0885143	0.0444604
ANOS1	ENSG00000011201	0.0944003	0.0389284	0.0378289	0.0189711	0.0210123	0.0193497
ANP32A	ENSG00000140350	16.038	16.4379	17.3783	22.2841	19.4184	21.1803
ANP32B	ENSG00000136938	63.6296	65.2517	68.8038	86.971	80.1839	82.566
ANP32D	ENSG00000139223	0	0	0	0	0	0
ANP32E	ENSG00000143401	18.9595	18.7339	20.9948	27.7446	24.0656	24.407
ANPEP	ENSG00000166825	9.90428	9.52548	10.3245	6.66555	7.01359	6.76082
ANTXR1	ENSG00000169604	21.4383	20.7369	22.2793	19.0239	18.9533	17.7178
ANTXR2	ENSG00000163297	6.41958	6.42455	5.80162	4.7819	4.50144	4.32246
ANTXRL	ENSG00000274209	0	0.0127884	0.0248544	0.0145419	0	0
ANXA1	ENSG00000135046	33.2771	32.5968	33.1547	40.0816	37.7142	38.8547
ANXA10	ENSG00000109511	1.16405	0.853543	1.21225	1.2941	0.909616	0.964561
ANXA11	ENSG00000122359	20.122	19.3184	19.067	22.3909	21.9369	22.3407
ANXA13	ENSG00000104537	0.0117914	0.0104196	0.0303758	0	0.013123	0.0241694
ANXA2	ENSG00000182718	55.7464	54.8294	56.0889	63.3589	59.8007	59.9063
ANXA2R	ENSG00000177721	2.89656	3.20779	3.39175	2.79713	2.4701	2.52525
ANXA3	ENSG00000138772	0	0.0154819	0.0150446	0	0	0
ANXA4	ENSG00000196975	2.98969	2.84648	3.06257	3.24085	3.15102	3.10986
ANXA5	ENSG00000164111	100.361	94.6852	100.788	137.17	126.94	129.008
ANXA6	ENSG00000197043	21.8146	21.7686	22.2685	26.2572	27.1313	26.6796
ANXA7	ENSG00000138279	21.796	19.773	21.0862	26.7856	29.2138	26.1149
ANXA8	ENSG00000265190	2.40013	2.337	2.23988	2.60282	2.18735	2.22778
ANXA8L1	ENSG00000264230	0.581369	0.486114	0.783726	0.515076	0.640068	0.576611
ANXA9	ENSG00000143412	1.42548	1.41167	1.07633	1.40765	1.14882	1.36018
AOAH	ENSG00000136250	0.242929	0.180772	0.164687	0.167016	0.170756	0.144142
AOC1	ENSG00000002726	0	0	0.0100776	0	0	0
AOC2	ENSG00000131480	6.28324	5.00003	5.09086	3.86959	3.85358	3.72178
AOC3	ENSG00000131471	2.26175	2.53335	2.35105	1.77427	1.77748	1.79951
AOX1	ENSG00000138356	2.49591	2.36971	2.47618	2.70274	2.40022	2.69873
AP000275.2	ENSG00000265590	0	0.038652	0	0	0	0
AP000295.1	ENSG00000249624	0	0	0	0	0	0
AP000311.1	ENSG00000249209	0	0	0	0	0	0
AP000322.1	ENSG00000243627	0	0	0	0	0	0
AP000350.4	ENSG00000251357	0	0	0	0	0	0
AP000721.1	ENSG00000256100	0	0	0	0	0	0
AP000781.2	ENSG00000254979	0	0	0	0	0	0
AP001160.5	ENSG00000283268	0.370127	0.163534	0.158915	0.46489	0.102982	0.0948337
AP001273.2	ENSG00000284057	0	0	0	0	0	0
AP001458.2	ENSG00000255432	0	0	0	0	0	0
AP001781.3	ENSG00000258529	0	0	0	0	0	0
AP001931.1	ENSG00000254732	0.696381	1.50423	1.32885	0.932985	0.775027	1.18951
AP002360.1	ENSG00000179240	0.756691	0.769862	0.716506	0.505523	0.687375	0.565916
AP002373.1	ENSG00000255663	0.0615609	0.108798	0.0528625	0.123715	0.0685133	0.189277
AP002495.1	ENSG00000254469	1.22919	1.5424	1.05551	1.24747	0.902889	1.18419
AP002512.4	ENSG00000284732	0	0	0	0	0	0
AP002748.4	ENSG00000256349	0	0	0	0	0	0
AP002990.1	ENSG00000255508	1.31257	1.24381	1.27541	1.30155	1.30704	1.17707
AP003071.5	ENSG00000284713	0.0309503	0.0410244	0	0	0.0688913	0.0158601
AP003108.2	ENSG00000256591	0.447466	0.437586	0.466212	0.365694	0.292161	0.372993
AP003419.2	ENSG00000256514	0	0	0	0	0	0
AP004243.1	ENSG00000214782	0	0	0	0	0	0
AP1AR	ENSG00000138660	7.51874	7.59976	7.41867	8.48464	8.67242	7.55888
AP1B1	ENSG00000100280	21.3072	19.6308	20.2632	22.9396	24.9322	21.9878
AP1G1	ENSG00000166747	11.0928	11.023	11.2627	11.7335	12.4092	11.4274
AP1G2	ENSG00000213983	23.184	23.1548	23.6853	18.3921	18.6474	18.3857
AP1M1	ENSG00000072958	5.6273	5.54938	5.27732	6.86879	6.89536	6.76585
AP1M2	ENSG00000129354	0.304051	0.519445	0.295901	0.794344	0.563981	0.560906
AP1S1	ENSG00000106367	45.1695	44.6044	42.9439	58.6021	55.1063	59.0843
AP1S2	ENSG00000182287	16.1764	15.9263	16.4953	17.7321	17.0176	16.6559
AP1S3	ENSG00000152056	0.523785	0.536905	0.34183	0.578942	0.559621	0.49387
AP2A1	ENSG00000196961	16.2712	16.1874	16.0695	16.7363	17.9831	16.839
AP2A2	ENSG00000183020	6.63996	6.12259	6.21355	5.89529	7.1981	6.11317
AP2B1	ENSG00000006125	27.8365	26.8666	28.8201	34.7108	36.0624	32.4512
AP2M1	ENSG00000161203	71.5725	69.1828	72.6819	83.5799	77.1141	83.4107
AP2S1	ENSG00000042753	63.2083	61.0447	62.5997	81.0586	80.4005	82.4065
AP3B1	ENSG00000132842	9.38077	9.31477	9.29944	10.8448	10.9185	9.9539
AP3B2	ENSG00000103723	0.0303708	0.0178917	0.0173863	0.0101724	0.0394342	0.0570649
AP3D1	ENSG00000065000	27.3202	26.0829	26.6724	27.9867	30.0223	28.5934
AP3M1	ENSG00000185009	4.94932	5.21872	5.17561	6.37666	6.85155	6.14606
AP3M2	ENSG00000070718	3.78273	3.83553	4.38421	4.50512	4.04281	3.92813
AP3S1	ENSG00000177879	24.6842	21.8994	23.5583	32.4318	30.783	30.9505
AP3S2	ENSG00000157823	1.39925	1.33521	1.50192	1.44017	1.33017	1.62327
AP4B1	ENSG00000134262	2.82524	2.80679	2.97872	2.82207	2.95826	2.93836
AP4E1	ENSG00000081014	4.59207	4.31651	4.68684	4.89609	4.75096	4.66256
AP4M1	ENSG00000221838	4.81853	4.81225	5.26392	4.87996	4.92904	4.74359
AP4S1	ENSG00000100478	1.37312	1.33965	1.33916	1.57327	1.30691	1.53463
AP5B1	ENSG00000254470	18.2273	17.8543	18.151	17.7246	17.5658	18.4895
AP5M1	ENSG00000053770	2.07277	2.30932	2.20861	2.35262	2.43715	2.36429
AP5S1	ENSG00000125843	2.7221	2.3693	2.92711	3.14592	3.1296	2.99927
AP5Z1	ENSG00000242802	12.1908	11.6899	11.9036	10.255	10.6898	11.0619
APAF1	ENSG00000120868	7.5591	7.47203	7.35357	7.97761	8.25489	7.46215
APBA1	ENSG00000107282	0	0.00696714	0.00338517	0.0079224	0.0175496	0.00404026
APBA2	ENSG00000034053	1.33281	1.39137	1.48111	1.60184	1.67966	1.61372
APBA3	ENSG00000011132	4.23254	3.84721	3.91888	3.66858	3.66775	3.58451
APBB1	ENSG00000166313	2.32776	2.17039	1.91067	2.2444	2.08585	2.14009
APBB1IP	ENSG00000077420	0.022546	0	0.0290405	0.0453095	0.0250923	0.0115535
APBB2	ENSG00000163697	2.54248	2.76399	2.59966	2.86799	3.00309	2.79033
APBB3	ENSG00000113108	16.0629	16.7404	15.7832	11.4707	11.3539	12.1018
APC	ENSG00000134982	4.98202	4.86148	4.92242	4.83567	5.13916	4.60683
APC2	ENSG00000115266	3.03931	2.80838	3.00104	2.6606	2.80031	3.03103
APCDD1	ENSG00000154856	0.00755139	0	0	0	0	0
APCDD1L	ENSG00000198768	13.0808	11.9514	12.6501	9.79216	10.8838	10.1043
APCS	ENSG00000132703	0	0	0	0	0	0
APEH	ENSG00000164062	32.7669	32.0721	32.9903	35.9673	35.1089	35.4735
APELA	ENSG00000248329	0	0	0	0	0	0
APEX1	ENSG00000100823	68.2449	67.2233	73.6817	82.8721	72.6947	83.5994
APEX2	ENSG00000169188	11.0224	10.7178	10.6644	13.3407	12.375	13.2101
APH1A	ENSG00000117362	28.1052	27.2449	28.4948	33.9408	32.5161	31.5325
APH1B	ENSG00000138613	3.76569	3.94115	3.36688	3.1108	3.22732	3.18963
API5	ENSG00000166181	21.9227	22.0155	21.6091	28.9317	28.329	28.3719
APIP	ENSG00000149089	3.93533	3.89362	4.10857	5.60193	4.99743	4.92088
APLF	ENSG00000169621	0.0880575	0.100046	0.118824	0.107443	0.0770018	0.0580167
APLN	ENSG00000171388	6.13308	5.28347	5.32661	7.33046	7.49582	7.97905
APLNR	ENSG00000134817	0.108053	0.1167	0.0927852	0.0723825	0.0668087	0.0861317
APLP1	ENSG00000105290	12.9748	12.3223	12.185	9.57143	11.3526	11.3728
APLP2	ENSG00000084234	139.585	136.183	140.307	114.688	116.952	114.156
APMAP	ENSG00000101474	74.1747	73.3023	77.3877	64.0765	62.4226	63.8748
APOA1	ENSG00000118137	0.0315154	0.167094	0.0811871	0	0.105224	0.0645988
APOA2	ENSG00000158874	0	0	0.0407797	0	0	0
APOA4	ENSG00000110244	0.060934	0.0269226	0	0.0612278	0	0.0624499
APOA5	ENSG00000110243	0	0	0.0198848	0	0	0.0711986
APOB	ENSG00000084674	0	0	0	0	0	0
APOBEC1	ENSG00000111701	0	0	0	0	0	0
APOBEC2	ENSG00000124701	0.428894	0.516815	0.401774	0.117535	0.216969	0.0799206
APOBEC3A	ENSG00000128383	0	0	0.016343	0	0	0.0195057
APOBEC3B	ENSG00000179750	7.85837	7.57163	8.21143	10.2033	10.2474	9.63067
APOBEC3C	ENSG00000244509	14.0622	13.8616	13.6616	16.2903	17.3695	14.8527
APOBEC3D	ENSG00000243811	1.17165	1.16084	0.807931	0.856221	0.711259	0.836922
APOBEC3F	ENSG00000128394	3.62678	3.63298	3.35206	3.37998	2.68064	3.66025
APOBEC3G	ENSG00000239713	4.96075	4.27423	4.33069	4.52021	4.18898	4.47508
APOBEC3H	ENSG00000100298	0.0717472	0.285302	0.123219	0.180233	0.199625	0.147064
APOBEC4	ENSG00000173627	0	0.014948	0	0.0169975	0.0188263	0
APOBR	ENSG00000184730	0.213028	0.156871	0.142277	0.107028	0.158058	0.145552
APOC1	ENSG00000130208	0.401021	0.612089	0.187832	0.622748	0.649179	0.672541
APOC2	ENSG00000234906	0.0341017	0.0602689	0	0	0	0
APOC3	ENSG00000110245	0.155466	0.13738	0.177999	0.104144	0.230698	0.212445
APOC4	ENSG00000267467	0	0	0	0.121712	0	0
APOC4-APOC2	ENSG00000224916	0.0245369	0	0	0	0	0
APOD	ENSG00000189058	0.408538	0.162454	0.122785	0.123152	0.204604	0.104675
APOE	ENSG00000130203	2.25311	2.73309	1.7061	1.54362	1.45895	1.49046
APOF	ENSG00000175336	0	0.0231236	0.0224704	0.0525881	0	0.0268188
APOH	ENSG00000091583	0	0	0	0	0	0.0345303
APOL1	ENSG00000100342	88.5698	86.0868	90.631	71.0821	65.8001	70.4227
APOL2	ENSG00000128335	28.2097	27.5572	29.2012	27.0126	26.206	28.1194
APOL3	ENSG00000128284	7.01954	7.67467	7.12483	8.26079	7.25367	7.91904
APOL4	ENSG00000100336	0.133291	0.0362412	0.0264132	0.0618153	0.0342332	0.0210164
APOL5	ENSG00000128313	0.0624171	0.0827335	0.0535978	0	0	0.0639699
APOL6	ENSG00000221963	26.1304	26.801	27.0873	25.8866	26.8262	25.0444
APOLD1	ENSG00000178878	0.384154	0.333988	0.28731	0.417136	0.44133	0.330209
APOM	ENSG00000204444	2.13576	1.83951	1.78755	1.3311	1.44423	1.71786
APOO	ENSG00000184831	4.61558	3.91008	4.55301	5.46191	5.43401	5.74685
APOOL	ENSG00000155008	3.57762	3.45817	3.75481	5.10995	4.72155	4.56572
APOPT1	ENSG00000256053	2.46532	2.48108	2.56781	3.54378	3.53129	3.13491
APP	ENSG00000142192	131.038	125.827	130.675	110.13	108.971	107.019
APPBP2	ENSG00000062725	4.48052	4.26043	4.80734	4.8948	4.88538	4.78293
APPL1	ENSG00000157500	8.44851	8.66103	7.87941	9.89984	10.5673	9.36498
APPL2	ENSG00000136044	7.47965	8.33539	7.78407	7.19889	8.02219	7.49517
APRT	ENSG00000198931	33.1295	36.2917	34.4758	43.7687	45.32	45.8413
APTX	ENSG00000137074	5.63787	5.71462	6.18379	8.55708	7.80368	6.88276
AQP1	ENSG00000240583	0.300492	0.242444	0.448755	0.157535	0.203565	0.0937293
AQP10	ENSG00000143595	0	0	0	0.0196746	0	0
AQP11	ENSG00000178301	2.22891	2.05236	1.86572	1.46801	1.73019	2.11159
AQP12A	ENSG00000184945	0	0	0	0	0	0
AQP12B	ENSG00000185176	0	0	0	0	0	0
AQP2	ENSG00000167580	0	0	0	0	0	0
AQP3	ENSG00000165272	2.80487	2.91197	3.36934	1.63251	1.82522	1.74364
AQP4	ENSG00000171885	0	0	0	0	0	0
AQP5	ENSG00000161798	0	0	0.0204439	0	0.0264967	0
AQP6	ENSG00000086159	0.0787485	0.077319	0.00751351	0.017584	0.038952	0.0269025
AQP7	ENSG00000165269	0.0256299	0.00754939	0.0146723	0.00858448	0.0380325	0
AQP8	ENSG00000103375	0	0.0279078	0	0.0317342	0	0.0647352
AQP9	ENSG00000103569	0.0138726	0.0612936	0.0357374	0	0.0771966	0.0426532
AQR	ENSG00000021776	4.306	4.59948	4.64048	4.67677	4.82921	4.61371
AR	ENSG00000169083	3.45323	3.4954	3.79787	3.82993	4.13644	4.16199
ARAF	ENSG00000078061	25.8349	26.0603	27.003	27.0055	27.0713	29.0278
ARAP1	ENSG00000186635	21.5767	21.2998	21.2472	18.5038	20.3734	19.4673
ARAP2	ENSG00000047365	0.639153	0.727533	0.69458	0.794629	0.73143	0.714267
ARAP3	ENSG00000120318	14.865	14.7576	14.1538	14.1567	13.5806	13.4503
ARC	ENSG00000198576	0.135039	0.185623	0.206148	0.105537	0.0834941	0.246041
ARCN1	ENSG00000095139	46.6399	44.5464	46.0836	62.8319	63.3146	59.8796
AREG	ENSG00000109321	0.16339	0.192509	0.0935359	0.164178	0.0909215	0.33491
AREL1	ENSG00000119682	16.0094	14.3151	15.1289	15.6115	15.9243	16.9993
ARF1	ENSG00000143761	47.0117	46.4618	46.9465	66.2739	67.2241	65.578
ARF3	ENSG00000134287	25.938	24.8946	24.6306	29.9306	29.5563	27.8338
ARF4	ENSG00000168374	57.0529	56.834	55.8969	75.609	75.9682	74.2467
ARF5	ENSG00000004059	37.9939	37.0075	37.3628	43.6482	44.0733	43.3148
ARF6	ENSG00000165527	52.6807	50.9025	53.1638	69.199	63.6442	71.7107
ARFGAP1	ENSG00000101199	57.1815	54.3611	56.0424	47.1195	46.5021	48.0044
ARFGAP2	ENSG00000149182	19.3071	19.4733	19.5158	20.8632	22.1964	20.5257
ARFGAP3	ENSG00000242247	14.9062	13.9931	13.6321	13.6443	14.3442	14.5696
ARFGEF1	ENSG00000066777	4.67853	4.32595	4.62203	4.56948	4.8698	4.74458
ARFGEF2	ENSG00000124198	13.0796	13.3224	12.9246	13.4401	14.9196	13.4204
ARFGEF3	ENSG00000112379	0.494722	0.522468	0.468855	0.448609	0.520378	0.454471
ARFIP1	ENSG00000164144	5.96059	5.62945	6.38218	7.89071	7.46443	7.05699
ARFIP2	ENSG00000132254	23.1655	23.2104	23.8679	22.5556	22.6883	22.4863
ARFRP1	ENSG00000101246	7.51986	7.14418	7.03838	6.7402	6.41763	7.07373
ARG1	ENSG00000118520	0.433934	0.262361	0.411844	0.091795	0.254179	0.0468136
ARG2	ENSG00000081181	1.68895	2.13209	2.15156	2.36848	2.35478	2.32064
ARGFX	ENSG00000186103	0	0	0	0	0	0
ARGLU1	ENSG00000134884	58.6916	59.8164	57.1903	43.755	44.0493	47.5636
ARHGAP1	ENSG00000175220	19.3535	18.084	19.4316	21.8565	22.1251	21.4385
ARHGAP10	ENSG00000071205	1.79779	1.61812	1.69062	2.03698	2.07974	2.08618
ARHGAP11A	ENSG00000198826	11.4918	11.8638	11.9903	13.9604	13.1392	13.6881
ARHGAP11B	ENSG00000187951	3.72354	4.01146	3.68835	3.75622	3.36636	3.53571
ARHGAP12	ENSG00000165322	3.83934	3.23907	3.82253	3.64521	3.46545	3.53981
ARHGAP15	ENSG00000075884	0.129747	0.0509565	0.142362	0.0651861	0.128355	0.0664871
ARHGAP17	ENSG00000140750	5.98735	6.00534	5.86302	6.67353	7.1135	6.11768
ARHGAP18	ENSG00000146376	7.80527	7.50405	7.43328	9.5631	10.0861	8.86184
ARHGAP19	ENSG00000213390	2.88173	2.4243	2.64952	2.73476	3.0776	2.78188
ARHGAP19-SLIT1	ENSG00000269891	0	0.0193969	0	0	0	0
ARHGAP20	ENSG00000137727	0.0125973	0.0166977	0.0216347	0.0253161	0.02804	0.00645534
ARHGAP21	ENSG00000107863	2.42506	2.34961	2.46647	2.51921	2.44776	2.40969
ARHGAP22	ENSG00000128805	0.0793948	0.11693	0.0738579	0.0465369	0.0368172	0.0745891
ARHGAP23	ENSG00000275832	16.1291	15.9983	15.9776	16.5895	17.3058	18.4701
ARHGAP24	ENSG00000138639	1.29958	1.26373	1.2329	1.4427	1.25687	1.10507
ARHGAP25	ENSG00000163219	0.493887	0.414608	0.409966	0.545896	0.742047	0.472429
ARHGAP26	ENSG00000145819	12.3366	12.3395	11.7975	11.2305	11.9187	11.0136
ARHGAP27	ENSG00000159314	2.80648	2.83753	3.06047	2.85462	2.37611	2.74395
ARHGAP28	ENSG00000088756	0.621734	0.719219	0.692433	0.935205	0.73808	0.756918
ARHGAP29	ENSG00000137962	2.20574	2.42172	2.34339	2.35871	2.22963	2.29024
ARHGAP30	ENSG00000186517	4.85646	4.44809	4.94647	4.42572	3.9452	4.5958
ARHGAP31	ENSG00000031081	2.54901	2.67929	2.95679	2.8208	3.26268	3.02904
ARHGAP32	ENSG00000134909	1.85579	1.89004	1.85466	1.76992	1.92146	1.84106
ARHGAP33	ENSG00000004777	11.5181	10.4118	10.4914	9.49037	9.13465	10.5455
ARHGAP35	ENSG00000160007	11.2704	10.9925	11.0144	12.4676	12.6542	11.8861
ARHGAP36	ENSG00000147256	0	0	0.0121452	0	0	0
ARHGAP39	ENSG00000147799	6.70231	6.31201	5.96027	5.16628	5.2419	5.90925
ARHGAP4	ENSG00000089820	0.394089	0.355349	0.372937	0.331338	0.295381	0.39565
ARHGAP40	ENSG00000124143	0.0280926	0.0124122	0.0241232	0.042342	0.0156326	0.0287914
ARHGAP42	ENSG00000165895	3.16032	3.15816	3.29094	3.53923	3.70425	3.3383
ARHGAP44	ENSG00000006740	0.101545	0.136733	0.0955012	0.126328	0.107631	0.138761
ARHGAP45	ENSG00000180448	13.518	13.3694	13.4613	12.4194	13.2912	12.6599
ARHGAP5	ENSG00000100852	6.40112	6.56335	6.48415	6.93312	7.14238	7.02081
ARHGAP6	ENSG00000047648	5.21915	4.959	5.32233	5.2386	5.10547	4.9465
ARHGAP8	ENSG00000241484	0	0.00794728	0	0.00903693	0	0
ARHGAP9	ENSG00000123329	0.332623	0.363541	0.270592	0.325432	0.331221	0.305014
ARHGDIA	ENSG00000141522	63.1042	60.4485	66.9449	85.4819	76.9753	84.6847
ARHGDIB	ENSG00000111348	7.08823	6.7164	6.67336	10.1473	9.0768	9.64962
ARHGDIG	ENSG00000242173	0.0369517	0.0653058	0	0.0928248	0.0205624	0.037871
ARHGEF1	ENSG00000076928	41.1519	39.9554	40.7947	38.7186	37.2225	40.4128
ARHGEF10	ENSG00000104728	0.370101	0.48873	0.307095	0.288316	0.314709	0.430451
ARHGEF10L	ENSG00000074964	1.92326	2.09014	2.08534	2.0306	2.33853	1.91226
ARHGEF11	ENSG00000132694	8.98561	8.93721	9.18424	8.81228	9.68789	9.03442
ARHGEF12	ENSG00000196914	8.81412	9.33573	9.15888	10.2074	10.4911	9.81177
ARHGEF15	ENSG00000198844	0.00847713	0.00749092	0	0.017036	0	0
ARHGEF16	ENSG00000130762	0.0403361	0.0855443	0.0484914	0.0405305	0.0269348	0.0330716
ARHGEF17	ENSG00000110237	18.2259	17.8891	18.5069	15.9076	16.3991	15.3427
ARHGEF18	ENSG00000104880	1.86421	1.7173	1.68116	1.78641	1.9626	1.76305
ARHGEF19	ENSG00000142632	17.0884	17.1229	17.802	16.653	16.5109	16.7152
ARHGEF2	ENSG00000116584	10.8817	11.2698	10.9388	11.4969	11.1757	11.4445
ARHGEF25	ENSG00000240771	5.82913	5.90948	6.53464	5.53541	5.51789	6.09231
ARHGEF26	ENSG00000114790	1.2918	1.32936	1.3901	1.57736	1.81077	1.52504
ARHGEF28	ENSG00000214944	6.1525	6.40423	6.02592	6.13885	5.82071	5.95803
ARHGEF3	ENSG00000163947	1.5109	1.59975	1.55456	1.64128	1.62852	1.66009
ARHGEF33	ENSG00000214694	0.155315	0.0577879	0.0350973	0.082139	0.054586	0.0251335
ARHGEF35	ENSG00000213214	0.0738427	0.212069	0.221931	0.408093	0.102728	0.170279
ARHGEF37	ENSG00000183111	1.54257	1.56423	1.70824	1.63471	1.41658	1.42544
ARHGEF38	ENSG00000236699	0.0296067	0.0313949	0.0508468	0.0535491	0.00659008	0.0242746
ARHGEF39	ENSG00000137135	2.83941	2.9059	2.63991	2.80451	2.89866	2.52771
ARHGEF4	ENSG00000136002	0.0169175	0.0149494	0.0108953	0.0169991	0.0329491	0.00866918
ARHGEF40	ENSG00000165801	6.68044	6.74589	6.4377	6.40979	6.61761	6.19511
ARHGEF5	ENSG00000050327	1.65843	1.93581	1.76853	1.23238	1.90582	1.66807
ARHGEF6	ENSG00000129675	0.878865	1.0848	1.13802	0.925155	0.776285	1.32965
ARHGEF7	ENSG00000102606	6.44109	6.51401	6.38896	6.05064	6.43002	6.63259
ARHGEF9	ENSG00000131089	0.280263	0.33693	0.338607	0.324184	0.272018	0.237136
ARID1A	ENSG00000117713	17.1202	18.0551	18.0026	18.9248	18.464	19.6953
ARID1B	ENSG00000049618	1.0237	0.991018	0.920167	0.983604	1.04295	1.04604
ARID2	ENSG00000189079	3.15666	3.24397	3.0729	3.35037	3.39372	3.0721
ARID3A	ENSG00000116017	4.80523	4.73573	4.59662	4.09038	4.26725	4.51012
ARID3B	ENSG00000179361	10.6271	9.70356	10.6888	8.72558	9.07747	9.29956
ARID3C	ENSG00000205143	0.0954172	0.140528	0.0273117	0.191755	0.0707954	0.0651939
ARID4A	ENSG00000032219	4.25771	4.05058	3.62555	4.07565	3.39882	3.76803
ARID4B	ENSG00000054267	5.22826	4.63792	4.87583	4.97247	4.88952	4.7228
ARID5A	ENSG00000196843	3.22265	2.78099	3.32941	2.69427	3.12426	2.92867
ARID5B	ENSG00000150347	8.62487	8.76785	9.01584	9.02548	9.64174	8.82253
ARIH1	ENSG00000166233	1.91829	1.86845	1.8561	2.05171	2.29429	2.15297
ARIH2	ENSG00000177479	13.8043	14.4342	13.7285	15.7383	14.9895	15.0369
ARIH2OS	ENSG00000221883	0.982933	1.06711	1.37459	1.10055	1.00017	0.834691
ARL1	ENSG00000120805	9.76155	9.08788	9.52004	11.8555	11.7367	10.9466
ARL10	ENSG00000175414	0.481716	0.470664	0.487637	0.417139	0.374847	0.429478
ARL11	ENSG00000152213	0.0234594	0.0103651	0.0100723	0	0.0130544	0
ARL13A	ENSG00000174225	3.74226	3.74609	3.7156	2.96712	2.70067	3.26605
ARL13B	ENSG00000169379	3.79204	3.96187	4.29527	5.0153	5.086	4.83859
ARL14	ENSG00000179674	1.17917	1.83881	1.34015	1.81214	1.89132	1.20851
ARL14EP	ENSG00000152219	5.31308	5.35532	5.74702	5.93281	5.54755	5.81557
ARL14EPL	ENSG00000268223	0.234472	0.33151	0.48322	0.329843	0.365333	0.288366
ARL14EPL	ENSG00000268714	0	0	0	0	0	0
ARL15	ENSG00000185305	2.31658	1.63975	1.58329	2.49402	2.35459	2.44689
ARL16	ENSG00000214087	17.5744	16.8126	16.0261	16.0964	14.1742	15.3551
ARL17A	ENSG00000185829	0.757869	0.852346	0.695156	0.58845	0.546331	0.732591
ARL17B	ENSG00000228696	0.212742	0.253789	0.255755	0.448912	0.757657	1.10107
ARL2	ENSG00000213465	17.766	17.9255	17.7521	23.4127	24.2301	25.0056
ARL2BP	ENSG00000102931	3.1654	3.16519	3.66591	4.83377	4.24137	4.78085
ARL2-SNX15	ENSG00000273003	0.0187617	0.016579	0.0644428	0	0.0208805	0.0769136
ARL3	ENSG00000138175	7.58861	7.9644	7.89984	13.0684	10.3297	10.9721
ARL4A	ENSG00000122644	5.93583	4.72186	5.38931	7.78798	6.70437	7.56885
ARL4C	ENSG00000188042	1.588	1.3835	1.53648	2.14628	1.90425	1.75358
ARL4D	ENSG00000175906	12.695	12.645	14.0808	19.5539	15.1512	17.576
ARL5A	ENSG00000162980	2.11827	2.04898	1.91077	2.82679	3.15324	2.78048
ARL5B	ENSG00000165997	2.51331	2.72242	2.60803	3.23355	2.86656	2.69089
ARL5C	ENSG00000141748	0.0262597	0.0232048	0.0225493	0	0.0146127	0
ARL6	ENSG00000113966	1.7072	1.72535	1.66819	1.7253	1.65978	1.83012
ARL6IP1	ENSG00000170540	21.631	20.9319	20.8977	20.4314	21.1583	19.7101
ARL6IP4	ENSG00000182196	3.13064	3.43665	3.39501	2.27012	1.93966	2.33197
ARL6IP5	ENSG00000144746	22.6347	22.2972	23.2107	19.6863	19.824	18.3649
ARL6IP6	ENSG00000177917	9.80908	9.62708	9.34365	11.8357	12.7662	11.3578
ARL8A	ENSG00000143862	15.8606	13.8749	16.0976	16.1426	17.6772	15.7894
ARL8B	ENSG00000134108	14.1059	14.0063	14.7746	18.3731	18.0454	16.6048
ARL9	ENSG00000196503	0.127349	0.135041	0.109355	0.102371	0.0566926	0.0783104
ARMC1	ENSG00000104442	6.91337	5.9468	5.92527	8.83168	8.68693	8.14749
ARMC10	ENSG00000170632	9.21075	8.41627	8.32159	11.0963	10.1528	10.3136
ARMC12	ENSG00000157343	0.0632975	0.139834	0.0815306	0.095404	0.035223	0.0973082
ARMC2	ENSG00000118690	1.15099	1.10106	1.13344	0.954938	0.752131	1.00646
ARMC3	ENSG00000165309	0	0	0	0	0	0
ARMC4	ENSG00000169126	0.122232	0.141246	0.121109	0.226747	0.188358	0.115636
ARMC5	ENSG00000140691	3.89293	3.56161	4.0309	3.78158	4.32357	4.15566
ARMC6	ENSG00000105676	7.08832	6.63559	7.1139	8.32441	8.45585	8.29759
ARMC7	ENSG00000125449	4.40353	4.08791	4.57309	4.24905	4.67084	5.01816
ARMC8	ENSG00000114098	2.47448	2.545	2.39485	2.79779	3.02781	2.82561
ARMC9	ENSG00000135931	3.81376	4.05559	3.74159	3.88816	4.291	3.64203
ARMCX1	ENSG00000126947	0.586913	0.870563	0.539983	0.716117	0.863152	0.73041
ARMCX2	ENSG00000184867	14.5175	14.3976	14.9895	12.4389	13.3598	14.4173
ARMCX3	ENSG00000102401	13.3183	13.2003	13.5729	12.957	11.1816	12.0004
ARMCX4	ENSG00000196440	0.588243	0.62377	0.655221	0.537038	0.389065	0.447851
ARMCX5	ENSG00000125962	2.96079	3.26235	3.02896	3.55355	2.94938	3.13747
ARMCX6	ENSG00000198960	15.4521	15.8213	15.4209	15.4179	11.9999	15.4115
ARMS2	ENSG00000254636	0.054863	0.0484804	0.047111	0	0.305295	0.0562278
ARMT1	ENSG00000146476	13.3885	13.0549	12.358	17.4522	16.0168	17.1153
ARNT	ENSG00000143437	4.11174	4.18114	4.35875	4.007	4.38447	4.18579
ARNT2	ENSG00000172379	3.57122	3.66805	3.92786	4.11855	4.75524	4.37306
ARNTL	ENSG00000133794	3.34282	3.5966	3.50647	3.62042	3.48272	3.46017
ARNTL2	ENSG00000029153	3.65681	3.74818	3.66439	4.60436	5.80071	4.78847
ARPC1A	ENSG00000241685	8.06622	7.16645	7.17051	10.3016	9.1718	10.552
ARPC1B	ENSG00000130429	1.27449	1.46508	1.39465	1.25797	0.966538	0.994097
ARPC2	ENSG00000163466	20.5377	21.0372	21.3297	28.2784	26.1148	27.2868
ARPC3	ENSG00000111229	47.5335	45.6743	46.0913	60.6127	55.7746	57.2306
ARPC4	ENSG00000241553	26.4939	28.2589	27.2257	30.8836	30.0674	30.5567
ARPC4-TTLL3	ENSG00000250151	0.0973842	0.143425	0.139374	0.114163	0.0180637	0.0998069
ARPC5	ENSG00000162704	9.77902	9.60441	9.89899	14.2405	13.9533	14.2001
ARPC5L	ENSG00000136950	16.8323	15.4014	16.4075	18.9496	18.4842	19.7483
ARPIN	ENSG00000242498	2.36557	2.21496	1.91025	2.62359	2.2259	2.26386
ARPP19	ENSG00000128989	9.80994	9.19614	9.56595	14.5838	14.2755	14.0902
ARPP21	ENSG00000172995	0	0	0	0	0	0
ARR3	ENSG00000120500	3.65979	3.80743	3.14268	2.26906	1.99323	2.34095
ARRB1	ENSG00000137486	7.11516	6.19895	6.48672	7.02567	7.4645	7.18957
ARRB2	ENSG00000141480	8.00658	8.29058	7.50992	8.35461	7.85978	8.34252
ARRDC1	ENSG00000197070	11.5454	11.9978	11.9715	9.7364	9.79055	9.61776
ARRDC2	ENSG00000105643	9.49433	8.59504	9.06699	8.82047	8.81087	8.99652
ARRDC3	ENSG00000113369	15.2898	14.9899	15.8396	15.8662	14.9717	13.638
ARRDC4	ENSG00000140450	3.07489	3.08724	3.19878	3.15616	3.32402	2.869
ARRDC5	ENSG00000205784	0	0	0	0	0.0609844	0
ARSA	ENSG00000100299	27.9798	26.4966	26.6025	20.9169	20.6633	21.3971
ARSB	ENSG00000113273	4.98782	5.5715	4.63149	4.76724	5.22458	4.64486
ARSD	ENSG00000006756	5.8603	5.97957	6.48493	4.72111	5.07988	4.74337
ARSE	ENSG00000157399	3.68005	3.38972	3.62873	2.38163	2.7073	3.35608
ARSF	ENSG00000062096	0.020362	0.0179932	0.0174849	0	0.0226616	0
ARSG	ENSG00000141337	0.974274	1.2342	1.08233	0.746209	0.940235	1.00549
ARSH	ENSG00000205667	0.0478698	0	0	0	0	0
ARSI	ENSG00000183876	0	0	0	0	0	0
ARSJ	ENSG00000180801	13.1512	13.2781	12.1916	12.5749	13.462	12.5756
ARSK	ENSG00000164291	4.31718	4.38488	4.37715	3.83625	3.36911	3.99812
ART1	ENSG00000129744	0.0917748	0.0270327	0.0262691	0	0.136186	0.0627053
ART3	ENSG00000156219	0	0.0120979	0.0235124	0.0412699	0.0152368	0.0701561
ART4	ENSG00000111339	0.043036	0.0152117	0.00739102	0	0.00957925	0.00882131
ART5	ENSG00000167311	0	0	0	0	0	0
ARTN	ENSG00000117407	2.14428	1.99926	2.17476	1.49296	1.25899	1.90345
ARV1	ENSG00000173409	5.98523	5.74796	5.87652	6.71762	5.93221	5.18507
ARVCF	ENSG00000099889	2.78641	2.77267	2.55724	2.49499	2.80786	2.61025
ARX	ENSG00000004848	0	0.0256099	0.0124433	0	0	0
AS3MT	ENSG00000214435	0.65338	0.61036	0.56106	0.393918	0.373973	0.612237
ASAH1	ENSG00000104763	6.25687	6.39029	6.75609	5.31349	5.25835	5.47637
ASAH2	ENSG00000188611	1.7026	1.68052	1.84822	1.27826	1.33714	1.40913
ASAH2B	ENSG00000204147	1.87469	1.93269	1.97648	2.18721	1.9589	2.11345
ASAP1	ENSG00000153317	9.19238	8.82223	9.28979	10.5928	11.4189	10.7153
ASAP2	ENSG00000151693	4.8174	5.46465	5.16691	5.95913	6.33189	6.31257
ASAP3	ENSG00000088280	10.1578	10.1607	10.0591	9.33889	9.80299	10.2906
ASB1	ENSG00000065802	6.9588	6.95736	6.98447	6.80978	6.50446	6.28155
ASB10	ENSG00000146926	0	0	0	0	0	0.0387321
ASB11	ENSG00000165192	0	0	0.0122729	0.0287225	0	0
ASB12	ENSG00000198881	0	0	0	0	0	0
ASB13	ENSG00000196372	3.73609	4.107	3.90116	4.30971	4.29108	4.22725
ASB14	ENSG00000239388	0.916442	0.858906	1.02542	0.697622	0.556331	0.754239
ASB15	ENSG00000146809	0.0183964	0	0	0	0	0
ASB16	ENSG00000161664	1.89171	2.15179	2.05645	1.90084	1.47823	1.40252
ASB17	ENSG00000154007	0	0	0	0	0	0
ASB18	ENSG00000182177	0.0165114	0.0437714	0.00708918	0.016591	0.0183761	0.00846106
ASB2	ENSG00000100628	0.00890434	0	0	0.00894728	0	0.00912586
ASB3	ENSG00000115239	0.406103	0.566618	0.464962	0.400902	0.5154	0.401602
ASB4	ENSG00000005981	0.00974547	0	0	0	0	0
ASB5	ENSG00000164122	8.79006	9.14334	9.20749	9.12094	9.16827	9.49538
ASB6	ENSG00000148331	11.836	11.8576	12.198	12.1273	11.9192	11.8021
ASB7	ENSG00000183475	3.30119	3.36537	3.51308	3.68475	3.98866	4.06509
ASB8	ENSG00000177981	3.86519	4.06564	4.09224	4.89891	4.31392	4.8729
ASB9	ENSG00000102048	1.19649	1.19155	1.28837	1.10684	1.54298	1.59608
ASCC1	ENSG00000138303	3.95273	3.57807	3.66327	4.60953	4.13089	4.1581
ASCC2	ENSG00000100325	16.274	15.2667	16.3155	17.31	17.199	17.129
ASCC3	ENSG00000112249	8.15231	8.3837	8.2783	7.98404	8.4599	7.68075
ASCL1	ENSG00000139352	0.435708	0.545443	0.498858	0.346598	0.404095	0.614002
ASCL2	ENSG00000183734	0	0	0	0	0	0
ASCL3	ENSG00000176009	0.49628	0.125298	0.182639	0.142478	0.236712	0.0726609
ASCL4	ENSG00000187855	0	0	0	0	0	0
ASCL5	ENSG00000232237	0.398718	0.528498	0.17119	0.178062	0.246526	0.385935
ASF1A	ENSG00000111875	7.5064	6.50708	7.42564	8.97586	9.32646	8.46062
ASF1B	ENSG00000105011	19.4393	16.9196	19.2684	28.0273	28.3549	26.6104
ASGR1	ENSG00000141505	0.550796	0.51846	0.616918	0.61361	0.413109	0.454053
ASGR2	ENSG00000161944	0	0.0159265	0.0154766	0	0	0
ASH1L	ENSG00000116539	7.5269	7.68323	7.32709	6.69495	7.39276	6.93236
ASH2L	ENSG00000129691	5.63442	5.56942	5.47079	6.60009	7.21727	6.17927
ASIC1	ENSG00000110881	1.64045	1.60837	1.68368	1.39718	1.29538	1.50512
ASIC2	ENSG00000108684	0	0	0	0	0	0
ASIC3	ENSG00000213199	4.62171	3.73768	3.60406	3.06864	2.7445	2.81188
ASIC4	ENSG00000072182	0.0341927	0	0.0293614	0	0.0190271	0
ASIC5	ENSG00000256394	1.06094	1.45315	1.27545	1.25262	0.797014	0.815502
ASIP	ENSG00000101440	1.73051	0.662648	0.742997	0.869427	0.320991	0.472949
ASL	ENSG00000126522	16.8977	17.4019	16.8621	14.8056	14.6478	14.9572
ASMT	ENSG00000196433	0	0.0214826	0.0626275	0.0488562	0.0541129	0
ASMTL	ENSG00000169093	12.2755	12.8834	11.816	11.3186	11.3682	11.8987
ASNA1	ENSG00000198356	33.5226	33.3915	35.3409	42.6649	35.7363	41.5675
ASNS	ENSG00000070669	0.392871	0.32046	0.484413	0.283421	0.392394	0.19616
ASNSD1	ENSG00000138381	9.71399	9.47078	9.71115	12.7683	12.0876	11.8843
ASPA	ENSG00000108381	0	0	0	0	0	0
ASPDH	ENSG00000204653	1.76471	1.77533	1.91169	0.736567	1.02733	1.19646
ASPG	ENSG00000166183	0	0	0	0	0	0
ASPH	ENSG00000198363	17.721	18.0016	18.4716	17.568	17.8513	17.508
ASPHD1	ENSG00000174939	3.33867	3.259	2.9336	2.43806	2.46274	3.91907
ASPHD2	ENSG00000128203	1.08284	1.09863	0.815047	0.805975	0.848059	0.794659
ASPM	ENSG00000066279	10.5568	11.2156	10.7218	9.47282	9.83601	9.37884
ASPN	ENSG00000106819	0.090846	0.144499	0.140417	0.146054	0.0404423	0.130348
ASPRV1	ENSG00000244617	0.247375	0.163947	0.123913	0.144998	0.0917707	0.105637
ASPSCR1	ENSG00000169696	4.65585	4.03552	4.39938	4.15641	4.17422	4.42948
ASRGL1	ENSG00000162174	0.782868	0.639907	0.739476	1.0128	1.07821	1.19349
ASS1	ENSG00000130707	3.08995	3.27657	3.43672	3.90324	3.78281	3.51366
ASTE1	ENSG00000034533	2.98575	2.66154	3.01367	3.09225	2.94401	2.71108
ASTL	ENSG00000188886	0.0542659	0.191811	0	0.0817913	0.0603944	0.0834238
ASTN1	ENSG00000152092	0.00975501	0.0474107	0.0209416	0.0294061	0.016285	0.0149965
ASTN2	ENSG00000148219	0.184059	0.243969	0.218484	0.331816	0.228945	0.294053
ASXL1	ENSG00000171456	27.9597	27.9788	28.0568	26.5347	26.632	26.2081
ASXL2	ENSG00000143970	6.37175	6.58056	6.60183	7.26467	7.54773	7.15538
ASXL3	ENSG00000141431	0.0463615	0.0882386	0.067372	0.0824196	0.0515973	0.0365498
ASZ1	ENSG00000154438	0	0	0	0	0	0
ATAD1	ENSG00000138138	19.7775	19.7854	20.7401	19.1341	18.7582	18.9079
ATAD2	ENSG00000156802	11.7838	11.9673	11.7863	14.4127	14.8126	13.8086
ATAD2B	ENSG00000119778	2.776	2.68361	2.6629	2.44554	2.58014	2.44613
ATAD3A	ENSG00000197785	33.0625	31.7746	30.8144	34.3387	37.5125	37.0023
ATAD3B	ENSG00000160072	22.4565	22.6006	23.2465	20.3869	20.8965	21.177
ATAD3C	ENSG00000215915	0.135446	0.129663	0.0872312	0.136099	0.188429	0.150384
ATAD5	ENSG00000176208	6.05138	6.31708	5.88265	6.37375	5.88765	5.66234
ATAT1	ENSG00000137343	12.2455	12.4622	12.8456	9.57765	10.3606	10.145
ATCAY	ENSG00000167654	0.141204	0.073398	0.0641923	0.0667693	0.0739533	0.0766146
ATE1	ENSG00000107669	5.35867	5.66429	5.31565	6.5434	6.54016	6.89111
ATF1	ENSG00000123268	11.501	11.3569	10.456	14.4819	13.2116	13.9632
ATF2	ENSG00000115966	4.95522	5.84752	5.54163	5.92005	5.71459	5.29443
ATF3	ENSG00000162772	11.2972	10.6603	10.6644	10.9722	10.867	10.5764
ATF4	ENSG00000128272	113.052	103.37	108.375	115.875	107.7	108.308
ATF5	ENSG00000169136	6.80613	5.9472	6.95332	8.50288	7.2028	8.14321
ATF6	ENSG00000118217	6.35344	5.96111	6.57421	5.59535	5.55169	5.31645
ATF6B	ENSG00000213676	43.0754	41.5098	43.6961	35.2746	35.0033	34.9356
ATF7	ENSG00000170653	2.21015	2.52453	2.90716	2.44119	2.27825	2.53603
ATF7IP	ENSG00000171681	5.58039	5.34612	5.44348	5.88082	6.18032	5.52044
ATF7IP2	ENSG00000166669	0.00702205	0	0	0	0	0
ATG10	ENSG00000152348	1.49071	1.52835	1.78928	1.52273	1.58574	1.53624
ATG101	ENSG00000123395	7.40717	8.26858	7.9507	10.1494	10.1953	9.76247
ATG12	ENSG00000145782	10.6944	10.8512	10.9696	10.9539	10.885	11.1105
ATG13	ENSG00000175224	9.40378	9.78253	9.49521	10.9692	11.7571	10.3538
ATG14	ENSG00000126775	4.62814	5.07879	4.71412	4.44516	4.64662	4.62492
ATG16L1	ENSG00000085978	7.26566	6.64337	7.09939	7.24849	7.57411	6.99004
ATG16L2	ENSG00000168010	8.31728	7.88813	8.00521	6.32168	6.64249	6.55461
ATG2A	ENSG00000110046	9.87086	9.70511	9.22043	9.14491	10.0781	9.29237
ATG2B	ENSG00000066739	4.49447	4.34461	4.50874	4.24761	4.28554	4.06784
ATG3	ENSG00000144848	4.95706	5.73017	5.85209	7.37182	6.57939	6.69104
ATG4A	ENSG00000101844	3.87909	4.60654	4.14728	5.73115	5.64817	5.51555
ATG4B	ENSG00000168397	8.18052	8.25638	7.54132	6.99715	7.64467	7.42783
ATG4C	ENSG00000125703	4.02602	3.1496	3.40759	3.90044	2.97108	3.97829
ATG4D	ENSG00000130734	5.71317	6.54566	6.1916	7.20558	6.40223	7.06673
ATG5	ENSG00000057663	3.12364	3.19153	3.22712	4.5364	4.67142	3.82661
ATG7	ENSG00000197548	3.13988	2.98561	2.6046	3.06823	3.29092	3.13988
ATG9A	ENSG00000198925	14.6008	15.0712	15.7112	12.0772	12.3269	12.9684
ATG9B	ENSG00000181652	0	0.0124102	0.042209	0.0211677	0.0156302	0.0215902
ATIC	ENSG00000138363	21.8334	21.2318	23.6146	26.5537	26.5498	24.7301
ATL1	ENSG00000198513	1.15283	1.2461	1.17555	1.54107	1.17992	1.18151
ATL2	ENSG00000119787	12.9745	13.0079	12.7351	12.1415	13.1308	13.9471
ATL3	ENSG00000184743	10.6821	10.5247	10.699	13.0239	13.216	12.3398
ATM	ENSG00000149311	10.3358	10.9697	10.5778	8.41803	9.18833	9.12519
ATMIN	ENSG00000166454	18.6191	17.7133	17.4714	20.3292	22.5244	21.8807
ATN1	ENSG00000111676	62.4257	60.0184	61.1636	57.1964	59.4068	58.6278
ATOH1	ENSG00000172238	0	0	0	0	0	0
ATOH7	ENSG00000179774	0.0606458	0.133976	0.104153	0.0304691	0.0674948	0.248618
ATOH8	ENSG00000168874	0.428393	0.489511	0.469342	0.808966	0.67406	0.590447
ATOX1	ENSG00000177556	5.29386	5.77558	5.81105	7.27327	6.4828	6.74244
ATP10A	ENSG00000206190	1.56905	1.22616	1.34734	1.35674	1.21168	1.54244
ATP10B	ENSG00000118322	0	0	0.010222	0	0	0
ATP10D	ENSG00000145246	10.5645	10.9934	10.7216	8.53196	9.39979	8.35001
ATP11A	ENSG00000068650	7.52921	7.06623	7.09955	5.79892	6.18281	5.89121
ATP11B	ENSG00000058063	6.65165	6.5678	6.52896	5.61962	6.13736	5.79681
ATP11C	ENSG00000101974	6.27697	6.19456	6.20168	5.19921	5.58329	4.95524
ATP12A	ENSG00000075673	0	0	0	0	0	0
ATP13A1	ENSG00000105726	29.9668	29.4728	29.6939	23.3224	23.3869	22.9807
ATP13A2	ENSG00000159363	19.9828	19.3189	20.6072	18.6712	19.7199	19.1665
ATP13A3	ENSG00000133657	8.95364	8.82454	9.64394	9.04622	9.05127	8.44367
ATP13A4	ENSG00000127249	0.00746348	0.0263808	0.0448624	0.00749947	0.0747573	0.0382457
ATP13A5	ENSG00000187527	0.00720583	0.00636752	0	0	0	0.0221553
ATP1A1	ENSG00000163399	65.7748	61.6072	65.3496	46.2805	47.0503	44.6894
ATP1A2	ENSG00000018625	0	0	0.0122378	0	0.00793048	0
ATP1A3	ENSG00000105409	0.389213	0.269165	0.406874	0.255058	0.301334	0.277492
ATP1A4	ENSG00000132681	0	0	0	0	0	0
ATP1B1	ENSG00000143153	7.15137	6.70767	6.73939	6.57688	5.73319	6.83238
ATP1B2	ENSG00000129244	0.287679	0.302632	0.376428	0.357891	0.320168	0.238676
ATP1B3	ENSG00000069849	46.4236	48.4508	46.7691	46.7173	48.7864	45.5315
ATP1B4	ENSG00000101892	0	0	0	0	0	0
ATP23	ENSG00000166896	4.28187	4.50581	4.96796	7.19275	5.34748	6.53233
ATP2A1	ENSG00000196296	1.85891	1.95388	1.84829	1.42548	1.5353	1.84499
ATP2A2	ENSG00000174437	52.2046	50.5572	52.1291	41.7216	42.3589	41.0552
ATP2A3	ENSG00000074370	1.60162	1.77774	1.48713	1.13832	1.44194	1.02091
ATP2B1	ENSG00000070961	7.28976	7.46936	7.61561	6.1801	6.20316	5.89646
ATP2B2	ENSG00000157087	0.00441494	0.00390132	0	0.00887246	0.00491355	0.00452477
ATP2B3	ENSG00000067842	0	0.0105275	0.00511505	0	0.00662944	0
ATP2B4	ENSG00000058668	7.13725	7.40023	7.21103	5.05635	5.12255	4.9207
ATP2C1	ENSG00000017260	17.0876	17.1399	17.2609	14.5699	14.7093	13.8258
ATP2C2	ENSG00000064270	0.33573	0.420735	0.324984	0.276012	0.339678	0.294033
ATP4A	ENSG00000105675	0.0807779	0.0407888	0.0594551	0.0231907	0.0128429	0.0354803
ATP4B	ENSG00000186009	0	0	0	0	0	0
ATP5A1	ENSG00000152234	20.5752	20.0684	20.5897	25.317	25.5363	24.8567
ATP5B	ENSG00000110955	168.224	163.359	166.346	213.353	211.723	208.024
ATP5C1	ENSG00000165629	18.9081	18.4475	17.0317	23.594	20.1631	23.6102
ATP5D	ENSG00000099624	25.8497	22.5604	24.5779	33.5101	31.3218	34.3015
ATP5E	ENSG00000124172	23.866	23.2015	25.9819	35.7165	28.9875	36.2768
ATP5EP2	ENSG00000180389	0	0	0	0	0	0
ATP5F1	ENSG00000116459	15.4678	14.1255	15.0024	20.3144	20.1675	19.605
ATP5G1	ENSG00000159199	17.505	18.0162	16.7263	21.5901	20.1122	19.5762
ATP5G2	ENSG00000135390	17.6431	16.8624	17.68	23.468	21.713	22.4843
ATP5G3	ENSG00000154518	9.85593	9.00762	9.31022	13.6014	13.3337	13.6219
ATP5H	ENSG00000167863	15.5566	15.6492	13.5254	19.7069	16.1695	17.6945
ATP5I	ENSG00000169020	20.3383	21.2629	23.3271	33.7727	26.3546	36.2083
ATP5J	ENSG00000154723	21.6811	20.8476	22.4279	32.9985	25.4498	31.7435
ATP5J2	ENSG00000241468	43.931	42.8469	41.535	52.6463	47.2019	49.8154
ATP5J2-PTCD1	ENSG00000248919	0.0470912	0.166451	0.0404373	0.0315455	0.0349396	0.0160876
ATP5L	ENSG00000167283	29.6576	32.1641	30.3896	43.3742	30.6884	40.2824
ATP5L2	ENSG00000249222	0.112335	0.1489	0	0.169315	0.187533	0
ATP5O	ENSG00000241837	6.2151	6.25286	6.81556	7.15074	6.51277	8.24479
ATP5S	ENSG00000125375	2.84037	2.96277	2.66077	2.80218	2.65714	2.68711
ATP6AP1	ENSG00000071553	66.4439	63.7726	68.6466	54.1242	52.0733	53.434
ATP6AP1L	ENSG00000205464	0.0936908	0.104869	0.101907	0.0941426	0.104272	0.0512115
ATP6AP2	ENSG00000182220	17.4676	16.9952	17.269	14.7405	15.5533	14.8952
ATP6V0A1	ENSG00000033627	9.14354	9.89342	9.51899	6.75076	7.03031	6.91909
ATP6V0A2	ENSG00000185344	5.13208	5.19651	5.19007	3.87911	4.36197	4.1341
ATP6V0A4	ENSG00000105929	0.211373	0.0884761	0.085977	0.0894284	0.173338	0.06841
ATP6V0B	ENSG00000117410	32.5381	29.1229	30.6223	32.2485	32.1153	32.8401
ATP6V0C	ENSG00000185883	4.79337	4.50045	4.16753	4.33483	3.63427	4.72839
ATP6V0D1	ENSG00000159720	7.79297	7.59624	7.91666	9.434	9.69486	9.29184
ATP6V0D2	ENSG00000147614	0.149096	0.237151	0.21765	0.10487	0.315275	0.152805
ATP6V0E1	ENSG00000113732	28.8402	28.7592	29.9651	37.6202	33.4206	38.6545
ATP6V0E2	ENSG00000171130	6.94363	7.13468	7.77669	10.6009	9.86943	9.86085
ATP6V1A	ENSG00000114573	8.03953	7.60671	8.30832	9.83636	10.3982	8.40988
ATP6V1B1	ENSG00000116039	2.38514	1.95818	1.90287	1.44478	1.71319	1.64699
ATP6V1B2	ENSG00000147416	5.25949	5.54568	5.68487	6.25412	6.32635	6.86149
ATP6V1C1	ENSG00000155097	5.00859	5.29347	5.44692	6.44314	6.25715	5.93501
ATP6V1C2	ENSG00000143882	1.06727	1.07118	1.14275	0.807619	0.674552	0.675196
ATP6V1D	ENSG00000100554	5.54244	5.05624	5.30323	7.52102	6.75584	6.89212
ATP6V1E1	ENSG00000131100	12.8123	12.6922	13.4255	16.777	18.1156	17.7992
ATP6V1E2	ENSG00000250565	0.450223	0.397845	0.364725	0.52068	0.501069	0.600721
ATP6V1F	ENSG00000128524	81.4514	80.1683	86.549	123.281	95.5878	115.54
ATP6V1G1	ENSG00000136888	32.429	28.9602	31.0361	43.4702	41.0669	43.3157
ATP6V1G2	ENSG00000213760	0.606176	0.775776	0.430779	0.483078	0.325685	0.642678
ATP6V1G2-DDX39B	ENSG00000254870	0	0	0.0324931	0.0190111	0	0
ATP6V1G3	ENSG00000151418	0	0	0	0	0	0
ATP6V1H	ENSG00000047249	4.13512	4.51886	4.33066	5.26248	5.56375	5.3404
ATP7A	ENSG00000165240	8.01372	7.63009	7.75345	5.94278	7.1268	6.48742
ATP7B	ENSG00000123191	0.895609	0.910334	0.820864	0.676111	0.516453	0.665826
ATP8A1	ENSG00000124406	1.60693	1.57225	1.69302	1.14356	1.19079	1.26085
ATP8A2	ENSG00000132932	0.0129269	0.00761535	0.0148005	0.00432974	0.0143868	0.00441616
ATP8B1	ENSG00000081923	1.57194	1.54407	1.36142	1.19311	1.17132	1.26533
ATP8B2	ENSG00000143515	15.3149	16.0314	15.4666	14.15	14.6963	14.2199
ATP8B3	ENSG00000130270	1.89391	1.84885	1.78014	1.43371	1.31025	1.39019
ATP8B4	ENSG00000104043	0.0123961	0.00365132	0	0	0	0.00423482
ATP9A	ENSG00000054793	11.6174	11.6391	11.871	10.0469	10.3832	9.76073
ATP9B	ENSG00000166377	0.565107	0.661392	0.645291	0.640321	0.572056	0.55452
ATPAF1	ENSG00000123472	7.01192	7.43262	7.05976	9.18249	8.72761	9.64123
ATPAF2	ENSG00000171953	3.41988	3.37839	3.22063	3.46879	2.92639	3.3727
ATPIF1	ENSG00000130770	44.9182	43.6137	46.7118	60.9837	52.5501	64.2887
ATR	ENSG00000175054	3.72067	4.08121	4.08621	3.65922	3.95301	3.67336
ATRAID	ENSG00000138085	37.1204	37.2803	35.8264	35.2222	34.3117	34.9457
ATRIP	ENSG00000164053	0.262674	0.417808	0.259393	0.277138	0.292339	0.121144
ATRN	ENSG00000088812	22.6363	21.9556	22.4053	18.2222	18.3625	17.95
ATRNL1	ENSG00000107518	0.0776592	0.125139	0.145141	0.105575	0.101682	0.140455
ATRX	ENSG00000085224	10.9602	11.2055	11.3322	10.7117	10.8473	10.3417
ATXN1	ENSG00000124788	3.50051	3.36027	3.3495	3.29311	3.22028	3.19982
ATXN10	ENSG00000130638	8.86704	8.77913	9.72628	13.158	12.7715	12.066
ATXN1L	ENSG00000224470	11.8736	11.6993	11.9283	13.1133	13.3022	12.3143
ATXN2	ENSG00000204842	5.75267	5.76083	5.65343	5.68331	5.37711	5.26857
ATXN2L	ENSG00000168488	36.2099	35.7997	37.1926	36.5092	35.8096	39.0118
ATXN3	ENSG00000066427	1.08209	1.184	0.990681	1.07131	0.991769	1.0666
ATXN3L	ENSG00000123594	0	0	0	0	0	0
ATXN7	ENSG00000163635	8.61644	8.37932	8.53339	8.40724	9.03954	7.89807
ATXN7L1	ENSG00000146776	1.83407	1.77847	1.55169	1.77224	1.69197	1.56364
ATXN7L2	ENSG00000162650	3.07077	2.64531	2.9536	2.56844	2.46294	2.42631
ATXN7L3	ENSG00000087152	21.5035	20.8272	21.1694	22.2111	22.8296	21.6046
ATXN7L3B	ENSG00000253719	12.8012	12.72	13.0905	15.6324	15.6919	15.6964
AUH	ENSG00000148090	4.29301	4.63659	4.3179	4.65322	4.88844	3.95168
AUNIP	ENSG00000127423	2.81419	2.94792	2.92867	3.78283	3.58833	4.16394
AUP1	ENSG00000115307	62.5292	58.3863	60.8776	56.1025	50.2117	51.39
AURKA	ENSG00000087586	23.2666	21.2777	23.0326	28.2301	27.7706	29.6104
AURKAIP1	ENSG00000175756	65.7438	61.9209	67.2143	91.8637	86.5155	89.9769
AURKB	ENSG00000178999	43.5362	42.8776	43.8848	42.4784	40.5409	42.5463
AURKC	ENSG00000105146	0.852404	0.956815	0.771527	0.578725	0.512795	0.613887
AUTS2	ENSG00000158321	0.150742	0.140816	0.122046	0.142813	0.100659	0.123593
AVEN	ENSG00000169857	6.4785	6.38284	7.35354	8.08106	9.17153	8.82745
AVIL	ENSG00000135407	0.853511	0.855227	0.700193	0.64322	0.593689	0.812262
AVL9	ENSG00000105778	4.73503	4.73776	4.68751	4.84037	5.07686	4.69075
AVP	ENSG00000101200	0	0	0	0	0	0
AVPI1	ENSG00000119986	19.4358	17.9096	18.6468	21.3865	23.1391	20.3928
AVPR1A	ENSG00000166148	0.0526824	0.0199515	0.0710892	0.0604988	0.0335041	0.0385664
AVPR1B	ENSG00000198049	0	0	0	0	0	0.0202351
AVPR2	ENSG00000126895	0.643699	0.515487	0.31092	0.323401	0.358198	0.494784
AWAT1	ENSG00000204195	0.532025	0.165929	0.349357	0.188679	0.17415	0.0962224
AWAT2	ENSG00000147160	0	0	0	0	0	0
AXDND1	ENSG00000162779	0.00737032	0.00651288	0.0379735	0.0222176	0.00820269	0
AXIN1	ENSG00000103126	10.2799	9.3541	9.37298	9.99218	11.3942	10.7568
AXIN2	ENSG00000168646	0.257623	0.18971	0.169603	0.207092	0.315389	0.24643
AXL	ENSG00000167601	110	106.729	110.593	69.0588	69.4828	66.5017
AZGP1	ENSG00000160862	0	0.0440796	0.0285564	0.0167078	0	0.0340825
AZI2	ENSG00000163512	4.05732	4.30361	3.57508	4.42491	4.44473	4.34661
AZIN1	ENSG00000155096	13.4229	13.6757	14.4768	17.9928	17.698	16.9705
AZIN2	ENSG00000142920	2.53845	2.64823	2.45592	1.98693	1.95703	2.31409
AZU1	ENSG00000172232	0.0251699	0	0	0	0.0840373	0
B2M	ENSG00000166710	201.689	192.195	202.817	211.734	195.667	200.663
B3GALNT1	ENSG00000169255	6.57666	6.66479	7.29647	5.84296	6.197	6.56433
B3GALNT2	ENSG00000162885	2.70747	3.14362	2.86559	3.02105	3.12711	2.67803
B3GALT1	ENSG00000172318	0.211439	0.194626	0.189128	0.194753	0.245123	0.180582
B3GALT2	ENSG00000162630	0.0548294	0.0484507	0.0470822	0.0275469	0	0.0280967
B3GALT4	ENSG00000235863	2.34295	2.25553	2.53532	2.35424	1.84436	2.14744
B3GALT5	ENSG00000183778	0.0438781	0.0498516	0.034987	0.0472389	0.0697621	0.0513939
B3GALT6	ENSG00000176022	9.11456	9.05383	9.04789	8.52521	9.82017	9.77193
B3GAT1	ENSG00000109956	0	0	0	0	0	0
B3GAT2	ENSG00000112309	0.116211	0.138935	0.181971	0.0824267	0.0912954	0.021018
B3GAT3	ENSG00000149541	45.7836	42.4989	45.7902	39.8011	41.0801	40.5387
B3GLCT	ENSG00000187676	5.08144	4.88112	5.40157	4.44425	5.49124	4.47251
B3GNT2	ENSG00000170340	7.71756	8.58009	8.78224	7.67596	8.50185	8.23107
B3GNT3	ENSG00000179913	0.195037	0.344693	0.318209	0.195977	0.130238	0.0399777
B3GNT4	ENSG00000176383	0.574131	0.515794	0.59161	0.28845	0.479228	0.353048
B3GNT5	ENSG00000176597	0.181937	0.0633342	0.118356	0.144036	0.122718	0.220366
B3GNT6	ENSG00000198488	0.0512695	0.0302033	0.0880506	0.0515167	0.0570596	0.0525449
B3GNT7	ENSG00000156966	0.51882	0.573077	0.617642	0.497625	0.459305	0.447133
B3GNT8	ENSG00000177191	0.359215	0.50788	0.329023	0.0962525	0.186565	0.490868
B3GNT9	ENSG00000237172	31.2776	29.4606	30.9272	30.1453	30.3239	30.2424
B3GNTL1	ENSG00000175711	2.39661	2.55517	2.35997	1.95009	1.94247	1.94897
B4GALNT1	ENSG00000135454	6.23008	6.09497	6.1395	5.91077	6.09739	5.93679
B4GALNT2	ENSG00000167080	0.00500814	0.00885101	0	0	0.0167212	0
B4GALNT3	ENSG00000139044	0.317682	0.343107	0.254608	0.219903	0.188565	0.217057
B4GALNT4	ENSG00000182272	5.47699	5.1456	5.1437	4.58017	4.74097	4.80611
B4GALT1	ENSG00000086062	8.27783	9.20015	8.81448	9.7899	9.53879	8.98114
B4GALT2	ENSG00000117411	20.5829	19.2082	19.8099	24.436	23.1061	24.753
B4GALT3	ENSG00000158850	9.94467	8.88968	9.61934	9.20433	8.91071	8.69044
B4GALT4	ENSG00000121578	3.28497	3.18588	3.5004	2.96631	3.05479	2.91609
B4GALT5	ENSG00000158470	95.5057	92.9612	95.787	91.8693	88.3525	89.5146
B4GALT6	ENSG00000118276	1.21795	1.13604	1.16932	0.985853	1.01662	0.832163
B4GALT7	ENSG00000027847	8.02465	7.85573	7.07851	7.25792	8.01856	7.75752
B4GAT1	ENSG00000174684	33.2469	30.1829	31.7482	25.5723	26.7328	25.9273
B9D1	ENSG00000108641	6.14172	6.00146	5.77724	5.90246	5.62994	5.64155
B9D2	ENSG00000123810	3.58068	4.49003	4.30464	4.3518	3.49168	4.64836
BAALC	ENSG00000164929	0.0449116	0.109138	0.06749	0.0902563	0.0624796	0.0575361
BAAT	ENSG00000136881	0	0.035105	0	0	0.0294755	0.0271433
BABAM1	ENSG00000105393	11.3099	11.7891	11.9291	11.9871	12.204	12.0852
BABAM2	ENSG00000158019	3.4267	3.71784	3.11294	3.85535	4.21126	4.06789
BACE1	ENSG00000186318	17.533	17.6057	17.3389	16.382	16.4079	15.3464
BACE2	ENSG00000182240	1.44632	1.2863	1.5184	1.02199	1.37081	1.26713
BACH1	ENSG00000156273	7.30422	7.5953	7.17602	8.44386	8.51098	7.73029
BACH2	ENSG00000112182	0.898842	0.648386	0.933295	0.774151	0.775784	0.817802
BAD	ENSG00000002330	15.2658	15.0455	14.4626	20.1446	20.7622	18.1769
BAG1	ENSG00000107262	10.2281	10.0866	10.4882	11.7756	11.5456	12.2643
BAG2	ENSG00000112208	5.86361	5.68231	5.85208	7.43096	7.33686	7.95963
BAG3	ENSG00000151929	26.319	26.3754	28.0153	33.4555	32.9096	34.1232
BAG4	ENSG00000156735	4.80601	4.29637	4.75199	6.03883	6.02387	5.88199
BAG5	ENSG00000166170	8.19058	8.00512	8.2323	10.3689	9.85468	10.6543
BAG6	ENSG00000204463	76.9432	72.4654	75.1068	77.501	76.6594	77.5234
BAHCC1	ENSG00000266074	0.892695	0.968391	0.938178	0.796589	0.771083	0.942213
BAHD1	ENSG00000140320	6.25319	6.17445	6.47472	6.50899	6.84405	6.47957
BAIAP2	ENSG00000175866	4.21821	3.79686	4.15409	4.16842	4.29164	4.04149
BAIAP2L1	ENSG00000006453	0.0467673	0.115714	0.0401592	0.084587	0.114508	0.0575169
BAIAP2L2	ENSG00000128298	2.90682	3.93613	2.42426	2.14334	1.83865	2.97913
BAIAP3	ENSG00000007516	0.401608	0.296814	0.357403	0.227452	0.219419	0.456501
BAK1	ENSG00000030110	14.3033	13.8226	14.2684	17.206	16.9799	17.487
BAMBI	ENSG00000095739	21.6826	19.9998	21.4833	20.2476	18.4762	21.3275
BANF1	ENSG00000175334	108.362	102.674	110.574	155.76	131.5	150.034
BANF2	ENSG00000125888	0	0	0	0	0	0
BANK1	ENSG00000153064	0	0	0	0	0.0162585	0
BANP	ENSG00000172530	3.17569	3.30231	3.27048	3.39009	3.63234	3.29417
BAP1	ENSG00000163930	31.6764	29.6152	30.9743	34.6124	34.7499	33.5017
BARD1	ENSG00000138376	3.06238	2.96757	2.94092	3.85015	3.79515	3.6844
BARHL1	ENSG00000125492	0.0383408	0.0847008	0.0164617	0.0385257	0.0853416	0.0196473
BARHL2	ENSG00000143032	0	0	0	0	0	0
BARX1	ENSG00000131668	0.479842	0.200851	0.542161	0.0253766	0.393498	0.517663
BARX2	ENSG00000043039	0	0	0	0	0	0
BASP1	ENSG00000176788	41.214	37.4568	37.3374	46.0706	44.6745	47.2184
BATF	ENSG00000156127	0	0	0	0	0.0509655	0
BATF2	ENSG00000168062	2.00404	2.03583	1.99188	2.0137	2.17768	2.53907
BATF3	ENSG00000123685	5.70692	5.71539	6.40623	7.18051	6.57235	7.78157
BAX	ENSG00000087088	30.4622	30.3061	32.325	35.2108	31.6821	37.3182
BAZ1A	ENSG00000198604	8.09761	8.53103	8.80569	9.53084	9.3495	9.07578
BAZ1B	ENSG00000009954	38.8013	38.6055	39.8372	43.5215	42.9992	43.1771
BAZ2A	ENSG00000076108	18.2545	18.3501	17.9307	17.2934	17.4203	17.3858
BAZ2B	ENSG00000123636	1.20291	1.24402	1.15402	1.11795	1.20881	1.07027
BBC3	ENSG00000105327	3.21766	2.69368	2.99327	2.82194	2.65437	3.16753
BBIP1	ENSG00000214413	3.58467	3.56544	3.42655	3.59637	3.4452	3.43462
BBOF1	ENSG00000119636	0.874245	0.592279	0.734034	0.73205	0.864869	0.965682
BBOX1	ENSG00000129151	0	0	0	0	0	0
BBS1	ENSG00000174483	0.53313	0.638899	0.564412	0.418287	0.479548	0.411666
BBS10	ENSG00000179941	8.77585	8.56016	9.05802	8.98123	7.73853	8.08579
BBS12	ENSG00000181004	1.713	1.20173	1.54956	1.57672	1.76092	1.39377
BBS2	ENSG00000125124	9.41483	9.20905	8.90271	8.97883	8.81262	8.99805
BBS4	ENSG00000140463	5.38665	5.54375	5.32215	5.99953	5.21251	5.06614
BBS5	ENSG00000163093	0	0	0	0	0	0
BBS7	ENSG00000138686	4.75823	5.00126	5.11536	5.41617	5.38869	5.71476
BBS9	ENSG00000122507	1.25325	1.22268	1.01396	1.01908	1.36254	1.26958
BBX	ENSG00000114439	7.4173	7.85993	7.75473	8.4706	8.46104	8.39957
BCAM	ENSG00000187244	26.9857	25.6854	27.6753	20.8866	20.6784	20.9007
BCAN	ENSG00000132692	1.01023	1.23853	0.883119	0.905361	0.658386	0.8115
BCAP29	ENSG00000075790	7.03402	7.29567	7.63495	7.43259	7.31166	6.84801
BCAP31	ENSG00000185825	165.487	149.983	152.664	134.784	133.659	128.325
BCAR1	ENSG00000050820	42.8095	40.4217	40.9721	40.7608	41.5438	41.5192
BCAR3	ENSG00000137936	31.6691	30.9579	33.0108	36.9913	35.4735	36.2244
BCAS1	ENSG00000064787	0.0493405	0.0629783	0.0611994	0.0605958	0.0915212	0.0842799
BCAS2	ENSG00000116752	10.9863	12.5473	12.1633	17.392	17.6484	17.5975
[truncated: 17,823 more rows]
